# Supplementary material for: Planting Season Impacts Sugarcane Stem Development, Secondary Metabolite Levels, and Natural Antisense Transcription
Source: Cells. 2021 Dec 8;10(12):3451. doi: 10.3390/cells10123451 (PMC8700069; doi:10.3390/cells10123451)
Supplement: Supplementary file 1 [file cells-10-03451-s001.zip]

Archive with 3 entries (3 files):
- Cells MDPI Supplementary Figures 120321 final.pdf
- Cells MDPI Supplementary Table 102521.xlsx
- Supplementary_Data.xlsx
