# Supplementary material for: Planting Season Impacts Sugarcane Stem Development, Secondary Metabolite Levels, and Natural Antisense Transcription
Source: Cells. 2021 Dec 8;10(12):3451. doi: 10.3390/cells10123451 (PMC8700069; doi:10.3390/cells10123451)
Supplement: Supplementary file 1 [file cells-10-03451-s001.zip › Cells MDPI Supplementary Table 102521.xlsx]

## Sheet: Table S1
Table S1. Scheme of the microarray hybridizations performed and samples used for the transcriptomic analysis.
	#Hybridization	Cy3 Dye	Cy5 Dye
	1	F1.C1.L1.T1.T2	pool_L
	2	pool_L	F1.C1.L1.T17.T18
	3	F1.C2.L1.T1.T2	pool_L
	4	pool_L	F1.C2.L1.T9.T10
	5	F1.C3.L1.T1.T2	pool_L
	6	pool_L	F1.C3.L1.T9.T10
	7	F1.C4.L1.T1.T2	pool_L
	8	pool_L	F1.C4.L1.T9.T10
	9	F1.C2.I1.T1.T2	pool_I
	10	pool_I	F1.C2.I1.T9.T10
	11	F1.C3.I1.T1.T2	pool_I
	12	pool_I	F1.C3.I1.T9.T10
	13	F1.C4.I1.T1.T2	pool_I
	14	pool_I	F1.C4.I1.T9.T10
	15	F1.C2.I5.T1.T2	pool_I
	16	pool_I	F1.C2.I5.T9.T10
	17	F1.C3.I5.T1.T2	pool_I
	18	pool_I	F1.C3.I5.T9.T10
	19	F1.C4.I5.T1.T2	pool_I
	20	pool_I	F1.C4.I5.T9.T10
	21	F1.C3.I9.T1.T2	pool_I
	22	pool_I	F1.C3.I9.T9.T10
	23	F1.C4.I9.T1.T2	pool_I
	24	pool_I	F1.C4.I9.T9.T10
	25	F2.C1.F1.T1.T2	pool_F
	26	pool_F	F2.C1.F1.T17.T18
	27	F2.C2.F1.T1.T2	pool_F
	28	pool_F	F2.C2.F1.T9.T10
	29	F2.C3.F1.T1.T2	pool_F
	30	pool_F	F2.C3.F1.T9.T10
	31	F2.C4.F1.T1.T2	pool_F
	32	pool_F	F2.C4.F1.T9.T10
	33	F2.C1.I1.T1.T2	pool_I
	34	pool_I	F2.C1.I1.T17.T18
	35	F2.C2.I1.T1.T2	pool_I
	36	pool_I	F2.C2.I1.T9.T10
	37	F2.C3.I1.T1.T2	pool_I
	38	pool_I	F2.C3.I1.T9.T10
	39	F2.C4.I1.T1.T2	pool_I
	40	pool_I	F2.C4.I1.T9.T10
	41	F2.C1.I5.T1.T2	pool_I
	42	pool_I	F2.C1.I5.T17.T18
	43	F2.C2.I5.T1.T2	pool_I
	44	pool_I	F2.C2.I5.T9.T10
	45	F2.C3.I5.T1.T2	pool_I
	46	pool_I	F2.C3.I5.T9.T10
	47	F2.C4.I5.T1.T2	pool_I
	48	pool_I	F2.C4.I5.T9.T10
	49	F2.C2.I9.T1.T2	pool_I
	50	pool_I	F2.C2.I9.T9.T10
	51	F2.C3.I9.T1.T2	pool_I
	52	pool_I	F2.C3.I9.T9.T10
	53	F2.C4.I9.T1.T2	pool_I
	54	pool_I	F2.C4.I9.T9.T10
Field 1 (F1) and Field 2 (F2) refer to the plants that were planted in April 2012 and October 2012. C1, C2, C3 and C4 refer to collection points 1, 2, 3 and 4 specifically 4, 8, 11 and 13 months after planting. L1, I1, I5 and I9 refer to leaf +1 and upper, young, and mature internodes. T1, T2, T9, T10, T17, T18 refer to different biological replicates. Pool_L and pool_I refer to a pool of all lea…

## Sheet: Table S2
Table S2. Gradient information for the high-performance liquid chromatography coupled mass spectrometry (HPLC-MS) runs using a pentafluorophenyl propyl ligand column (Phenomenex Luna PFP, 100 mm x 4.60 mm x 2.6 μm).
	Time (minutes)	% of pump A	% of pump B
	0.01	98	2
	1	98	2
	15	47	53
	15.5	10	90
	20	10	90
	23	98	2
	25	0	0

## Sheet: Table S3
Table S3. Technological parameters in sugarcane culms in field 1 and field 2
		Pol juice %	Pol cane %	Purity %	Brix%
Field 1	C1_4m	-	-	-	-
	C2_8m	2.5 ± 0.93	2.09 ± 0.79	31.53 ± 9.04	12.01 ±0.23
	C3_11m	-	-	-	16.56 ± 0.21
	C4_13m	15.50 ± 0.74	13.2 ± 0.56	84.93 ± 1.74	19.87 ± 0.86
Field 2	C1_4m	2.91 ± 0.18	2.39 ± 0.17	35.14 ± 2.39	5.18 ± 0.26
	C2_8m	13.11 ± 1.58	11.46 ± 1.32	81.56 ± 2.30	18.87 ± 0.44
	C3_11m	19.64 ± 0.27	16.75 ± 0.21	90.71 ± 0.36	21.86 ± 0.76
	C4_13m	19.27 ± 0.88	16.29 ± 0.70	90.47 ± 1.14	19.49 ± 0.55
At 4 months in Field 1 plants did not have culms. At 11 months in Field 1 the parameters indicated with "-" were not measured.

## Sheet: Table S4
Table S4. Sugarcane SAS significantly expressed in the CaneRegNet oligoarray. L1, I1, I5 and I9 refer to leaf +1, immature, intermediate, and mature internodes. F1 and F2 refer to field 1 and field 2. C1, C2, C3 and C4 refer to collection points 1, 2, 3 and 4 specifically 4, 8, 11 and 13 months after planting. R1 and R2 refers to biological replicate 1 and 2, respectively.
transcript_name	probe_name	strand	function	structural	category	sub category 1	F1.C1.L1.R1	F1.C1.L1.R2	F1.C2.I1.R1	F1.C2.I1.R2	F1.C2.I5.R1	F1.C2.I5.R2	F1.C2.L1.R1	F1.C2.L1.R2	F1.C3.I1.R1	F1.C3.I1.R2	F1.C3.I5.R1	F1.C3.I5.R2	F1.C3.I9.R1	F1.C3.I9.R2	F1.C3.L1.R1	F1.C3.L1.R2	F1.C4.I1.R1	F1.C4.I1.R2	F1.C4.I5.R1	F1.C4.I5.R2	F1.C4.I9.R1	F1.C4.I9.R2	F1.C4.L1.R1	F1.C4.L1.R2	F2.C1.I1.R1	F2.C1.I1.R2	F2.C1.I5.R1	F2.C1.I5.R2	F2.C1.L1.R1	F2.C1.L1.R2	F2.C2.I1.R1	F2.C2.I1.R2	F2.C2.I5.R1	F2.C2.I5.R2	F2.C2.I9.R1	F2.C2.I9.R2	F2.C2.L1.R1	F2.C2.L1.R2	F2.C3.I1.R1	F2.C3.I1.R2	F2.C3.I5.R1	F2.C3.I5.R2	F2.C3.I9.R1
SCCCLB1024D12.g	GS1_AS_16700_04542	AS	Unknown	uncharacterized	.	.																							5.9042						6.3199									7.3535
SCVPST1062E07.g	GS1_SS_16327_11712	SS	.	.	.	.	8.3344	8.0127	10.6409	10.7776	9.429	9.0846	7.6624	7.824	10.3297	10.215	9.6166	9.4336	9.8319	9.2429	7.7724	8.1417	10.8533	10.6871	9.1977	9.009	9.2176	9.5843	8.0501	7.8167	9.7108	10.0928	8.4846	8.3503	8.0294	8.3164	10.1338	9.9884	8.798	8.8558	10.0972	9.7361	8.0765	8.5639	9.4573	9.7872	8.2814	8.3503	9.4006
SCAGST3138B05.g	GS1_SS_18420_19515	SS	.	.	Receptors	photoreceptor	8.2383		5.2862				8.1505	8.6255	5.829		5.3111		7.5395	7.4276	7.8685	8.3011					7.2096	8.325	8.9198	8.724					8.6038	8.645					8.4962	8.0198	7.3532	8.8869		6.738	6.2681		8.7947
SCUTST3089H07.g	GS1_SS_16325_07364	SS	Unknown	uncharacterized	.	.	14.2466	13.7933	9.6226	9.9216	9.8905	10.8058	10.0862	11.0812	8.915	9.4168	8.9744	9.4647	11.5225	11.1023	11.9575	12.0122	9.1564	9.2833	8.7041	8.8132	10.4362	11.5604	11.6253	12.5119	9.5214	9.1132	8.6022	8.9583	12.0804	12.7269	8.6892	9.126	7.9588	7.8004	11.722	11.3415	11.8548	12.452	8.7592	9.9868	8.6853	8.9583	10.8904
SCCCCL4006A03.g	GS1_SS_18421_13299	SS	.	.	.	40S ribosomal protein S3a (CYC07 protein)	13.1046	12.4967	14.1084	13.9696	14.0753	14.1098	11.6969	11.448	13.9913	14.125	14.1711	14.1363	13.8262	13.2998	12.0696	11.7849	14.4518	14.326	13.6981	13.7108	13.676	14.1956	12.3044	12.7869	13.6546	13.656	13.7332	13.682	11.1467	11.6512	13.8546	13.5702	14.0605	13.5319	14.7059	14.2084	11.6122	12.9325	12.9867	13.6427	13.4574	13.682	14.7064
SCRURZ3080H05.g	GS1_SS_16324_08418	SS	.	.	.	.	6.1629		6.9604	7.1258	6.5846		6.4719		6.9112	7.2946	6.4192	6.6192	6.8987		6.7238		7.1953	7.4312	6.472	6.5411			6.9424	6.9302	7.0263		6.964		6.6601		7.2102	7.5024	6.351		7.8047	8.5105		6.9982	6.7652	6.9822	6.7542		7.5706
SCRURZ3080C06.g	GS1_SS_16319_11047	SS	.	.	.	.	5.4825		7.9632	8.2814	8.7173	9.43			6.4974	6.4751	5.9537		7.6393				5.6635								7.6594	7.2035	6.7374												7.3707	7.4775	7.951
SCQGAM1045B05.g	GS1_SS_22593_12344	SS	.	.	.	HVA22-like protein a
SCMCRT2104E09.g	GS1_SS_18412_19711	SS	.	.	Protein metabolism	Urease accessory protein G	11.365	10.7196	11.6224	11.5524	11.2852	11.447	10.1137	9.5592	10.9858	11.2005	11.2416	11.2884	10.9989	10.87	10.2227	10.478	11.2751	11.1828	10.4329	10.5442	10.5784	11.1993	10.0243	10.3434	10.9476	10.8521	10.827	10.8553	10.0844	10.5802	10.1506	10.3888	10.4756	10.3924	11.8042	11.078	9.6042	10.835	10.135	10.4994	10.2573	10.8553	11.3641
SCQGST1034B09.g	GS1_SS_16317_12684	SS	.	.	.	NF-X1-type zinc finger protein NFXL1
SCQGAM2028B12.g	GS1_SS_16315_13266	SS	Unknown	uncharacterized	.	RecName:Mucin-19
SCCCLR1C01H12.g	GS1_SS_18414_15960	SS	.	.	Protein kinase	Undefined	9.0613	9.3709	10.979	10.8497	10.2323	9.9014	9.4044	9.54	10.6518	10.6906	10.3831	10.3232	9.8706	9.6869	9.2419	9.1464	11.1474	11.081	9.9249	10.1976	9.9466	10.3487	9.2728	8.8988	10.7394	10.6892	9.9654	9.8113	9.8731	11.2942	10.457	10.5398	9.6778	9.6678	10.5758	10.669	9.3524	9.4938	10.3305	10.5844	9.6418	9.8113	10.3136
SCRURZ3079G01.g	GS1_SS_16314_13504	SS	.	.	.	Cysteine-rich receptor-like protein kinase 10
SCAGST3137F08.g	GS1_SS_18415_08288	SS	Unknown	uncharacterized	.	RecName:Ankyrin repeat-containing protein At3g12360	8.3779	7.8594	11.4102	11.4568	10.5758	10.5662	7.0396	7.9784	9.2064	9.8923	9.3223	9.5113	7.754		7.6648	7.3548	9.0984	9.2434	8.8856	9.0454	8.1711	6.7809	7.174	7.3645	9.5926	9.148	9.0965	9.1022	8.0158	8.4858	8.7484	8.6261	9.2234	9.1763	7.4069	7.9724	7.2443	7.6078	8.5288	10.0887	9.6166	9.1022	7.1732
SCCCLB1024F04.g	GS1_SS_22584_00451	SS	.	.	.	Protein DEHYDRATION-INDUCED 19 homolog 5 (OsDi19-5)	10.5926	10.3552	10.0156	10.1888	11.317	11.1209	11.3454	11.3674	10.6885	10.9364	11.0135	11.8387	13.5959	14.3763	9.9461	10.0445	11.4954	11.9907	11.6226	11.5033	12.9349	13.5697	10.7605	10.5231	9.2106	9.7844	9.8096	9.8468	10.3444	10.7937	11.561	11.0319	11.5498	10.9145	14.7034	15.0702	10.1002	11.4305	9.6979	10.9494	10.2398	9.8468	12.6918
SCRFLR1012F09.g	GS1_SS_16308_18779	SS	Carbohydrate metabolism	isomerase	Carbohydrate metabolism	Exoglucanase precursor	10.5011	9.943	10.3414	10.3576	11.0331	10.8979	9.651	9.6903	10.6218	10.7113	10.845	10.9819	10.8327	10.5982	9.9028	9.8166	10.8504	10.9172	10.4577	10.7922	10.5292	10.8005	10.1958	10.4446	10.1642	9.8059	10.4268	10.074	9.9092	10.1124	10.5408	9.9946	10.9812	10.5795	11.4402	11.287	9.9908	10.5741	9.2664	10.2828	10.1814	10.074	10.8912
SCAGLR1043B10.g	GS1_SS_18416_17211	SS	Biosynthesis of other Secondary Metabolites	Flavone and flavonol biosynthesis	Cell wall	putative flavonoid 3 hydroxilase (F3H)	6.7248	7.3648	8.6164	9.6818	14.6445	13.6961	6.982	7.4324	8.6225	9.6308	8.7888	12.5252	16.3286	16.7504	7.2971	6.9002	9.1746	10.1084	9.7885	11.8371	14.9814	14.9537	6.6047	7.3872	9.1048	10.0521	12.2621	9.7291	8.5118	8.9571	8.7093	9.1335	10.1164	9.1106	15.6557	16.9785	8.0838	8.6797	8.5635	9.7733	11.3455	9.7291	14.149
SCAGFL3027E01.g	GS1_SS_22585_04329	SS	.	.	.	Exocyst complex component 5
SCCCCL3080G07.g	GS1_SS_18402_07636	SS	.	.	Ubiquitination	ubiquitin	14.2946	13.3944	15.7716	15.9113	15.0288	15.3812	13.5363	13.3116	15.4583	15.751	15.0782	15.32	14.5086	14.2433	13.429	13.2066	15.4548	15.4184	14.3806	14.5889	13.9166	14.4645	13.3848	13.8576	15.3096	15.4778	15.3137	15.4498	12.6953	13.1231	15.0072	14.963	14.6812	14.7399	14.8504	15.0287	12.1892	13.9861	14.4767	15.0309	14.6588	15.4498	14.6724
SCCCLR1079F11.g	GS1_SS_16307_11714	SS	.	.	.	RecName:Rapid alkalinization factor
SCCCLR1065G09.g	GS1_SS_18404_09231	SS	.	.	.	La-related protein 7 (La ribonucleoprotein domain family member 7)	11.0056	10.3676	11.9502	12.2208	11.62	12.0492	10.7049	10.7678	11.2687	11.8356	11.0292	11.4835	11.5768	11.711	10.6253	10.606	11.2422	11.4545	10.4935	10.96	10.9291	11.7392	10.8354	10.9521	11.1544	11.4472	10.7458	10.8723	10.784	10.7724	10.7458	10.8968	10.4725	10.5006	11.6692	12.0794	9.5976	11.0805	10.6077	11.6508	10.7884	10.8723	11.6137
SCJFFL3C01G11.g	GS1_SS_22595_08734	SS	.	.	No matches	.	7.9974	7.5616	10.1026	10.3857	8.5326	8.7744	7.7237	7.3808	9.7216	9.8674	9.0054	9.2923	9.0983	9.6601	7.954	7.6042	10.2866	10.4234	8.795	8.9468	9.0004	9.7793	8.2555	7.8683	9.2607	9.969	7.9038	7.5452	7.5542	6.9952	9.4378	9.7328	7.6254	7.9396	9.9182	9.9557	7.9114	8.6512	9.2608	9.8109	7.5509	7.5452	9.3837
SCEQLR1050H05.g	GS1_SS_18405_20387	SS	Signal Transduction	transcription factor	Transcription Factor	Zinc finger proteins	16.2028	16.5047	13.4812	13.7679	15.4137	14.4325	16.0494	16.4055	13.2087	13.5286	13.5942	13.8445	16.2272	15.472	15.6315	16.6404	13.2462	13.498	13.3183	13.5597	15.5712	15.887	16.054	16.9354	14.1735	13.3923	13.9477	13.2778	16.0266	17.195	12.6858	13.1711	13.4968	12.8046	16.1323	15.773	16.6123	16.958	13.3053	14.4114	13.9874	13.2778	16.0942
SCRLCL6033H03.g	GS1_AS_16691_19630	AS	Carbohydrate metabolism	.	Carbohydrate metabolism	Putative mannose-6-phosphate isomerase (EC 5.3.1.8) (Phosphomannose isomerase) (PMI) (Phosp																																						6.1499
SCAGST3137B06.g	GS1_SS_18411_12856	SS	.	.	.	Monoglyceride lipase
SCACSB1037G05.g	GS1_AS_16692_02257	AS	.	.	.	RecName:PH domain leucine-rich repeat-containing protein phosphatase 1
SCAGLR1064B08.g	GS1_SS_22576_17541	SS	Signal Transduction	transcription factor	Transcription Factor	hormone-related/ethylene/AP2/EREBP	6.5224		15.5525	15.5065	12.5803	13.8196			13.9181	14.5588	12.0956	11.1464	10.6449	11.0553	6.2502	7.0243	13.5484	13.5293	10.5648	10.8426	8.463	8.6714			14.1852	14.4136	11.085	11.5355	5.8577	7.0522	13.0592	13.8855	10.8292	12.061	9.06	10.7392		6.5208	13.7341	14.6479	12.6218	11.5355	11.7784
SCJFFL3C03F02.g	GS1_SS_22581_00503	SS	.	.	No matches	.	11.2402	10.8766	13.426	13.3558	12.1528	12.1748	10.643	10.6372	13.0904	13.2143	12.5247	12.5014	11.7453	11.7503	10.9943	10.8754	13.4322	13.426	11.9102	12.1034	11.2846	11.9452	11.066	11.0652	12.8097	12.8294	12.0163	12.2464	10.4851	10.6564	12.8384	12.6454	12.1122	12.3225	12.209	11.8766	10.5481	11.2777	12.2918	12.8912	11.7949	12.2464	11.93
SCMCRT2085D12.g	GS1_SS_22580_15302	SS	.	.	Carbohydrate metabolism	.	6.7344		8.3731	8.412	7.7026	6.5829	8.1226	7.8652	7.8561	7.8934	7.8106	6.9166	7.4246		7.5057	7.3835	8.511	8.4542	7.1346	7.0172	6.4083	7.382	7.3392		7.628		6.7509	6.8872	7.2444	6.9509	7.5699	7.7679			8.0707	7.2372		6.4253	7.7166	7.1568	6.9871	6.8872	8.4968
SCJFFL3C03C02.g	GS1_SS_22579_14758	SS	Unknown	uncharacterized	No matches	RecName:Glycine-rich protein A3	10.8585	10.4848	7.1602	6.9254	8.3067	7.2994	10.3606	10.7118	7.4486	7.128	8.4735	9.0553	10.9476	11.1098	9.9433	10.4257	7.8355	8.2744	8.8251	8.6224	10.6727	10.5817	10.7334	10.4988	6.7868	7.105	8.5739	8.3068	10.8439	10.8878	7.293	6.7917	8.3975	8.0081	11.3845	10.7374	9.6239	10.1814	6.2728	7.4114	9.2024	8.3068	11.1597
SCMCLR1122H07.g	GS1_SS_16303_01172	SS	Oxidative phosphorylation	oxidoreductase	.	NADH dehydrogenase [ubiquinone] iron-sulfur protein 4, mitochondrial
SCQSLR1040F07.g	GS1_SS_16302_09479	SS	.	.	.	OTU domain-containing protein 6B	10.1978	9.947	11.147	10.9881	11.1445	10.9601	10.227	9.9784	11.0836	11.0117	11.0556	11.1376	11.4356	11.0536	9.7782	9.3729	11.2156	11.2094	10.499	10.6618	10.8622	11.408	10.3981	10.4674	10.8008	10.897	11.4994	11.3624	9.8574	9.9667	10.8079	10.4748	11.3453	11.1824	12.091	11.6356	9.813	10.5433	10.1638	10.8256	11.2488	11.3624	11.6362
SCEZLR1052B10.g	GS1_SS_18400_02550	SS	Others	uncharacterized	.	Germ cell-less protein-like 1
SCRLRZ3116A05.g	GS1_SS_16294_13755	SS	.	.	.	NADH dehydrogenase [ubiquinone] iron-sulfur protein 8, mitochondrial
SCRLRZ3115H09.g	GS1_SS_16293_16109	SS	.	.	Development	Probable pre-mRNA splicing factor ATP-dependent RNA helicase mog-5 (Sex determination prote	9.0346	7.9015	11.1476	10.7572	9.9404	10.1034	8.7375	8.2097	10.7602	10.7143	10.4611	10.1142	10.4399	10.1528	8.5524	8.3992	11.3701	11.2557	10.2782	10.0258	9.9656	10.5065	9.2573	9.0961	10.5369	10.806	10.2237	9.9097	8.7928	8.3103	10.8435	10.6648	10.1262	10.1589	10.7877	10.7313	8.1322	9.2435	10.3898	10.4738	9.8784	9.9097	10.667
SCACST3159F12.g	GS1_SS_18397_01900	SS	Unknown	.	.	.	6.8942		10.2268	10.1923	9.015	9.0988	6.8913	6.9818	9.6936	9.7794	9.1262	9.2738	8.8328	9.031		7.7076	10.3246	10.3712	8.99	9.278	8.4384	8.9896	6.7694		9.5448	9.9238	9.062	8.9151	6.8819	7.0221	9.8495	9.7338	8.8264	8.996	9.3677	9.4534		6.7972	9.5993	9.8479	8.7306	8.9151	9.1062
SCSGRZ3062G08.g	GS1_SS_16301_05433	SS	.	.	.	Probable WRKY transcription factor 19 (WRKY DNA-binding protein 19)	12.4838	11.9212	11.5575	11.8248	11.9773	11.5996	12.2854	13.0062	11.6012	11.7815	11.7384	11.9378	12.0642	11.9004	12.7503	12.6224	11.6838	11.9347	11.3684	11.5738	11.616	11.9878	13.2083	13.1547	11.5291	11.2055	11.5682	11.2882	12.9073	12.6617	10.7921	11.2016	11.4327	11.2969	12.3659	12.5208	12.0496	12.9303	11.011	11.6302	11.4986	11.2882	11.9566
SCSGHR1066H10.g	GS1_SS_18398_15176	SS	.	.	Transcription Factor	WRKY	9.7446	9.4312	12.2056	12.1449	11.2369	11.6712	9.8151	9.5944	11.962	12.3523	11.3962	11.7216	11.2995	11.9129	9.4202	9.6242	12.4878	12.5396	11.2456	11.5022	11.056	11.8654	10.5288	10.4416	11.5194	11.7992	10.7432	10.9301	9.3812	8.8064	11.6864	11.9204	11.1397	11.1873	12.1351	12.5511	9.1636	10.3609	11.2984	11.9852	10.433	10.9301	10.946
SCRLRZ3116C06.g	GS1_SS_16297_08240	SS	.	.	.	.	10.621	10.2232	12.4332	12.651	11.2875	11.2831	9.8252	9.9918	12.3735	12.5947	11.7929	11.8974	11.48	10.961	10.3123	10.0178	13.095	13.094	11.4938	11.6122	11.0418	11.4364	10.09	10.0352	11.7385	12.244	11.1818	11.226	9.8152	10.1704	12.3038	12.2844	11.307	11.3295	11.6098	11.4236	9.7629	10.8455	11.6582	12.2156	11.1451	11.226	11.3742
SCRLRZ3114H02.g	GS1_SS_16285_05028	SS	Unknown	no matches	.		6.0311		5.7364						5.9894		5.3166		7.3117	8.2129			6.9934		6.2218	6.8594	7.599	8.7474	5.775												8.4357	8.1239							7.1148
SCQSFL3037H05.g	GS1_SS_22566_10797	SS	.	.	Library-specific	By domain			7.6449	7.1509					6.6502	7.2193	6.7676		6.3513				7.947	7.8504	6.7515	6.7188		7.2917			7.1203	7.3126	6.8544		6.3713		7.1998		6.2693	7.0674	6.8909			7.2158	6.9567	7.488	6.2052		7.0328
SCJFRZ1006B07.g	GS1_SS_18395_08634	SS	.	.	.	RecName:Formin-like protein 3
SCUTLR1058B01.g	GS1_SS_16284_03403	SS	.	.	.	.	11.4716	11.4163	11.9288	12.2818	10.9866	11.4318	10.9367	10.9244	11.3914	11.6473	10.9942	11.0051	11.2686	11.3083	10.7782	10.7074	11.5549	11.5507	10.4065	10.6266	10.6455	11.1085	10.8612	11.0274	11.3022	11.5132	10.4633	10.484	11.2421	11.6867	11.1192	10.9927	9.9944	10.3921	11.3338	11.4912	10.7606	11.4078	10.8418	11.3902	10.2784	10.484	11.0574
SCUTST3087G02.g	GS1_SS_18396_03521	SS	.	.	.	RecName:Putative uncharacterized protein FLJ22184	8.7174	8.5048	10.3712	10.2964	10.0248	10.3316	8.4376	8.2961	10.0828	9.996	9.9691	10.156	10.8518	10.3468	8.521	8.034	10.6118	10.59	9.7178	9.8603	10.3205	10.8828	8.9992	8.898	9.9794	10.356	9.64	9.5594	8.6545	8.8011	10.1542	10.1178	9.3696	9.1036	11.1209	10.9886	8.7934	9.3102	9.844	9.9944	9.4232	9.5594	10.7006
SCSGFL4031B12.g	GS1_SS_22567_00244	SS	.	.	.	.																9.2689											6.418		6.6126	7.2029							7.1482	6.9776
SCRLRZ3115E11.g	GS1_SS_16292_21612	SS	Protein metabolism	peptidase	Protein metabolism	Endopeptidase-like protein	8.3198	7.9486	11.2681	10.9241	10.3498	10.1098	6.3196		11.0866	11.0638	10.5128	10.2915	10.0733	10.1567	7.0403	7.3834	11.2786	11.1226	9.852	9.8946	9.2747	9.4485	6.0704	6.9828	10.599	10.8975	10.2182	10.0613	7.287	7.4198	10.6623	10.7877	9.6535	9.8872	9.8898	10.2308	6.6913	7.4963	10.4242	10.6529	9.9172	10.0613	9.7048
SCEPAM1017B08.g	GS1_SS_18389_08196	SS	.	.	.	Lipid phosphate phosphatase 2
SCEZRZ3018E01.g	GS1_SS_22568_04538	SS	Unknown	.	.	RecName:OTU domain-containing protein At3g57810			6.9461	6.5939	6.9956				6.7605	6.2836	6.298	6.156	6.5024				6.7123	6.8446	6.0306	6.2864		6.8331			7.2738	7.43	7.2644	6.3219	6.3301						6.1553			6.2649	7.4242	6.6956	7.3567	6.3219	7.6868
SCSGCL6071B06.g	GS1_SS_16290_10508	SS	.	.	.	Ubiquitin carboxyl-terminal hydrolase 19
SCACST3159D04.g	GS1_SS_18393_15001	SS	Nucleotide metabolism	dehydrogenase	Nucleic acid metabolism	Nucleotide metabolism	7.2864		9.4615	9.5636	8.4928	8.8676			9.2988	9.623	9.0203	9.0398	7.8544			8.8094	9.4557	9.3901	7.9008	7.8294	6.8603	8.416			9.0846	8.9857	8.288	8.361			9.0554	8.5604	8.1708	7.9914	8.3968	8.2104			8.3312	8.4973	7.5198	8.361	8.5314
SCAGFL3024G12.g	GS1_SS_22570_11616	SS	Sulphur metabolism	transporter	.	Probable sulfate transporter 3.3
SCBGLR1119B03.g	GS1_SS_18386_00514	SS	.	.	.	.	12.5676	12.604	14.2915	14.3876	14.9024	14.9016	12.0904	12.0293	14.1614	14.269	14.3	14.7542	15.2338	15.2586	11.9781	12.27	14.4793	14.7268	14.0514	14.5559	15.0742	15.7538	12.5534	12.5944	13.9878	14.0576	14.4661	14.2209	12.2986	12.6868	14.0356	13.9954	14.1893	13.9904	16.0463	15.591	12.214	12.4989	13.6912	14.2704	14.2085	14.2209	15.7944
SCRULR1020D02.g	GS1_SS_22572_08837	SS	.	.	.	Nudix hydrolase 15, mitochondrial
SCEPRT2043E10.g	GS1_SS_18388_05926	SS	.	.	.	Probable aldehyde oxidase 2
SCJLRT1022E11.g	GS1_SS_22573_00346	SS	.	.	.	E3 ubiquitin-protein ligase Arkadia
SCACST3157F11.g	GS1_SS_18383_06219	SS	.	.	.	N-acetylglucosaminyl-phosphatidylinositol de-N-acetylase
SCCCLR1065F10.g	GS1_SS_22560_09618	SS	.	.	.	Ubiquitin-conjugating enzyme E2 variant 1C
SCJFFL3C02E11.g	GS1_SS_22559_06142	SS	.	.	.	RecName:Galacturonokinase
SCVPCL6044F03.g	GS1_SS_22563_15874	SS	.	.	Transcription Factor	AP2/EREBP	7.7941	7.5924	8.3162	8.2144	7.5326	7.327	8.1965	8.0844	8.6412	8.6947	8.3186	8.3016	7.0388	7.4442	7.5062	7.4909	9.1894	9.2256	8.2543	8.3746	7.353	7.7362	8.9716	8.4494	7.8923	8.2546	7.331	7.2389	7.8507	7.1843	8.3721	8.1879	7.7338	7.7018	8.0584	7.5228	8.3986	8.9015	7.5106	8.1697	7.2751	7.2389
SCAGFL3023H02.g	GS1_SS_22562_04586	SS	Unknown	no matches	.																7.1855														6.1343									6.6603
SCCCST3006H01.g	GS1_SS_18372_09083	SS	.	.	.	Aminotransferase ybdL	7.986		8.7328	8.5979	8.1608	8.064	8.3626	7.5767	8.3424	8.7073	8.5111	8.3824	8.8795	8.8845	7.5099	7.3312	9.0132	8.7187	8.3156	8.4131	8.5346	9.3614	8.0074	8.0922	8.6118	8.728	7.9632	7.6506	8.2829	8.3853	8.5947	8.6478	7.7622	7.966	9.4998	8.7128	7.9906	8.6475	8.5169	8.804	7.7812	7.6506	9.272
SCCCLR1C01D11.g	GS1_SS_16273_13066	SS	.	.	.	.	8.086	7.5907	13.1278	12.8634	11.6423	11.8312			12.7524	12.775	12.2425	11.9188	8.9996	9.3637	6.4346		12.9072	12.6663	11.4714	11.3859	9.8716	8.2826	6.5179		12.3902	12.3982	12.1248	12.0654	6.686	7.3131	12.14	11.8873	11.6182	11.6716	9.4992	10.7152		6.6172	11.9908	12.3624	12.2879	12.0654	8.6864
SCCCST3006H09.g	GS1_SS_18374_10823	SS	.	.	.	RecName:CYSTM1 family protein A	9.8132	8.9044	12.6072	12.5808	13.1521	13.0443	10.4591	10.0757	12.3516	12.4396	12.3815	12.6887	12.0367	11.9181	9.9618	10.0059	12.3268	12.3837	11.7458	12.2194	11.3668	11.4627	10.1108	9.8869	11.9355	11.9389	12.285	11.8772	9.8634	10.4637	11.7602	11.7834	11.9415	11.6244	11.9923	12.3501	9.6238	10.4228	11.5268	12.219	12.2515	11.8772	11.7371
SCRLRZ3112F10.g	GS1_SS_16269_11528	SS	.	.	.	RecName:Uncharacterized protein LOC284861	10.7144	10.3591	10.658	10.7847	10.5616	9.6984	10.6866	10.615	10.7724	10.6629	10.01	9.9202	12.3782	11.5022	10.19	10.0337	11.0318	11.141	10.2959	10.1684	10.9462	11.3868	9.862	9.7679	10.4529	10.3218	10.0027	9.5899	11.0583	11.4828	10.861	10.8358	9.6755	9.6009	11.7428	11.7127	10.3542	10.5398	9.7551	10.098	9.8747	9.5899	10.9122
SCACST3157A08.g	GS1_SS_18376_01319	SS	.	.	.	Sulfated surface glycoprotein 185
SCRLRZ3112D11.g	GS1_SS_16266_13701	SS	.	.	.	.			5.9144								5.3737	6.549	6.6675				6.0867	6.4359	5.9172																6.8738				5.902
SCACST3157C10.g	GS1_SS_18379_03049	SS	Unknown	uncharacterized	.	.	6.3648		7.6679	7.57	11.3563	11.3963	6.8049		6.8534	7.0787	8.7918	11.3459	12.4699	12.0844	6.7918		7.3369	7.5252	8.8822	10.376	10.8214	12.3808	6.5084		7.4163	7.8264	11.3191	10.2402	6.4891	7.35	7.0032	6.8849	9.8887	7.2308	12.3153	11.6104		6.3433	6.942	7.5189	10.1582	10.2402	11.3854
SCRLRZ3114C04.g	GS1_SS_16282_12967	SS	Unknown	uncharacterized	.	.	7.7226	8.8422	9.632	9.3506	9.6854	9.1131	7.1828	8.4055	6.0862	7.1972	6.0076	6.9244	10.5685	9.4154	8.3178	8.4648	5.5077	6.2852		6.1837	8.7104	8.0666	7.7377	7.8981	8.7606	6.9419	7.0578		8.6318	9.1003					8.4349	10.3081	7.7527	6.6132	7.4855	8.0144	8.371		6.8216
SCRLRZ3114A04.g	GS1_SS_16280_17979	SS	.	.	Nucleic acid metabolism	.	10.2485	10.1442	12.0764	11.849	11.0547	11.0406	10.4952	9.9726	11.7552	11.9147	11.234	11.2314	11.1716	11.4466	9.7566	9.9108	12.2028	12.2039	10.79	11.0444	10.7273	11.1622	10.2953	10.2826	11.4052	11.7987	10.8668	10.705	10.0254	10.1006	11.468	11.511	10.6222	10.9178	11.6488	11.7178	9.9713	10.5274	11.3372	11.7076	10.9051	10.705	11.2541
SCBGLR1002B09.g	GS1_SS_16279_00786	SS	Unknown	no matches	.	Protein EGG APPARATUS-1
SCAGFL3023D11.g	GS1_SS_22558_09190	SS	Unknown	uncharacterized	.	RecName:Outer envelope pore protein 37, chloroplastic
SCCCST3006C02.g	GS1_SS_18362_06279	SS	.	.	.	.	10.6033	10.1596	9.3128	9.526	7.4983	8.4016	9.755	9.8834	8.999	9.2942	8.2116	8.2864	8.7194	9.2578	9.6464	10.0366	9.3254	9.591	7.873	8.0992	8.1616	9.3472	9.926	9.792	8.785	9.4382	6.722	6.8484	10.6026	10.8953	8.7453	9.032	6.4112	6.8308	9.286	9.298	10.147	10.7703	8.8842	9.1752	6.7646	6.8484	8.746
SCAGFL3022F05.g	GS1_SS_22556_11250	SS	Unknown	no matches	.	.	6.1443	7.4336	7.264	7.7532	6.3045		7.3242		7.1657	7.1049	6.4235		7.1879	7.3078			7.6334	7.6112	6.287	6.1371	6.6276				6.9103	7.2286			6.2608	6.9887	7.1992	7.0958			6.1656	7.0655		6.367	6.8022	6.9148	6.501		7.7148
SCCCRZ1002F07.g	GS1_SS_18363_03175	SS	Unknown	uncharacterized	.	.	6.4132		7.4248	7.6814	11.4831	11.8614			7.7945	8.2862	9.6033	10.7411	9.5336	10.6046			7.68	8.2358	9.559	10.0844	9.9316	9.8854	6.5914		8.4803	7.9178	8.2309	7.4051	7.7517	7.4664	7.3922		6.7917	6.8248	9.9727	10.7484	7.7306	7.962	7.3527	8.4088	7.3026	7.4051	9.561
SCJLRT1022G11.g	GS1_SS_22557_14456	SS	.	.	.	Cyclopropane-fatty-acyl-phospholipid synthase
SCRLCL6033H07.g	GS1_SS_16265_08922	SS	.	.	Receptors	receptor Ser/Thr kinase	8.5804	7.7445	9.8796	9.8134	8.0105	7.9316	8.5206	8.6321	9.895	10.1359	8.9228	8.4881	7.0966	7.0166	8.373	8.1129	9.993	10.1115	8.3558	8.4096	7.1334	7.0022	8.7216	8.1478	9.67	10.2259	7.8306	8.2114	8.967	9.0106	9.0236	9.7046	7.9664	8.649	7.1228	8.4704	8.2788	8.7206	9.3576	9.6764	7.7542	8.2114
SCCCRT1002E08.g	GS1_SS_18365_04740	SS	.	.	.	RING finger protein 44	10.6692	9.9523	11.7844	12.023	12.3411	12.3846	10.3114	10.0702	11.3816	11.5132	11.6239	11.8679	12.6848	12.932	10.3848	10.0698	11.5772	11.9014	11.3159	11.3297	12.6771	12.6144	10.5775	10.3804	11.3999	11.6806	11.467	11.0583	10.5278	10.327	9.9054	11.2742	10.9681	10.5486	12.7758	13.2066	9.8433	11.0201	11.0857	11.5228	11.17	11.0583	12.9497
SCCCCL4011F04.g	GS1_SS_22552_10037	SS	.	.	.	Dihydrolipoyllysine-residue acetyltransferase component of pyruvate dehydrogenase complex
SCRLRZ3112A01.g	GS1_SS_16262_13241	SS	Unknown	.	.	.	8.1047	9.2067	6.1819	6.4453	11.1004	8.8658		9.7634	7.1898		7.8714	6.7002	12.1178	8.6739	10.1772	9.0094	6.8749	6.97	6.6964	6.4622	10.8323		7.3572	8.3492	8.3873	7.0068	8.292	7.164	9.9255	10.2545	6.807	7.1833	6.5081	7.0882	6.3642	9.0058	8.9169	7.1006	7.829	7.0739	9.8376	7.164	8.2654
SCJFRZ2011A03.g	GS1_SS_18367_09675	SS	Unknown	uncharacterized	.	RecName:Uncharacterized protein LOC284861	8.9209	8.8708	11.1416	11.0602	11.3406	11.566	8.2989	7.9887	11.1242	11.3146	11.2914	11.3165	11.3789	11.7635	8.6042	8.3032	11.4076	11.644	10.9897	11.4017	11.1582	11.3891	8.8621	8.9706	10.8902	10.7008	10.8304	10.568	8.6524	8.825	11.0224	11.099	10.5708	11.1972	11.6174	12.0492	8.5187	9.294	10.4991	11.4345	10.7766	10.568	11.1859
SCJFFL3C02E10.g	GS1_SS_22555_10622	SS	.	.	.	.			6.2735	6.1621					6.2599		5.7426						7.4326	7.2478	5.6301	6.1602					5.7202						7.0346								5.7386
SCEZLB1014B05.g	GS1_SS_16260_12278	SS	.	.	.	Serologically defined colon cancer antigen 1
SCVPRZ2038G10.g	GS1_SS_18368_01915	SS	.	.	.	Ankyrin repeat-containing protein At2g01680	12.5303	12.1656	13.146	13.448	13.4016	13.2414	12.7689	12.8962	12.6952	13.0629	12.7624	13.0987	13.7093	13.5268	12.3956	12.6106	12.7649	12.9823	12.2918	12.6704	13.0128	13.3176	12.99	12.9128	12.6406	12.548	12.885	12.7356	12.6754	12.7677	12.2788	12.475	12.79	12.6932	13.7349	13.8718	11.9854	12.6592	11.9656	12.792	12.9007	12.7356	13.3608
SCCCSB1001A09.g	GS1_SS_22549_09727	SS	.	.	.	RecName:Spore coat protein SP96	11.6658	11.3983	11.6041	11.7797	11.4859	11.7824	10.6988	10.6326	11.0664	11.3716	10.7494	11.0148	11.5082	11.882	10.5314	10.9936	11.4169	11.3705	10.3648	10.8214	11.3614	11.858	11.1491	11.3898	10.887	11.0238	10.3986	9.9812	11.0584	11.2384	10.8076	10.9099	10.1628	9.856	12.2969	12.273	11.0554	11.434	10.4525	11.3776	10.1747	9.9812	11.6902
SCCCST3006E12.g	GS1_SS_18371_02905	SS	Signal Transduction	Uncharacterized	.	Auxin-induced in root cultures protein 12
SCJFFL3C02F09.g	GS1_SS_22551_21727	SS	Unknown	no matches	No matches
SCEPRZ1011A09.g	GS1_SS_22548_00049	SS	.	.	.	Solute carrier family 35 member E3	10.1824	9.6172	14.1716	14.33	13.3458	13.6767	9.8346	9.5573	13.8288	14.2478	13.5131	13.744	11.5103	11.716	9.8864	9.72	14.0864	14.3045	12.9914	13.2952	11.8041	11.3991	9.9108	10.0048	13.6174	13.7282	13.2526	13.2812	9.2352	9.6028	13.3948	13.3533	12.9989	13.3559	11.8681	12.4718	9.3484	10.4852	13.0831	13.8244	13.2655	13.2812	11.7704
SCJLRT1021D08.g	GS1_SS_22546_01394	SS	Signal Transduction	uncharacterized	.	Auxin-induced protein 5NG4	10.1366	9.7496	7.4457	7.6946	9.1865	8.5142	10.7764	9.9136	9.0651	9.6133	10.1789	10.5486	12.1812	12.4505	9.0891	9.5405	9.3056	9.9893	10.1463	10.2719	11.8755	12.7336	11.9861	11.3566	8.0775	8.0762	9.4752	9.5946	10.2558	10.118	9.0868	8.7394	10.2282	10.4714	13.2028	13.1618	10.3652	11.2359	7.6984	9.3138	9.2437	9.5946	11.612
SCBFRZ2045F02.g	GS1_SS_22545_02910	SS	Unknown	.	.	.			13.0243	13.5339	12.4104	11.8324			14.0648	13.9531	13.2397	13.439	10.9829	11.228			14.5841	14.9482	12.3218	12.6898	10.7001	11.2581			13.1548	14.1794	12.5848	12.4736			14.2105	14.095	11.5708	12.8755	11.2666	11.3006			13.3544	13.2958	11.4971	12.4736	10.9624
SCCCRZ2C04F04.g	GS1_SS_18359_10638	SS	Unknown	Uncharacterized	.	RecName:Serine/arginine repetitive matrix protein 3	13.3862	12.2155	13.4706	13.6914	12.5172	13.1009	11.1375	10.874	12.4067	13.0864	11.9378	11.9691	11.2732	12.1023	10.6483	12.6498	12.2679	12.244	11.0939	11.2824	10.2991	10.8405	11.2035	11.6927	12.7292	12.3399	11.1738	11.2964	11.6926	11.125	11.6406	11.8008	11.2594	11.2876	10.936	10.9648	11.2298	10.9635	11.2714	12.8862	10.8512	11.2964	11.4938
SCCCST3005G09.g	GS1_SS_18360_05918	SS	Unknown	Uncharacterized	.	Splicing factor, arginine/serine-rich 19
SCJLLR1011H01.g	GS1_SS_18346_20769	SS	DNA metabolism	regulatory protein	Cell cycle	Chromatin assembly factor 1 subunit C (CAF-1 subunit C) (Chromatin assembly factor I p48 su	12.824	12.7522	15.0512	14.8908	13.6814	13.7568	12.2153	12.2299	14.7002	14.8191	14.1215	14.004	13.9188	13.8284	12.38	12.2798	14.9704	14.9892	13.7866	13.908	13.5606	14.0616	12.8072	13.029	14.42	14.6565	13.6688	13.7222	12.0504	12.4607	14.4452	14.4454	13.717	14.0262	14.4116	14.365	12.134	12.8122	14.1313	14.491	13.4586	13.7222	14.1494
SCVPST1060C04.g	GS1_SS_18347_14479	SS	.	.	.	Solute carrier family 35 member F1	9.1872	7.8319	9.6929	9.7777	9.8614	9.6053	7.9592	8.1308	9.4466	9.5584	9.5696	9.65	11.2949	11.1068	7.9054	7.7905	10.1191	10.3562	9.3722	9.5921	10.7679	11.5142	8.5252	8.4366	8.9892	9.5691	8.9601	8.6629	8.2274	8.491	9.6166	9.5222	9.1871	9.1268	11.4355	11.794	8.7699	9.6079	9.3592	9.9598	9.2246	8.6629	11.5104
SCJFLR1013H02.g	GS1_SS_18361_05562	SS	.	.	.	DPH4 homolog
SCJFRZ2027B03.g	GS1_SS_22538_15461	SS	.	.	Nucleic acid metabolism	Nucleotide metabolism	9.6665	9.2904	10.7058	10.3557	10.1632	10.2201	8.5971	8.6846	10.9298	10.87	10.2293	10.0253	9.6536	9.106	9.4577	8.991	11.1948	11.0152	9.4684	9.4714	9.1394	9.5478	9.785	9.9222	10.1756	10.228	9.708	9.6138	8.4512	9.093	10.5535	10.1948	9.9502	9.9011	10.2661	10.0277	9.0106	9.8462	9.4153	9.8903	9.051	9.6138	9.5544
SCUTFL1060F10.g	GS1_SS_22539_18174	SS	.	.	Nucleic acid metabolism	DNA modification	6.0927		10.436	10.2508	7.7118	7.6599	6.1281		9.9838	9.9646	8.9462	8.3804	7.7922	7.4324	6.942		10.2336	10.038	8.518	8.0219	7.4835	8.099	6.7749		9.7572	10.1057	8.3689	8.5878	6.1321		9.5386	9.082	7.951	8.4789	8.4663	8.5136		6.976	8.9299	9.1108	7.4288	8.5878	7.9908
SCCCST3001G10.g	GS1_SS_18329_09966	SS	.	.	.	Ubiquitin Ubiquitin Ubiquitin Ubiquitin Ubiquitin Ubiquitin Ubiquitin Ubiquitin Ubiquitin Ubiquitin Ubiquitin Ubiquitin Ubiquitin Ubiquitin Ubiquitin Ubiquitin Ubiquitin Ubiquitin Ubiquitin Ubiquitin Ubiquitin	11.9597	12.1366	13.5007	13.7522	11.8158	12.4446	11.1507	11.1781	12.7696	13.2356	12.147	12.5154	13.1652	13.2531	11.0052	11.3754	13.1978	13.3084	11.5334	11.9764	12.8442	13.869	11.4805	11.9578	12.8244	13.1926	12.1454	12.4034	11.4418	11.8591	12.4542	12.5883	11.9588	12.2022	13.9183	13.5618	11.265	12.1196	12.3288	13.2474	11.8245	12.4034	13.6812
SCVPRZ3030G09.g	GS1_SS_22543_20618	SS	Unknown	uncharacterized	Stress	Water stress			12.0491	11.6907	10.839	11.2128			11.1611	11.1336	10.475	9.6438	7.1499			8.1687	11.691	11.5403	8.9042	9.0756	7.8271				11.3806	11.158	9.9553	9.9735			11.1272	11.3139	9.0082	9.6056	6.4164				10.7437	10.6141	9.997	9.9735	6.7812
SCSGFL1083D07.g	GS1_SS_22544_11120	SS	Unknown	.	.	Dentin sialophosphoprotein precursor [ Dentin phosphoprotein (Dentin phosphophoryn) (DPP)
SCJFRT2059A09.g	GS1_SS_22528_13158	SS	.	.	.	Chaperone protein dnaJ 10 (AtJ10) (AtDjC10)			8.065	8.0613	7.2563	7.4617			6.721	6.6605	6.7661	6.4809	6.2533				6.7156		6.5434	6.4001					6.8972	7.244	6.9908		7.6325	7.1524	6.9058		6.2438	7.0037	5.9807		7.8009	7.8585	7.022	7.5194	6.8084
SCCCST3006H10.g	GS1_SS_22533_09070	SS	.	.	.	Protein RER1A (AtRER1A)	12.4167	12.1673	11.9753	11.9218	12.763	12.7561	12.2156	12.1297	11.6544	11.8468	12.1898	12.3652	12.3364	12.5666	11.9352	11.9418	12.021	12.0183	11.8807	12.0553	12.1069	12.21	12.5485	12.5336	11.6	11.4642	12.4597	12.153	11.9136	12.4452	11.6626	11.3061	12.4624	12.1125	13.092	13.265	11.8672	12.4466	11.0201	11.7625	12.256	12.153	11.9639
SCCCCL4005G05.g	GS1_SS_18344_01636	SS	Protein metabolism	histone	.	Small heat shock protein, chloroplastic
SCCCLR1048D06.g	GS1_SS_22535_08542	SS	.	.	.	DNA-directed RNA polymerases I, II, and III subunit RPABC2
SCCCLR1069A06.g	GS1_SS_18334_11566	SS	Unknown	.	.	Nogo-B receptor
SCRFAD1023F12.g	GS1_SS_22536_15505	SS	.	.	Transcription Factor	SBP (squamosa promoter binding protein)	5.5343		10.7416	10.6922	10.4326	11.6481			10.3285	10.375	10.1307	9.7614	9.9532	8.9963	6.8957		10.6696	10.8282	9.6082	9.5662	8.5521	8.7511			10.0894	9.7722	9.6421	9.3581		6.5667	10.2595	10.0125	9.5482	9.6847	9.4303	9.9965			8.9736	9.8982	9.266	9.3581	7.6741
SCCCST3002G01.g	GS1_SS_18340_07890	SS	Unknown	uncharacterized	.	.			9.9479	9.9019	13.2499	13.291			11.5167	11.8485	14.2464	14.7861	10.476	13.7562			11.2193	12.1278	13.1451	13.8154	12.7135	10.2647			10.9613	10.8675	13.9394	13.675			11.3314	10.4802	13.9257	13.2176	12.2134	15.0806			9.7186	10.1364	12.3124	13.675	8.949
SCVPCL6045F10.g	GS1_SS_22527_09709	SS	.	.	.	.	6.5638		6.06	6.5848					6.6097		5.3101						6.3552	6.5483							5.7118				6.2943	7.0758					6.3653			6.415	6.1383
SCACLB1045G10.g	GS1_SS_22524_00412	SS	Unknown	uncharacterized	.	.	10.1634	9.4613	10.3728	10.841	9.4667	9.6488	10.3745	9.7156	10.2138	10.3746	9.4793	10.0024	10.63	10.796	9.9341	9.9526	11.0914	11.1365	9.5522	9.7298	9.6913	10.8984	10.6765	10.288	9.565	10.1013	8.8386	8.6602	9.902	9.5062	10.256	10.0464	8.932	8.7419	10.7178	10.5968	10.1176	10.9568	9.7062	10.2694	8.829	8.6602	10.7044
SCVPRZ2039G06.g	GS1_SS_18497_03037	SS	.	.	.	.	10.4032	10.094	10.6136	10.8638	9.8981	9.6216	9.4588	9.367	10.5723	10.5512	10.0929	9.8091	9.8828	9.7106	9.5341	9.4326	10.9492	10.8786	9.7136	9.7892	9.4606	9.7534	9.8745	9.833	10.1249	10.0933	9.6344	9.2114	9.7788	9.953	9.725	10.0495	9.813	9.7939	10.3486	10.0174	9.5178	10.1256	9.6553	10.0067	9.5044	9.2114	9.7511
SCRLFL4028B09.g	GS1_SS_18496_10257	SS	Transport	Membrane transporter	.	Nodulin-like protein	5.8152		5.9312		7.2524	6.3083	7.069		6.3014	6.7168	6.6545	7.7674	9.8567	10.5946			5.963	6.7624	7.1595	7.2281	9.0072	9.5557	5.9706		6.0284	6.9609	7.5712	7.4773	6.2833	7.3249			7.6733	7.4859	10.7468	10.6282	6.6296	6.1693	6.0358	6.6988	7.4114	7.4773	9.03
SCBFST3136H06.g	GS1_SS_18491_13248	SS	.	.	.	Uncharacterized membrane protein At1g06890			7.2522	7.1649	6.4938	7.1783			6.8023	7.1669	6.9784	6.8296					7.3998	7.2342	6.2609	6.0898					6.8759	7.4582	6.6933	6.7508			6.6769	6.9398	6.3046	6.991	6.3794	6.7415			7.0269	7.2082	6.2937	6.7508
SCBFST3136G10.g	GS1_SS_18490_06616	SS	Transport	channel	.	Cyclic nucleotide-gated ion channel 2
SCJFRZ2026C10.g	GS1_SS_18494_10455	SS	.	.	.	.	8.637	8.5392	10.7537	10.5364	9.789	10.041	7.7746	7.5025	10.356	10.4142	10.0008	9.91	8.7895	8.7376	7.7559	7.9363	10.137	10.0232	9.0343	9.0374	8.2372	8.5724	7.6804	7.895	10.2286	10.175	10.0385	10.1455	8.141	8.2356	9.7484	9.3164	9.2671	9.3003	9.0668	8.9942	7.9134	8.1941	9.3244	9.5724	9.4695	10.1455	8.7789
SCSFST3079E03.g	GS1_AS_16537_01328	AS	Unknown	no matches	.	.							7.4633
SCEQLR1091C07.g	GS1_SS_18492_12704	SS	.	.	.	Pre-mRNA-splicing factor SF2
SCCCCL4013F03.g	GS1_AS_16547_07459	AS	.	.	.	Conserved oligomeric Golgi complex subunit 3
SCSGSB1005A04.g	GS1_AS_16565_17293	AS	.	.	Development	Homeobox protein Hox-D11													6.1428																						6.0879
SCCCRZ2004G05.g	GS1_AS_16567_01352	AS	.	.	.	.																													6.1306									6.1216
SCBFST3136C07.g	GS1_SS_18486_08015	SS	Others	uncharacterized	.	Profilin-A			8.8226	8.6713	12.8702	12.0456			9.3148	9.4047	10.0159	11.2766	11.9559	13.15			9.6876	10.1567	9.8059	10.7701	11.065	9.5966	6.734	6.8694	8.5422	8.9794	11.542	9.6356	5.8027		9.5644	9.1937	10.164	10.0021	10.9969	13.4646			8.7546	9.1178	10.0955	9.6356	9.3125
SCCCLR1072G08.g	GS1_SS_18487_11486	SS	.	.	.	Vacuolar protein sorting-associated protein 35
SCRFLB1053G05.g	GS1_SS_18488_08846	SS	.	.	.	CDK5 regulatory subunit-associated protein 1-like 1	10.8392	10.6396	11.7781	11.7213	10.8278	11.079	9.2549	9.3899	11.4561	11.8714	11.1734	11.3826	11.6315	11.3109	9.8975	9.9369	11.9473	11.9108	10.7474	10.8714	11.1308	11.9978	9.8632	10.2498	11.2424	11.6388	11.2812	11.447	9.0512	9.9374	11.4338	11.2484	11.1016	11.0859	12.2326	11.8155	9.5672	10.5954	10.9362	11.6326	10.757	11.447	12.0443
SCACLR2014H03.g	GS1_SS_18482_16104	SS	Cytoskeleton and vesicle trafficking	SNARE	Stress	RecName:Glycoprotein gp2
SCBFST3135H08.g	GS1_SS_18481_12151	SS	DNA metabolism	histone	.	Probable histone H2AXa Probable histone H2AXa			8.9066	8.3507	7.5132	7.8211			8.6505	8.8214	7.6157	7.9146					8.3501	8.4442	6.515	6.1285					8.6471	8.6644	8.2337	8.1564		7.1532	7.8224	8.2438	6.8882	7.183	5.859				7.5289	7.2502	6.7764	8.1564
SCCCRZ1002B03.g	GS1_SS_18475_20320	SS	Redox Metabolism	.	Stress	peroxidase			11.5494	11.4733	14.0881	13.4148			12.1665	12.0238	12.9413	13.6145	8.5458	8.0894			12.0286	12.206	12.2352	12.9394	11.4272				11.6293	11.6858	13.3608	12.7777			11.728	11.5244	13.0778	12.1426	7.5496	11.7564			11.5334	12.0798	13.3259	12.7777	7.3283
SCBFST3135E04.g	GS1_SS_18474_13741	SS	.	.	.	Uncharacterized protein At1g22800	10.2249	9.7794	11.2581	11.4966	10.6418	10.7078	9.3226	9.3192	11.0574	11.2001	10.6104	10.9001	10.6044	10.7306	9.3609	9.2168	11.31	11.2113	10.0006	10.2357	10.2311	10.6952	9.4813	9.5243	10.5574	10.9417	10.7262	10.4631	9.3406	9.7472	10.7546	10.5792	10.043	10.0913	11.0534	11.1084	9.4035	10.1766	10.2901	10.9042	10.2561	10.4631	11.116
SCBFST3135D08.g	GS1_SS_18473_12053	SS	.	.	.	.			5.769														5.7168																						6.1327
SCBFST3135B05.g	GS1_SS_18471_10852	SS	Protein metabolism	heat-shock protein	.	18.1 kDa class I heat shock protein
SCRURT2005C05.g	GS1_AS_16581_17216	AS	.	.	Transporters	Sodium/hydrogen exchanger family (Na_H_Exchanger)			6.2107		6.5997				6.297		5.4952						6.2886		6.4158						5.7216		6.4214		6.9932								7.3485	7.5938		7.0936
SCMCST1058E09.g	GS1_SS_18468_09347	SS	.	.	.	THO complex subunit 5 homolog B	8.7999	8.1944	10.1452	10.4115	9.538	9.4863	8.0722	7.3824	9.8454	10.048	9.3406	9.3837	9.8067	9.6634	7.7059	7.8606	10.0003	10.1584	9.1419	9.1135	9.3552	9.9966	8.274	8.337	9.8484	9.9634	9.1972	9.2904	8.3403	8.5254	9.5078	9.4212	8.9441	8.9722	10.1434	9.6393	8.3346	8.9132	9.4489	9.905	8.9845	9.2904	9.868
SCJFRZ2025E01.g	GS1_AS_16600_21831	AS	Unknown	uncharacterized	Unknown protein	.	5.8243		6.2671	7.4742	7.4035	7.8202	7.1398	6.6686	6.2898	7.0594	6.3368	7.4065	7.671	7.5078	6.2896		6.1266	7.0378	7.1022	7.633	7.2238	7.9415	6.2451		7.2768	7.3375	6.4869		5.7866		6.5292	6.9808							7.1424	7.2738	6.21
SCVPRZ3027E07.g	GS1_AS_16593_07561	AS	Unknown	uncharacterized	.	RecName:Receptor-like protein kinase FERONIA
SCRFLR1012B04.g	GS1_AS_16604_16449	AS	.	.	Receptors	receptor Ser/Thr kinase	8.3062	8.2233	10.0532	9.9224	8.4966	8.4798	8.5914	8.0509	10.1592	10.0307	8.7509	8.6358	8.5662	8.9252	8.1254	7.8733	10.0241	10.1243	8.5682	8.5025	8.3627	8.6939	8.2698	7.7961	9.7485	10.1808	7.7688	7.3971	9.3245	9.3153	9.7971	9.7974	7.541	7.1492	8.7097	9.2142	9.3026	9.6062	9.362	9.3262	7.2383	7.3971	8.4832
SCVPRZ3028E05.g	GS1_AS_16602_17017	AS	.	.	Receptors	receptor Ser/Thr kinase			5.7997																						5.9576										6.8125
SCVPRZ2037A11.g	GS1_SS_18464_13351	SS	.	.	.	Deoxynucleotidyltransferase terminal-interacting protein 2
SCCCCL5002G02.g	GS1_SS_18465_00856	SS	.	.	.	RecName:Protein transport protein Sec61 subunit gamma			6.8837	6.8685	7.0342				6.354	6.7863	6.3052	6.6282	6.9068				7.1953	6.5786	5.964	6.1781				7.1032	6.5406		7.1472		7.4237			6.9915			6.3835		7.5356	8.2009	6.3646	7.4176	6.6699		9.3555
SCCCLB1021E06.g	GS1_SS_18463_21827	SS	Carbohydrate metabolism	Starch synthase EC 2.4.1.21	Carbohydrate metabolism	Starch and sucrose metabolism	14.3794	13.1141	14.2188	13.3282	13.0888	11.7574	14.6846	14.1234	13.9888	13.6762	13.7692	12.749	12.9639	11.889	14.4878	14.2856	14.5026	14.423	13.5606	13.3016	12.8766	13.4532	14.5986	13.7679	13.7573	13.2462	12.8968	12.353	14.3996	13.8866	14.2506	14.0514	13.1046	13.236	14.6326	13.342	14.4212	14.5328	13.9218	13.9404	13.4814	12.353	14.5386
SCJFST1016G02.g	GS1_SS_18444_17341	SS	Development	uncharacterized	Development	cell differentiation	9.5454	9.6566	12.3438	12.3503	11.708	12.1709	9.4836	9.0637	10.6612	10.9396	10.5704	10.9759	11.0395	10.7875	10.0804	9.658	10.5264	10.8445	9.6155	10.04	10.3772	10.5671	8.7513	8.7624	10.6562	10.694	10.8159	10.6133	8.8094	9.4963	10.1107	10.2936	9.9422	9.943	10.8607	11.1742	9.3242	9.461	10.3204	11.1244	11.1416	10.6133	10.8038
SCVPRZ3030F10.g	GS1_AS_16613_19520	AS	Signal Transduction	transcription factor	Transcription Factor	Trihelix			5.893	6.84		6.6133			6.1543	6.5022	5.4001	5.9704	7.5894	8.0321			6.0547	6.8446	5.751	6.0556		7.3501			6.1276			6.8336						6.844	7.9069	10.302			5.7592	6.8339		6.8336
SCQSLB1049G04.g	GS1_SS_18442_00981	SS	Signal Transduction	transcription factor	Transcription Factor	bZIP	13.8114	13.4	14.0489	14.0244	14.2814	14.0745	12.9384	12.3424	13.8304	13.7814	14.137	14.1913	13.8229	13.8738	12.5961	12.493	14.0659	14.0857	13.7758	13.8832	13.6932	13.522	13.0906	13.2378	13.6473	13.6296	14.0133	13.7665	12.3588	12.8406	13.686	13.3899	14.1976	13.889	14.3605	14.3524	12.5914	13.1464	13.319	13.7766	14.0405	13.7665	13.9202
SCBFST3133F03.g	GS1_SS_18450_07413	SS	.	.	.	GTP-binding protein YPTM1	11.4418	11.0756	10.4264	10.3188	9.8924	10.0318	11.6018	11.0633	9.8091	10.0344	9.367	9.8248	11.3186	11.7946	11.4252	11.229	10.3928	10.2993	9.3374	9.3725	10.9571	11.5328	11.9014	12.2151	9.1689	9.4902	9.1918	8.9709	11.1067	11.3046	9.7179	9.585	9.4508	9.0176	11.9626	11.9672	10.8433	12.1659	8.7943	9.5111	9.0946	8.9709	11.3647
SCCCLR1C05A04.g	GS1_AS_16617_02968	AS	.	.	.	RecName:Vegetative cell wall protein gp1
SCJLRZ1024C07.g	GS1_SS_18448_11174	SS	.	.	.	Uncharacterized protein At2g24330	11.0024	11.0694	11.864	11.8944	12.5247	12.4874	10.67	10.8314	11.2518	11.5889	11.1257	11.4168	12.9554	11.9476	10.9658	10.7596	11.6504	11.6364	10.5811	10.9099	11.7477	11.6518	10.7964	10.9869	11.2632	11.1544	11.4856	11.075	10.7577	11.2598	10.9218	11.0657	10.759	10.739	12.2577	12.4124	10.7547	11.334	10.7296	11.3763	11.6843	11.075	11.767
SCJLLR1011G11.g	GS1_AS_16616_07067	AS	Unknown	uncharacterized	.	Nudix hydrolase 8
SCBFST3133G06.g	GS1_SS_18454_09306	SS	.	.	.	RecName:Uncharacterized protein C10orf95	11.4208	11.4594	11.8452	11.4841	12.9776	12.6443	11.6679	11.8225	11.9	11.9943	12.2762	12.7244	11.638	12.1174	11.2754	11.054	12.1177	12.0848	11.8098	12.0034	12.0306	11.9405	12.06	12.3047	11.3834	11.2051	12.1333	12.1596	11.3832	12.054	11.7497	11.2683	12.6797	12.2554	12.4001	13.0456	11.8275	12.1258	11.033	11.8628	12.6484	12.1596	11.805
SCBFST3133G05.g	GS1_SS_18453_03878	SS	Unknown	uncharacterized	.	.	11.469	11.1724	6.2579		7.9398	7.4246	12.2701	11.1056	7.045	7.1861	7.3661	7.7253	8.308	8.975	10.6992	10.187	7.398	7.6972	7.1356	7.4469	7.154	7.7034	12.1505	11.3549	6.4251		7.0411	6.8806	11.5808	11.6322	7.1557	7.0538	7.4158	7.0685	8.7662	9.1932	12.3175	12.5716	6.5032	6.3744	6.6604	6.8806	8.3505
SCCCLR1065C05.g	GS1_SS_18460_18010	SS	Pathogen Resistance	induced by biotic and abiotic stress and hormone	Cell wall	chitinase	10.2337	9.4587	12.3151	11.8976	14.2714	13.5864	8.9264	8.963	11.3662	11.677	12.0056	12.9132	14.7525	14.8824	9.3949	9.4244	11.6009	11.6362	12.0114	12.5853	13.841	13.5359	9.5014	9.1962	11.5745	10.9225	13.3575	12.0684	9.3795	9.908	11.185	11.1796	12.6842	11.8154	14.5354	15.4116	9.1365	9.7322	11.4431	12.0734	13.1313	12.0684	13.135
SCEPLR1051A11.g	GS1_AS_16605_21776	AS	.	.	Carbohydrate metabolism	cellulose synthase (UDP-forming)
SCBFST3133A01.b	GS1_SS_18455_03276	SS	.	.	.	RecName:Putative protein TPRXL	11.9742	11.0713	10.2561	10.0882	9.2484	9.5545	12.9615	12.7266	9.4723	9.8653	9.2732	9.4058	9.3438	9.6788	12.4108	12.4236	10.0786	10.2077	8.7471	9.1326	8.9138	9.6695	13.1794	13.0335	9.6416	9.4792	7.9016	7.9679	12.8819	12.5417	9.3962	9.508	7.6159	7.5468	9.7532	10.1422	12.5121	13.4311	9.0705	10.0146	7.3264	7.9679	9.1914
SCCCLR1076H11.g	GS1_AS_16621_21342	AS	Protein metabolism	.	Protein metabolism	Dolichyl-diphosphooligosaccharide-protein glycosyltransferase 67 kDa subunit precursor (EC	9.9759	9.4804	12.5956	12.5913	12.7453	12.787	8.9272	9.0689	12.3608	12.3992	12.6874	12.707	12.3823	12.2954	9.1437	9.1299	12.5908	12.5581	12.4073	12.4205	11.9524	12.245	9.3883	9.6437	12.145	12.2329	12.2961	11.9631	9.3404	9.7734	12.1629	12.0351	11.7016	11.6588	12.4898	12.524	9.466	10.0564	11.8433	12.3686	12.0263	11.9631	12.2635
SCCCLR1048D07.g	GS1_AS_16618_20273	AS	Cell wall metabolism	Phenylpropanoid biosynthesis	Cell wall	phenylalanine ammonia-lyaseÃ¯Â¿Â½(PAL)																													6.3784									6.3727
SCEQRT2027E03.g	GS1_AS_16623_18451	AS	Hormone biosynthesis	uncharacterized	Hormone biosynthesis	Auxin																													6.0545						6.6078
SCBFST3132G06.g	GS1_SS_18440_13648	SS	Unknown	methyltransferase	.	Probable methyltransferase PMT6 OS=Arabidopsis thaliana GN=At3g10200 PE=2 SV=1			7.2512	7.7158	6.924	7.7926			6.7828	6.8348	6.9054	7.2723	6.3569				7.3644	7.1802	6.9588	6.7179					7.0655	7.5345	7.8108	7.0508	6.5079		6.8349		6.9347	7.2663	6.8518	6.9877	7.0901	6.872	7.2311	7.6036	7.2701	7.0508
SCBFST3132G08.g	GS1_SS_18441_09795	SS	.	.	.	.	5.7788		5.3601		7.5837	7.0009					6.3086	7.1571	9.8416	10.0227					6.7004	6.781	9.3099	9.4344	5.7209		6.0606		7.3362						6.6848		9.7668	10.0795	6.8297	6.4827			6.6812		9.4358
SCRLAD1040B03.g	GS1_SS_18429_02410	SS	.	.	.	.	8.4285	7.968	10.0072	10.0672	9.3664	9.84		6.8121	9.6211	10.0025	9.6241	9.8806	8.72	8.7438	6.8575	7.4162	10.1078	10.0636	8.9002	9.0904	8.557	9.5474	7.0132	7.719	9.4502	9.78	9.9124	9.9252	6.6275	7.1018	8.9334	9.3639	9.0822	9.2756	9.8044	9.4436		7.9628	8.7809	9.7456	9.2701	9.9252	9.9415
SCCCLR1C07D01.g	GS1_SS_18428_09458	SS	.	.	.	Reticulon-3-A
SCSGRZ3062C02.g	GS1_AS_16643_02308	AS	Carbohydrate metabolism	several pathways (several putative substrates)	Cell wall	Galactosyltransferase																											6.6688								6.5151			6.4029
SCAGST3138E12.g	GS1_SS_18424_02873	SS	Others	.	.	.	10.2394	10.1573	11.6783	11.4747	10.009	10.1528	9.6974	9.1119	11.4713	11.6014	10.8678	10.8785	10.5606	10.4664	8.9855	9.3038	11.9702	11.679	10.4602	10.5542	10.2235	10.8822	9.7387	9.9776	11.2481	11.2678	10.2959	10.2939	9.2755	9.4232	11.4271	11.2411	10.6933	10.5346	11.4087	10.8924	9.4575	9.8452	10.8306	11.3106	10.0103	10.2939	10.9704
SCCCLR1C04D07.g	GS1_AS_16641_03315	AS	Unknown	uncharacterized	.	RecName:Serine/arginine repetitive matrix protein 2
SCBFST3132E08.g	GS1_SS_18437_08357	SS	.	.	.	RecName:Formin-like protein 6
SCJFRT1005G01.g	GS1_SS_18436_08946	SS	Unknown	Uncharacterized	.	RecName:Formin-like protein 14
SCCCSB1002C05.g	GS1_AS_16637_14798	AS	.	.	Transcription Factor	Other Auxin-response factors			5.8208	6.4734											7.0748			6.5599							5.6959				6.7855	6.9268					6.5952			6.9657
SCBFST3132A03.g	GS1_SS_18434_02558	SS	Unknown	.	.	Uncharacterized protein LOC284861	9.9128	9.9951	9.7952	9.7622	10.5759	11.1208	9.3527	9.3886	9.165	9.6737	9.1978	10.212	11.5989	11.3958	9.5286	9.7574	9.162	8.827	9.1014	9.572	10.7484	11.0906	9.335	10.2152	8.9836	8.9945	10.021	9.2838	8.95	9.5551	7.9644	8.3822	9.5578	8.5466	11.4855	12.161	9.3044	9.6458	8.4	9.6489	9.8929	9.2838	10.3761
SCBFRZ2048B09.g	GS1_SS_18430_09463	SS	Unknown	Uncharacterized	.	DUF246 domain-containing protein At1g04910	9.3532	8.8398	14.1586	13.7163	13.7621	13.7941	7.2468	7.8023	13.7414	13.8181	14.073	14.0207	10.9456	10.9052	8.0404	8.1374	13.8638	13.8944	13.4805	13.5452	12.5036	11.203	8.173	8.1048	13.3812	13.1918	13.3823	13.4944	8.0889	8.2851	13.5016	13.0966	13.8912	13.7795	11.714	11.588	8.3573	9.022	12.9294	13.6532	13.6734	13.4944	11.8686
SCCCLB1C05F02.g	GS1_SS_18438_08420	SS	Others	peptidase	.	Probable thylakoidal processing peptidase 2, chloroplastic
SCACSB1035E05.g	GS1_AS_16663_18609	AS	RNA metabolism	rna binding protein	Protein metabolism	Chloroplast 50S ribosomal protein L2	7.3304	7.3589	6.271	6.7	6.2739	6.9316	7.959	7.0971	6.2448	6.346	5.8412	6.6195	7.503	8.075	6.7815		6.2482	6.8547	5.8286	6.2962	6.7887	7.3632	8.0172	7.9371	6.256				7.6412	7.2436					7.7548	7.7248	7.3341	7.6055	6.0894	6.6115			7.3635
SCEQLR1029A04.g	GS1_AS_16655_20401	AS	AminoAcid and nitrogen metabolism	aminotransferase	Amino acid metabolism	putative acetylornithine transaminase	6.1415																						5.4241						6.4568
SCMCLR1123H06.g	GS1_AS_16654_01529	AS	Unknown	.	.	.	7.0562	7.7271	8.227	8.2858	7.746	7.7232	7.6149	7.2798	8.216	8.2897	7.7218	8.1566	7.3294		6.8337		8.167	8.2922	7.4872	7.8245			7.2271		8.7839	8.1845	7.8216	6.8596	7.66	7.6124	7.6182	8.0054	7.4059	7.9064	7.4528	7.2611	8.2766	7.6827	8.2787	8.1637	7.7608	6.8596	7.0183
SCVPLR2027F11.g	GS1_AS_16650_02438	AS	.	.	.	Probable ADP-ribosylation factor GTPase-activating protein AGD8
SCCCRZ2C04F03.g	GS1_SS_18422_07046	SS	.	.	Transporters	Cation efflux family (Cation_efflux)	15.3563	14.8934	15.314	14.9794	15.2542	14.9778	14.3766	14.2728	14.9889	15.35	15.2842	15.5659	15.1078	15.0543	14.4722	14.5508	15.4968	15.6068	14.9141	15.1522	14.9606	15.1762	14.4032	14.5302	14.9008	14.878	15.123	14.923	14.2287	14.6348	15.0844	14.9889	15.2003	14.951	15.6456	15.826	14.1834	14.8726	14.5225	14.9103	14.8651	14.923	15.0776
SCEQRT1033C04.g	GS1_SS_16437_15085	SS	.	.	Protein kinase	RLCK	6.7512		7.8624	7.6073	8.7314	8.6461			7.4479	7.646	8.2813	8.2222	10.469	10.2368			8.088	8.0881	8.0922	8.3038	9.3964	9.8646	6.3482		7.3821	7.695	8.283	7.2346			7.765	7.4552	8.0582	7.6158	10.1214	10.7813		6.269	7.2879	7.6036	8.222	7.2346	9.1228
SCSBRZ3126B07.g	GS1_SS_16439_14407	SS	.	.	.	Importin subunit alpha-2 (Karyopherin subunit alpha-2) (KAP alpha)	8.7023	8.0024	10.6566	10.568	10.1242	10.7468	7.7116	7.4783	10.2186	10.5088	10.1348	10.5448	10.1441	10.7904	7.5392	7.9975	10.7985	10.8532	10.0583	10.3132	9.867	10.5888	8.3072	8.3947	9.9973	10.3121	10.0089	9.7786	7.996	7.8502	10.2682	10.2271	9.9032	9.9861	10.71	10.8588	8.1626	9.0898	9.975	10.5232	9.6908	9.7786	9.8247
SCRLSB1044H11.g	GS1_SS_16432_11070	SS	.	.	.	RecName:Microtubule-associated protein 70-4
SCSBRZ3125F02.g	GS1_SS_16436_20397	SS	.	.	No matches	.	6.5936	7.7452	6.8763	7.0677			8.2554	7.7842	6.3005	6.5824	5.8962		7.1502		7.7722		6.9636	6.4899	5.934		8.0454		7.1938	7.1972	6.2408	6.8989			8.3342	8.8384	6.7076				6.2077		6.7574	7.0681	6.1709				6.8669
SCQSHR1020H10.g	GS1_SS_16458_10401	SS	.	.	.	Nitrate/chlorate transporter			6.67	6.9391	8.013				7.2844	6.7344	7.3232	7.4662	8.7732	9.2569			7.2608	7.2312	7.8095	7.629	10.2899	7.1206			5.7166		7.1394				6.7444		8.9198	7.2571	10.0211	10.5445			6.0512		8.7047		9.3472
SCEZLB1012D01.g	GS1_SS_16452_11203	SS	Carbohydrate metabolism	Nucleotide sugar synthesis, conversion and transport	Cell wall	putative TDP-glucose dehydratase or UDP-glucuronic acid decarboxylase	8.6474	7.7429	13.4564	13.3075	13.8046	13.8056	7.9298	7.8927	13.654	13.7114	13.9077	13.9041	11.2382	10.9418	7.9731	7.8388	13.8841	13.8392	13.3234	13.5093	11.5174	11.2224	8.6781	8.5363	13.0582	12.9694	13.7279	13.4878	7.4813	7.3654	13.3282	12.9695	13.6378	13.5572	11.8787	11.983	7.3657	8.3577	12.3799	13.0126	13.6388	13.4878	11.4504
SCSGRZ3059F11.g	GS1_SS_16451_00591	SS	.	.	.	.	6.9704		7.6637	7.8012	7.0262	6.6292	7.1149		7.6656	7.4448	7.009	7.134	7.6165		6.6869	6.9355	7.5613	7.9334	6.8195	6.9304	6.8881	7.5247	6.9644	7.3173	7.3384	7.6536			7.1526		7.5643	7.1852	6.7508		7.947	7.9827	7.3718	7.6035	7.3661	7.4096	6.2283		7.0709
SCSGRZ3059D10.g	GS1_SS_16448_20035	SS	.	.	Cell cycle	AtRAD17	7.5262	7.3174	8.4373	8.4488	7.7193	6.933	7.5006	6.9931	8.22	8.0391	7.5489	7.1831	8.7938	8.5699	7.7076	6.9945	8.872	8.593	7.6423	7.3688	7.6958	8.5808	7.2724	7.2006	8.2797	8.3153	7.511	7.0558	7.6802	7.5116	8.159	8.1912	7.0256	7.0181	8.5642	7.8283	7.769	8.03	8.1372	8.5144	7.439	7.0558	8.4417
SCSGRZ3059C05.g	GS1_SS_16445_02402	SS	Unknown	uncharacterized	.	.	7.7519	7.4544	11.1356	11.01	8.3738	8.4787	7.3384	7.4334	11.2619	11.1972	9.8271	9.0566	8.2821	8.1979	7.3162	7.6462	11.8265	11.87	9.4062	9.6611	7.7825	8.3996	7.873	7.8446	10.2497	10.5458	8.7557	8.761	7.725	7.6114	11.2964	11.1722	9.2989	9.9888	8.8406	8.6405	7.0327	7.9073	10.0784	10.4724	8.344	8.761	7.373
SCSBRZ3126H07.g	GS1_SS_16444_12316	SS	.	.	.	.	6.0769		5.8596				6.5807		6.4126		5.0964						6.6292		5.6938																			6.1974
SCCCST3001C06.g	GS1_SS_16418_10789	SS	.	.	.	Filament-like plant protein 4
SCSBRZ3123B01.g	GS1_SS_16419_04104	SS	.	.	.	.	5.973		8.5298	8.7037	8.1205	8.3338			8.0801	8.248	7.9488	8.2752	7.5802	7.4255			8.5138	8.5186	7.6276	7.8971	7.0085	7.423	5.8985		7.6938	8.2847	7.9824	7.6338			7.4786	7.9846	6.7602	7.3779	7.7357	8.344		6.7384	7.8984	8.2705	7.4268	7.6338	7.417
SCSBRZ3123G11.g	GS1_SS_16421_07209	SS	.	.	.	DNA topoisomerase 2-binding protein 1
SCSBRZ3124A02.g	GS1_SS_16423_13374	SS	.	.	.	Pentatricopeptide repeat-containing protein At2g30780 OS=Arabidopsis thaliana GN=At2g30780 PE=2 SV=1	5.9212		7.5493	7.0542	6.5883	7.279			6.9745	7.0329	6.9622	6.8184	6.7285				7.5585	7.3378	6.4518	6.2914					6.7722	7.5232	7.3252	7.4052			7.3378		6.9042	7.0239	6.77				7.1161	7.0871	7.0236	7.4052
SCSBRZ3124D12.g	GS1_SS_16426_11932	SS	.	.	.	.			6.3318	6.2778					6.1192		5.614						6.5146	7.0694							6.2259	7.2353	6.2545				6.5592		6.0938		6.1102			6.4633	6.1079
SCJFST1015C07.g	GS1_SS_16425_10770	SS	Others	uncharacterized	.	Mavicyanin			7.778	8.1505	12.8609	12.5613			8.6626	8.9739	11.2561	12.5449					8.066	8.8189	10.8232	11.5772					8.1148	7.9426	12.2545	11.4478			7.362	6.938	11.3007	10.6631					6.1356	7.2182	11.1016	11.4478
SCCCLB1001F06.g	GS1_SS_16428_16407	SS	.	.	Protein kinase	MAPK/MAPKK/MAPKKK	11.4151	11.329	12.358	12.3396	11.5609	11.5488	10.9972	10.9032	11.923	11.9606	11.5747	11.5142	12.0234	12.1566	11.001	11.2351	12.563	12.4913	11.3638	11.5528	11.6466	11.998	11.5558	11.2926	11.6648	11.9833	11.2795	10.919	11.3882	11.8338	11.9038	11.9119	11.1254	11.2233	12.2709	12.3038	11.5088	11.595	11.717	11.9774	11.1518	10.919	11.8896
SCSBRZ3124E02.g	GS1_SS_16427_12392	SS	Others	uncharacterized	.	Phosphatidylinositol-4-phosphate 5-kinase 1
SCEPAM2056G08.g	GS1_SS_16429_09681	SS	Unknown	Uncharacterized	.	Uncharacterized transporter YBR287W	5.5268		7.7482	8.0617	8.0814	7.8657	8.4539	7.6252	7.0826	7.2109	7.476	7.6526	7.4715		7.1124		7.3067	7.6648	7.1687	7.6673	7.7086	8.0424	6.8194	6.9462	7.1808	7.3978	7.4026	7.1722	7.6926	8.5498	7.209	7.1085	7.4769	7.2703	7.972	7.2637		7.435	7.4855	7.5582	7.7992	7.1722	7.8734
SCEQAM1042G12.g	GS1_SS_16392_06081	SS	.	.	.	CBS domain-containing protein CBSCBSPB5 CBS domain-containing protein CBSCBSPB4			12.4838	12.6378	9.4198	9.2673			12.7549	12.4681	10.7814	10.3101					12.7588	13.0651	10.4791	10.5128					11.1563	12.4465	8.5232	9.0666			12.5348	12.7418	10.19	10.4153	7.2273				11.6008	11.8524	8.7715	9.0666
SCSBRZ3120E09.g	GS1_SS_16393_14461	SS	Unknown	no matches	.	.	9.833	9.6058	9.3233	9.5913	9.2012	9.467	10.4912	10.7976	8.692	8.9455	8.3577	8.8665	10.2948	10.498	10.2734	11.0026	8.8242	8.8518	7.6886	8.4236	10.5184	12.2724	11.8224	11.4831	8.8989	8.8796	8.6134	8.7904	11.0217	10.9432	8.2352	8.236	8.2147	8.2468	12.2676	10.8504	10.3138	11.2388	8.1236	9.0201	8.7226	8.7904	12.1992
SCSBRZ3121G09.g	GS1_SS_16402_09100	SS	Cell wall metabolism	Polysaccharide biosynthesis	Cell wall	Cellulose synthase like (CSL)	8.4834	8.1276	12.3952	12.3469	11.8358	11.0792	8.2605	8.2665	12.2904	12.2495	11.9064	11.5056	11.1147	11.8919	8.0126	8.0632	12.371	12.4831	11.0168	11.1304	10.7001	10.5432	8.301	8.5683	12.0701	12.007	11.2554	11.3429	8.4906	8.2246	11.8896	11.6545	11.1282	11.1614	11.5546	12.674	8.0825	8.5066	11.2784	11.6012	11.0495	11.3429	10.0914
SCVPRZ2044E01.g	GS1_SS_16401_21702	SS	.	.	Unknown protein	Putative AP2 transcription factor	6.079		6.6518	7.255	6.2892				6.5444	7.0177	5.9488						7.0526	6.8777	5.9814						6.2086				6.4204		6.7395						7.1223	6.6684	6.1957	6.8545
SCQSST1037F05.g	GS1_SS_16399_21272	SS	Carbohydrate metabolism	Nucleotide sugar synthesis, conversion and transport	Cell wall	UDP-glucose pyrophosphorylase	5.9586		5.877		7.1669	6.5983	7.7601		6.0671		6.1473	6.8311	7.6547	8.0023			6.6586	6.6901	6.3686	6.9261	7.1338	7.2517	6.9499		6.0982		6.6993		6.9974	7.4785			6.5026		7.4741	7.8173		7.0464	6.076		6.763		7.6221
SCQGAM1045F09.g	GS1_SS_16395_10788	SS	.	.	.	ATP-dependent DNA helicase 2 subunit 2
SCQSHR1023C04.g	GS1_SS_16417_07447	SS	.	.	Receptors	receptor Ser/Thr kinase	12.1	12.3152	12.0574	12.0038	12.3948	12.382	11.4262	11.9	11.0103	11.2776	11.0342	10.859	13.2326	11.9722	12.3926	11.9459	10.9164	11.2942	10.4561	10.5553	12.4626	12.0028	11.9382	12.4394	11.1207	10.9167	10.5781	10.321	11.9346	12.2007	10.4406	11.0378	10.43	10.4208	12.3258	12.6426	11.9226	11.676	10.5105	11.1407	11.0038	10.321	12.0166
SCRURT2010A08.g	GS1_SS_16414_08732	SS	.	.	.	Putative mitochondrial 2-oxoglutarate/malate carrier protein
SCSBRZ3122E09.g	GS1_SS_16411_13862	SS	.	.	.	Aldose 1-epimerase
SCCCAM1073G04.g	GS1_SS_16406_09361	SS	.	.	.	Sorting nexin-4
SCJFST1013C07.g	GS1_SS_16378_19841	SS	.	.	Nucleic acid metabolism	RecName:Leucine-rich repeat extensin-like protein 3
SCSGRT2065F04.g	GS1_SS_16386_12779	SS	.	.	.	.	10.5233	9.281	11.0476	10.8074	10.2958	10.3804	9.4664	9.5363	10.6039	10.7036	10.4821	10.3457	11.407	11.3763	9.3709	9.4515	11.3334	11.1227	10.3912	10.3818	11.0398	11.6983	9.9504	9.8409	10.5814	10.586	10.061	9.833	10.0236	9.9201	10.8956	10.398	9.804	9.7621	11.96	11.3246	9.5206	10.3443	10.5536	11.0345	9.8794	9.833	12.0208
SCCCST2003E08.g	GS1_SS_18318_10444	SS	.	.	.	.																																						6.1712
SCRLAM1011B10.g	GS1_SS_16388_10353	SS	.	.	.	.	9.2231	7.8601	9.2846	9.17	8.8676	9.185	9.2891	8.9184	8.923	8.8896	8.9016	8.7444	9.4128	9.591	8.3053	8.4308	9.3703	9.1274	8.6659	8.7331	8.8664	9.5646	8.7358	8.761	8.8532	9.2526	8.7648	8.3651	9.109	8.8521	8.9537	8.9485	8.2194	8.1798	9.7305	9.7426	7.9766	9.4072	9.115	9.2753	8.6864	8.3651	8.5904
SCCCST2002D08.g	GS1_SS_18315_16584	SS	Others	O-methyltransferase (OMT)Cell wall	Secondary metabolism	orcinol O-methyltransferase	10.851	10.6254	8.889	10.0255	10.4231	11.5482	11.8558	11.6266	8.4644	9.6948	8.2532	9.3788	16.1918	16.6936	10.1134	10.436	9.116	9.8834	8.403	9.6368	16.2002	16.7076	10.6674	10.06	8.9422	9.883	8.8087	9.0072	11.5431	11.5884	8.8796	9.1382	8.4608	8.8204	16.5048	16.862	10.194	10.4678	8.8196	9.8446	8.5584	9.0072	15.4776
SCJFST1016G10.g	GS1_SS_16389_09885	SS	.	.	.	Aspartic proteinase-like protein 1
SCCCST2003A05.g	GS1_SS_18314_06609	SS	.	.	.	.	8.8867	7.7026	7.538	7.5082	7.7696	7.4775	7.8848	7.6212	7.9413	7.4942	7.641	7.4995	8.3114	8.2994	7.6556	7.8099	7.7522	7.8747	7.4704	7.4664	7.5568	8.0418	7.8805	7.3203	7.4204	7.4412	7.5624	7.1478	8.4392	8.6073	7.753	7.4192	7.4886	7.0003	8.421	8.059	8.2787	8.8696	7.3587	7.676	6.9046	7.1478	8.0873
SCSBRZ3120C06.g	GS1_SS_16390_16900	SS	.	.	Stress	Water stress	7.2544		8.9308	8.9802	9.245	9.7364			8.1636	8.2455	8.7903	8.9254	8.7751				7.8828	8.0446	8.125	7.9417	6.8208	7.7414	5.6864		8.696	8.7529	9.6662	9.1533			7.245	8.0908	8.042	8.3689	8.3438	7.8456			7.6744	7.9402	8.2476	9.1533	8.7948
SCCCCL4007D06.g	GS1_SS_18313_04045	SS	.	.	Receptors	receptor Ser/Thr kinase	9.5118	8.655	15.2032	15.0303	13.3878	13.5573	8.2482	8.0386	14.975	14.9632	14.4814	14.2915	12.4109	12.3336	7.9694	7.9861	15.0586	15.0015	13.8904	13.813	12.3322	12.4629	8.083	7.8872	14.449	14.7238	13.7922	13.8922	8.0796	8.3464	14.6508	14.5347	13.7338	13.8628	12.8906	12.7644	7.7779	8.5014	14.254	14.4625	13.5541	13.8922	12.489
SCEQRT1029D05.g	GS1_SS_16380_18621	SS	Light harvesting	metallopeptidase	Protein metabolism	FtsH-like protein Pftf precursor	16.2399	16.5732	12.5241	12.2565	12.2222	12.2945	15.6134	15.7764	12.1018	12.2356	12.1552	12.312	13.5818	13.1146	15.5656	16.0444	12.4786	12.4284	11.8432	12.0114	12.4605	13.5436	15.6217	16.1983	12.3124	12.2529	12.4322	12.1122	16.031	16.457	12	12.0798	11.9903	11.9017	13.4891	13.4012	15.954	16.2492	11.9736	12.4359	12.1413	12.1122	13.6609
SCSBRZ3119E03.g	GS1_SS_16381_08370	SS	.	.	.	.	6.7576		8.7568	8.882	8.0199	8.3166	6.7777	6.8592	8.5634	8.6619	8.0502	8.2586	9.1438	9.1763	6.8084		9.224	9.446	8.3165	8.2948	8.2289	9.2384	6.7672	7.2297	7.6306	8.2019	7.7113	7.241	7.3679	7.6509	8.3486	8.9586	7.4126	7.9506	9.0587	9.3746	7.1632	7.7926	8.2356	8.6385	7.4259	7.241	8.736
SCVPRZ2035A03.g	GS1_SS_16382_04113	SS	Transport	Membrane transporter	.	Nodulin-like protein	5.8519		9.1092	8.7315	8.0798		7.6695		9.0054	8.4042	8.5772	8.9506	6.5922		6.3067		9.7472	9.6819	9.2042	8.4018	7.8314		7.5394	7.4807	8.1402	8.0239	8.4662	7.2629	7.1508	6.8729	9.451	8.6691	8.81	7.873	7.5514		7.4219	7.5461	7.5949	8.007	8.0778	7.2629
SCSBRZ3119F07.g	GS1_SS_16383_13320	SS	Unknown	.	.	.	9.1988	9.2166	6.3704	6.632	12.3131	11.806	9.0356	9.0852	6.9413	6.8575	7.6816	10.7842	12.5182	13.6312	8.7236	8.8778	6.9215	7.0953	8.0838	9.9762	11.844	11.8852	9.1713	8.5496	6.0154		10.8784	8.9018	9.1088	9.7031	6.6955	7.0806	9.2185	7.527	12.655	13.9129	9.0758	9.6734	5.7441	7.5139	9.7862	8.9018	10.7286
SCVPRT2073F05.g	GS1_SS_18327_18887	SS	.	.	Transporters	Sugar (and other) transporter (Sugar_tr)	10.1906	9.806	10.477	10.9768	11.9981	11.9677	9.4932	9.9682	10.4293	10.8954	11.0937	11.7688	12.3987	11.9348	9.408	9.6032	10.5572	10.7999	10.5832	11.0374	11.7308	12.787	10.2257	10.4595	10.814	10.7186	11.7865	11.5812	9.9332	10.193	9.8876	10.027	10.822	10.6504	12.7193	12.3308	9.2794	10.2758	9.9797	10.6643	11.0866	11.5812	12.867
SCCCST2004G03.g	GS1_SS_18323_02083	SS	Unknown	uncharacterized	.	RecName:Vegetative cell wall protein gp1
SCCCST2004D07.g	GS1_SS_18322_13748	SS	Unknown	.	.	.	9.4058	9.1105	11.0519	11.1058	9.2358	9.5682	9.6446	9.5305	10.5848	10.724	9.8482	9.9149	10.1043	9.9514	9.1814	9.434	11.266	11.1442	9.7	9.8054	9.5064	10.492	9.8758	9.7824	10.1396	10.5664	9.3765	9.416	9.5688	9.8435	10.4402	10.5259	9.584	9.7232	10.4302	9.9946	9.6172	10.2124	10.164	10.628	9.3699	9.416	10.2692
SCCCST2004B02.g	GS1_SS_18321_11168	SS	Unknown	.	.	.	10.7197	9.604	7.9011	7.9936	10.913	10.6123	10.752	10.1721	7.248	7.8944	9.3542	10.2025	12.0336	12.066	8.0402	8.7381	7.5821	7.4884	9.4546	9.9575	11.4799	11.5152	9.3241	8.7354	7.9324	7.6656	9.3906	8.9816	10.7761	9.9285	7.6148	7.2319	9.8671	8.9	12.2925	12.4486	8.9748	9.7886	7.6176	8.9747	9.4932	8.9816	10.8857
SCCCST2003G01.g	GS1_SS_18320_10854	SS	.	.	.	Protein FAR1-RELATED SEQUENCE 5 OS=Arabidopsis thaliana GN=FRS5 PE=2 SV=1
SCQSLR1018G03.g	GS1_SS_18319_06786	SS	Light harvesting	.	.	Ferredoxin-NADP reductase, chloroplastic
SCSGFL1078H06.g	GS1_SS_20492_15481	SS	Transport	channel	Calcium metabolism	ion channel	9.3868	8.3698	10.5598	10.5294	11.9983	11.5547	10.1222	9.3305	10.8604	11.2288	12.0376	12.167	9.261	9.1608	9.4592	9.5382	10.7232	11.0584	11.6346	11.7909	11.4122	11.8004	10.362	9.4583	10.9496	10.3266	11.539	11.4616	9.2174	9.3236	10.4644	10.3028	11.9597	11.6698	11.9259	11.5128	9.656	10.4064	10.1032	10.9695	11.6536	11.4616	11.5342
SCEPCL6021A10.g	GS1_SS_20486_10400	SS	.	.	.	E3 ubiquitin-protein ligase At1g12760
SCCCLR1066C10.g	GS1_SS_20494_09362	SS	.	.	.	2',5'-phosphodiesterase 12
SCSBRZ3118D10.g	GS1_SS_16373_03603	SS	.	.	.	BTB/POZ domain-containing protein At1g30440	5.5153		8.5841	8.6516	7.9302	7.8488			8.5031	8.6246	8.219	8.2882	7.7883	8.1174			8.872	8.4479	7.8828	7.9182	7.0186	7.5516			8.5284	8.986	8.5652	8.2072	7.4186	7.2364	8.8311	8.7573	8.1372	8.5316	7.2056	7.892	7.5404	7.9868	9.031	9.4386	8.335	8.2072	6.8266
SCQGST1034G10.g	GS1_SS_18294_14659	SS	Signal Transduction	kinase/phosphatase	Protein kinase	putative RLCK	13.3648	12.658	15.3538	15.2966	14.3539	14.4288	12.5438	12.523	14.7859	14.9561	14.3966	14.3133	14.072	13.9722	12.5122	12.7328	15.1055	15.0006	13.9114	14.0376	13.5078	13.5974	12.7375	12.5788	14.5102	14.648	13.9952	13.9742	12.4662	12.4441	14.6404	14.4318	14.032	14.1115	14.145	14.4261	12.3208	12.9387	14.1024	14.6957	14.0922	13.9742	13.8258
SCSGFL1078E09.b	GS1_SS_20495_13104	SS	.	.	.	GDSL esterase/lipase At4g10955 OS=Arabidopsis thaliana GN=At4g10955 PE=2 SV=1	11.142	10.535	11.9264	11.8822	12.3698	12.021	9.9788	10.3831	11.5782	11.7174	11.6046	11.9577	12.0178	12.6491	10.6267	10.4696	11.9782	12.0601	11.0784	11.4568	11.314	11.5732	11.2523	10.9868	11.2954	11.5059	11.9453	11.6234	10.2809	10.2779	11.4154	11.1652	11.4818	11.5754	11.9236	12.8698	10.3544	11.0539	11.0295	11.5141	11.7048	11.6234	11.3094
SCCCLR2003D10.g	GS1_SS_16374_06050	SS	.	.	.	Putative transcription factor BIM2
SCJFFL3C02E11.b	GS1_SS_20496_19164	SS	.	.	Carbohydrate metabolism	galactokinase			9.3304	9.5645	9.5762	9.4086			9.0165	9.3297	9.7664	9.426	7.2998	8.0966			9.1532	9.2891	9.5364	9.6401	7.6052	7.1266			9.3042	9.7382	9.1162	9.2668	6.5119	6.5767	8.0108	8.958	8.9869	9.4918	7.5936	8.2494	7.1718	6.9629	9.1338	9.8316	9.1524	9.2668	7.1216
SCVPLB1017B09.g	GS1_SS_16370_13815	SS	.	.	.	.	11.967	11.8986	13.3669	13.573	11.6521	11.7975	11.3456	11.2918	12.5402	12.9636	11.8961	12.0002	11.9881	11.9966	11.0149	11.2564	12.9362	13.0492	11.4743	11.5546	11.3373	12.0456	10.9402	11.0024	12.7708	13.1765	11.496	11.8332	11.1584	11.658	12.3337	12.3578	11.06	11.5606	11.9206	11.8204	10.6534	11.4384	12.5045	12.9044	11.5168	11.8332	12.0864
SCVPST1063D12.g	GS1_SS_18300_16922	SS	.	.	Development	development	8.1998	7.4079	9.8098	9.6813	9.4151	9.4658	7.907	7.3036	9.444	9.669	9.513	9.618	10.071	10.2575	7.813	7.7614	9.961	9.9455	9.2716	9.4655	9.3924	10.0545	8.1329	8.3118	9.4696	9.655	9.3816	9.2076	8.2126	7.9502	9.0469	9.6282	9.1636	9.4024	10.0926	9.9005	7.8744	8.7633	9.6471	9.8662	9.2711	9.2076	9.8558
SCSGFL5C08C04.g	GS1_SS_20497_12050	SS	.	.	.	Proteasome assembly chaperone 3	12.071	11.5284	12.494	12.6987	12.2162	12.1138	11.1802	11.2738	12.3274	12.5776	12.1826	12.3811	12.6056	12.2199	11.5287	11.361	12.6022	12.6382	11.7206	11.8851	12.2206	12.6588	11.7642	11.7626	11.8422	12.1043	11.7925	11.7692	11.0394	11.2722	11.553	12.0164	11.9718	11.8302	13.2214	12.9896	11.0989	12.1491	11.4094	12.1224	11.4984	11.7692	12.8296
SCSBRZ3118B10.g	GS1_SS_16371_09107	SS	Others	uncharacterized	.	Proton-coupled amino acid transporter 1
SCVPST1063C06.g	GS1_SS_18299_13980	SS	.	.	.	.			9.9313	9.802	8.0408	8.0908			9.8026	9.7673	8.9844	8.3904	7.2846				10.0038	10.0543	8.8844	8.3808	6.7864				9.1668	9.6299	8.7747	8.4008	8.4156	8.2834	9.755	9.5504	8.7764	9.0732	7.122	7.8735	8.3451	9.1308	8.7926	9.426	8.2452	8.4008	7.0516
SCJFRT1007H07.g	GS1_SS_20498_19027	SS	Lipid metabolism	lipoxygenase	Hormone biosynthesis	jasmonic acid	7.5307	8.4745	15.6615	15.6202	14.8976	15.7866		7.8861	10.8951	13.1234	12.3084	13.2849	9.0494	8.2676	9.0273	8.7156	8.837	9.8546	11.7484	12.5634	9.344	8.3138	10.7424	9.0864	13.2495	11.5103	13.5118	13.4628	7.8068	7.7952	8.2389	8.844	13.2794	11.5907	8.3223	8.7352		6.4401	11.4766	13.5708	13.1505	13.4628	7.8107
SCUTLR1058D09.g	GS1_SS_16366_13166	SS	.	.	.	Glutaminyl-peptide cyclotransferase OS=Arabidopsis thaliana GN=QCT PE=1 SV=1	7.8837		9.1159	8.7442	9.9592	10.0387	7.2066	7.5665	8.7514	9.018	9.3489	9.5651	9.8672	9.8256	7.7044	7.6406	9.479	9.4246	9.1444	9.3633	9.379	9.7986	7.9048	7.9044	8.3547	8.5206	9.5526	8.9996	7.6404	7.4389	8.5197	8.828	9.6033	9.336	10.2464	10.6258	7.1904	8.4967	8.2216	8.794	9.3078	8.9996	9.5955
SCSGFL1078F07.g	GS1_SS_20499_17914	SS	Flavonoid and anthocyanin metabolism	Reductase	Secondary metabolism	TPA: putative anthocyanidin reductase	6.0944		8.9352	8.9542		6.4209			8.033	8.4062	7.0132	6.2643	6.7248			6.6667	7.9284	8.4424	6.2514	6.8582			5.6735		7.8035	7.9546					7.5474	7.5758	6.4444	6.9145	6.4822	7.1248			7.5748	9.2321
SCSBRZ3117G05.g	GS1_SS_16368_11258	SS	.	.	.	Small RNA degrading nuclease 1 OS=Arabidopsis thaliana GN=SDN1 PE=2 SV=1	8.845	8.4127	10.6866	10.1427	9.206	9.1897	9.0606	7.8036	10.4472	10.3876	10.0347	9.7297	9.9103	9.2464	8.501	8.2352	11.0682	10.5908	9.5794	9.3531	9.3085	10.068	8.529	8.7064	9.891	9.9156	9.1896	9.0036	8.1358	8.3854	10.3801	9.7838	9.0719	8.9897	10.3795	9.9005	8.5979	9.2069	9.7156	9.7627	8.4157	9.0036	10.2909
SCSBRZ3117E12.g	GS1_SS_16364_10988	SS	.	.	.	.	11.2894	11.4252	12.195	12.0129	11.3331	11.339	11.3516	11.117	11.7324	11.6992	11.3414	11.232	11.792	11.8074	11.1101	11.1993	12.3514	12.268	10.987	11.12	11.3115	11.5491	11.6242	11.4982	11.25	11.5768	10.9873	10.7762	11.5955	11.9265	11.843	11.6766	10.9465	11.0839	12.0653	12.2177	11.5986	11.8815	11.3577	11.4588	10.6166	10.7762	11.4628
SCSBRZ3117F01.g	GS1_SS_16365_13091	SS	.	.	.	RecName:Nucleolin
SCCCST2002A02.g	GS1_SS_18309_11412	SS	Unknown	transporter	.	Uncharacterized membrane protein At1g63010	9.6493						7.9526	8.1947					9.383	7.6465	7.6197	9.5732					9.8378	11.0132	7.4936	7.2086					9.4334	9.6446					11.9828	10.2434	9.6451	10.0422					11.781
SCEZLR1031D07.g	GS1_SS_18307_10813	SS	.	.	.	Sucrose-phosphatase 1
SCCCST2002G06.g	GS1_SS_18311_01055	SS	Unknown	uncharacterized	.	Basic proline-rich protein
SCCCST2001B04.g	GS1_SS_18303_07090	SS	.	.	.	RNA polymerase-associated protein CTR9 homolog
SCVPST1063F09.g	GS1_SS_18302_09640	SS	Signal Transduction	binding	.	TPR repeat-containing thioredoxin TTL1			8.8518	8.8811	8.9535	8.8239			8.8356	8.9942	9.0311	8.818	6.557				9.3374	9.4911	8.9591	8.7777	6.9354				8.548	8.8666	9.0168	8.3577	6.051		9.1182	9.0202	8.4276	8.731	6.641	8.0953			8.9047	8.5604	8.843	8.3577
SCEQLR1029B10.g	GS1_SS_18306_11673	SS	.	.	.	.	10.851	10.436	14.2537	14.0604	14.3393	14.2374	10.6361	10.4806	14.0415	14.25	14.206	14.2984	12.9159	13.2078	10.6582	10.4787	14.2138	14.1858	13.4003	13.6508	12.5591	12.4875	11.2906	11.2168	13.9788	13.7814	14.425	13.9504	10.2369	10.4106	13.6714	13.5079	13.8807	13.8826	13.175	13.8834	10.5355	11.2867	13.537	14.016	14.03	13.9504	12.8178
SCCCLB1002H06.g	GS1_SS_18305_12521	SS	.	.	.	Tubulin-specific chaperone C
SCRLRZ3042A06.g	GS1_SS_20472_19914	SS	.	.	Nucleic acid metabolism	regulation of transcription, DNA-dependent	7.933	7.8062	8.8166	8.4314	7.4227	7.909	7.4718	7.2567	8.6357	8.7418	8.4854	8.3014	8.8158	8.2574	7.4624	6.944	9.2823	9.1418	8.3534	8.2927	8.204	8.9298	7.8243	7.9304	8.5178	8.3896	8.2398	7.968	8.4448	8.5514	8.879	9.1338	8.0799	8.451	9.2659	9.118	8.6179	9.438	8.4196	8.7771	7.9032	7.968	8.942
SCUTRZ2024G05.g	GS1_SS_20471_15467	SS	.	.	Transporters	Vesicle transport v-SNARE 13
SCCCRZ1001H05.g	GS1_SS_20470_16125	SS	Signal Transduction	.	Transcription Factor	HLH (helix-loop-helix)	14.1282	13.6011	14.6231	14.6347	13.7612	14.0396	14.0432	13.8956	14.202	14.3699	13.7863	13.7666	14.2644	14.012	14.1644	13.9908	14.4958	14.6178	13.3142	13.7538	13.4975	13.9426	14.2344	14.3654	13.9075	14.1871	13.3077	13.4493	13.8607	14.0038	14.06	14.0966	13.4686	13.6954	14.3578	14.5661	13.5084	14.3684	13.5596	14.1898	13.2818	13.4493	13.9958
SCEZLB1010A12.g	GS1_SS_20469_10163	SS	.	.	.	Homeobox-leucine zipper protein ROC6
SCVPRZ3028B08.g	GS1_SS_16351_02354	SS	.	.	.	RecName:UPF0317 protein KRH_21160			8.9188	8.4849	9.9898	8.7291			8.2934	6.9532	9.191	8.3578	9.1968	7.7995			7.0105	7.5203	7.8577	6.7308	10.126	7.0378			9.6554	8.8718	9.8322	8.8708			7.5893	7.3538	6.7462	7.1991	8.215	8.0948			7.4709	7.6514	9.4442	8.8708	8.0732
SCCCFL4087D09.g	GS1_SS_16352_09214	SS	.	.	.	Haloacid dehalogenase-like hydrolase domain-containing protein 3	7.8923	8.2019	9.3739	9.1724	8.5288	8.7322	6.7996		9.1998	9.2871	8.8912	8.9472	8.2724	8.32	6.5687		9.3122	9.4356	8.245	8.4765	7.8154	8.5002	6.6687		9.0117	8.9862	8.1231	8.0919	6.5775		9.0634	8.645	8.1478	8.259	9.2059	8.9214	7.3514	7.5734	8.394	8.5834	7.7712	8.0919	8.4752
SCSGFL1078A05.g	GS1_SS_20478_03841	SS	.	.	.	Phosphopantothenate--cysteine ligase
SCQGRT1039H01.g	GS1_SS_16353_12328	SS	.	.	.	Tripeptidyl-peptidase 2
SCSGFL1078C02.g	GS1_SS_20481_10002	SS	Lipid metabolism	digoxygenase	.	Phytanoyl-CoA dioxygenase domain-containing protein 1	9.234	8.9377	10.4318	10.3996	9.7822	9.8822	9.5217	8.6963	9.8226	10.0206	9.7218	9.647	9.9582	10.0018	8.9214	8.8723	10.051	10.2736	9.5119	9.3872	9.7142	10.3225	9.1048	9.2579	10.0333	9.9804	9.5058	9.2829	9.2743	9.5476	9.6999	9.7971	9.1381	8.9581	10.7367	10.4398	9.3155	9.6229	9.782	9.9616	9.234	9.2829	10.7126
SCJFLR1074D02.g	GS1_SS_16354_18321	SS	Cell wall metabolism	Other glycan degradation	Cell wall	beta-1,3-glucanase Glycosyl hydrolases family 17	11.9364	11.5718	9.0162	9.3354	12.268	11.4786	10.9729	11.4018	8.537	8.8731	9.0054	10.2713	13.4272	12.4525	12.16	11.6422	9.3097	9.4109	9.17	9.9747	12.214	11.8898	11.7785	11.7196	8.7759	8.369	10.4414	8.7692	11.7376	12.0256	9.0186	8.8856	9.6265	8.6941	12.3776	13.2128	11.8372	11.7258	8.9509	9.4733	10.8135	8.7692	11.7289
SCVPRT2073F03.g	GS1_SS_20475_12930	SS	.	.	.	.	12.0982	10.2509	10.846	10.7122	9.8179	10.1381	11.2329	10.8502	10.2723	10.4123	10.2892	10.1184	10.342	10.3799	11.1147	10.9421	10.9889	11.0246	9.9836	10.0301	9.3899	10.0304	10.4165	10.1797	10.2616	10.4375	9.7237	9.4468	11.637	11.5171	10.467	10.3912	9.8331	9.6526	10.3562	10.4536	11.0832	11.2068	10.2177	10.2316	9.4001	9.4468	10.2648
SCEPAM1050E11.g	GS1_SS_16355_09858	SS	.	.	.	.	8.1399	7.4381	8.9258	8.6882	9.4966	9.6368	7.3234	7.3466	8.4311	8.905	8.8312	9.2472	9.5584	9.6294	7.305	7.3615	8.995	9.0054	8.5098	8.7467	8.8015	9.1724	7.4058	7.5418	8.7912	8.3836	8.6505	8.094	8.049	7.3595	8.3079	8.2352	7.8592	7.407	9.232	10.1362	7.4488	7.9635	8.417	8.897	8.4013	8.094	8.7262
SCCCCL4006G06.g	GS1_SS_16357_13298	SS	.	.	Stress	Drought and cold response			5.9004		7.4143	7.383			6.0851		5.8434						6.0192
SCAGFL1086E09.g	GS1_SS_20473_17303	SS	Light harvesting	uncharacterized	Photosynthesis	Photosystem II 22 kDa protein, chloroplast precursor (CP22)	15.8506	16.363	8.8681	8.9905	14.1538	13.8322	16.4066	16.7852	9.4908	10.295	12.4948	13.3476	15.0158	13.4558	15.3832	16.5384	8.6794	9.4269	11.6239	12.3348	12.336	14.2499	15.6085	16.8902	10.2435	8.9373	13.3699	12.588	15.8136	17.5116	7.8299	8.442	11.5086	11.3023	13.2026	14.2687	16.8201	17.6024	7.8979	9.6406	11.9012	12.588	15.3093
SCRURZ3083G02.g	GS1_SS_16358_11882	SS	.	.	.	.	8.0883	8.2088	10.2245	10.1389	8.2762	8.85	8.5711	7.8302	9.775	9.9851	9.2998	8.9259	7.3106	7.8248	7.5244	7.956	10.2982	10.2854	9.1131	9.1145	7.4782	6.8985	8.4342	7.9487	9.6138	9.892	8.3229	8.5028	9.3082	9.5664	9.5847	9.5532	8.9066	8.9455	8.11	8.9829	8.7673	8.9294	9.2359	10.0532	8.264	8.5028	8.2828
SCQSRT1036H11.g	GS1_SS_20474_07478	SS	Unknown	uncharacterized	.	.	11.4786	10.9214	13.1647	13.0882	13.3091	12.9878	11.7236	11.6602	13.1346	13.1578	12.872	13.124	13.3545	12.9133	11.552	11.4412	13.4451	13.3058	12.5936	12.7584	13.0733	13.3554	12.2551	12.0148	12.6244	12.6498	13.0642	12.7127	11.4348	11.7659	12.7434	12.4007	12.749	12.4654	13.8072	13.5717	11.4064	11.9303	12.2368	12.8773	13.0312	12.7127	13.6878
SCCCLR2002F09.g	GS1_SS_16361_04737	SS	Signal Transduction	transcription factor	.	GATA transcription factor 14	9.1092	9.5358	9.957	9.9799	9.194	9.6142	8.5772	9.1492	9.741	9.8818	8.7458	8.5264	10.3647	9.6985	9.4808	9.2198	10.0629	9.8436	8.7066	8.4239	10.0935	10.0354	10.375	10.4646	9.6168	9.405	8.7625	8.2408	9.4498	9.9585	9.0029	8.9722	8.5494	8.3826	10.3351	10.422	9.8974	9.5474	8.8932	9.8068	9.185	8.2408	9.6798
SCSBRZ3117C06.g	GS1_SS_16362_19736	SS	.	.	Transcription Factor	HSF (heat shock factor)	12.4859	12.1936	10.212	10.0432	11.5284	10.9804	11.3525	12.1972	9.5941	9.7008	9.8878	10.183	12.7402	11.706	12.1502	11.6346	9.4412	9.7472	9.412	9.7513	11.9829	11.8385	11.685	12.2664	10.202	9.987	10.8726	10.2254	11.8562	12.3476	9.0195	9.5488	9.4694	9.7356	12.0236	12.1002	11.6634	11.3606	9.796	9.7417	11.0164	10.2254	12.054
SCEZRZ3088G01.g	GS1_SS_16363_16144	SS	.	.	Bioenergetics	aerobic respiration	8.587	8.5172	9.7591	9.7781	8.7833	8.64	8.194	7.8701	9.5986	9.76	8.9702	8.9869	8.9842	8.9037	7.9312	7.7544	9.8526	9.9559	8.5103	8.3404	8.2422	8.8057	8.1075	7.9728	9.333	9.4994	8.7858	8.3702	8.0568	8.7408	9.1918	9.0907	8.0324	8.1509	9.2545	9.1115	8.1104	8.4838	8.74	9.2155	8.343	8.3702	8.8512
SCQSRT2031F04.g	GS1_SS_20444_13061	SS	Unknown	.	.	.	8.7798	7.8494	9.7878	9.7877	9.2324	9.5394	7.1873	7.176	9.6266	10.0557	9.5119	9.641	9.8275	9.9492	8.0946	7.898	10.5618	10.7177	9.5658	9.7398	9.522	10.2798	8.6618	8.7575	8.6995	9.1769	9.1468	8.8822	7.5466	7.8273	9.7454	10.0188	9.6933	9.3742	10.252	10.4577	8.273	9.1352	8.842	9.6846	8.9834	8.8822	9.6571
SCAGFL1094H08.g	GS1_SS_20448_11762	SS	.	.	.	.													6.8546														7.2892		7.0976	7.6904							7.7134	7.8352		7.7601	7.3405
SCVPCL6063A07.g	GS1_SS_20446_17269	SS	.	.	Amino acid metabolism	Putative glutamine amidotransferase/cyclase (At4g26900)	6.4303		8.9722	8.8945	7.7357	7.2224			8.989	8.9532	8.2085	7.831	7.5646				9.1442	9.075	8.0127	7.756	7.3799	8.0248			8.3832	8.5381	7.9232	7.7539			9.0108	8.534	7.961	7.511	8.3882	7.5763			8.2484	8.1775	7.3704	7.7539	7.8062
SCCCRZ3001G10.g	GS1_SS_16329_03104	SS	.	.	.	Galactosylgalactosylxylosylprotein 3-beta-glucuronosyltransferase 1
SCSGFL1077F07.g	GS1_SS_20458_17740	SS	.	.	Carbohydrate metabolism	Putative glycerol-3-phosphate dehydrogenase (NAD+)	6.5695		7.7823	7.6298	7.1058	7.5849			7.8293	7.9749	7.3743	7.3156	6.323				8.0034	8.0286	6.6202	6.7461			6.2353		7.4158	7.6167	6.8773		6.057		6.9548	7.266	6.6594		5.8949	6.9614			6.6892	7.7094	6.7504
SCEPLR1030F04.g	GS1_SS_16332_12853	SS	Others	AMP dependent ligase	.	Tyrocidine synthetase 3
SCEZLB1006A07.g	GS1_SS_20464_19934	SS	.	.	Ubiquitination	E1	10.1432	10.342	10.3704	10.3302	9.8829	10.1426	8.9659	9.266	10.4331	10.6056	9.9488	10.168	10.4679	10.3564	9.1952	9.2456	10.9629	10.802	9.4904	9.7144	9.8894	10.6442	9.3779	9.7658	9.7422	9.7978	9.5973	9.2192	9.135	9.8613	10.2645	10.0732	9.6234	9.4766	10.7372	10.8572	8.7742	9.712	9.217	9.8691	9.2222	9.2192	10.4758
SCVPRT2084A07.g	GS1_SS_20466_08725	SS	.	.	.	.	11.9438	11.7682	12.7559	12.8584	12.2641	12.3296	12.206	11.9239	12.3388	12.4553	12.109	12.1627	12.6439	13.2028	11.8982	11.7296	12.5737	12.6437	11.4812	11.7735	12.4432	12.9794	12.3027	12.1924	12.0698	12.2768	11.7965	11.7441	12.2044	12.364	12.0996	11.931	11.7399	11.875	13.1691	13.2002	11.9531	12.4021	11.5328	12.1254	11.6602	11.7441	12.5207
SCCCLR1C04F11.g	GS1_SS_16337_17285	SS	Signal Transduction	transcription factor	Transcription Factor	WRKY	11.2356	11.2924	9.5528	9.4442	9.0683	9.8555	8.9824	9.4166	8.3933	8.3899	8.4294	8.6116	10.0976	10.1728	9.9862	10.3415	8.9442	8.9376	8.3026	8.7715	9.7064	10.465	10.6442	11.282	8.2856	8.2565	7.9956	7.6062	10.0258	10.5554	8.3679	8.2195	8.5594	8.142	10.7462	10.9721	10.327	10.7876	7.7718	8.8856	7.8888	7.6062	9.6783
SCSGFL1077B02.g	GS1_SS_20451_11990	SS	.	.	.	Putative disease resistance RPP13-like protein 1					6.3233	6.5933																													5.8715
SCCCCL3080D02.b	GS1_SS_16338_12813	SS	.	.	.	.	7.6292	7.6073	9.7335	9.405	7.7092	7.6938	7.7674	7.9382	8.965	9.6064	8.4917	8.5138	7.876	8.0086	7.6395	7.6215	10.0739	9.5769	8.2612	8.2734	7.7446	8.676	8.1	8.2622	8.4556	8.8475	7.6701	7.5832	8.0922	8.1993	8.953	9.045	7.819	7.6119	8.7376	9.2558	7.6838	8.7713	8.3709	8.6728	7.1852	7.5832	7.9577
SCSGFL1077E07.g	GS1_SS_20454_17933	SS	.	.	Transporters	Sugar transporters	12.9672	12.3279	12.0372	11.9418	11.0258	11.2058	12.8835	12.5453	11.6439	11.79	11.5035	11.506	10.6451	10.3188	12.6227	12.7126	12.0976	12.1161	11.0512	11.1642	9.8535	10.2278	13.3319	13.0844	11.6623	11.8059	11.0254	10.9204	13.1152	13.4416	11.5528	11.7124	10.461	10.8946	10.5104	10.5688	13.114	13.6464	11.5706	11.796	10.7706	10.9204	11.0894
SCJFRZ2026H03.g	GS1_SS_16333_14735	SS	.	.	Cell cycle	RNA Pol II	6.5354		6.734	7.2593					6.2774	6.8157	5.3081						6.8471	6.7673							6.3239														6.0833
SCSGFL1077E10.g	GS1_SS_20455_08566	SS	.	.	.	Retrovirus-related Pol polyprotein from transposon TNT 1-94
SCRURZ3081D02.g	GS1_SS_16336_14051	SS	.	.	.	Peptidyl-prolyl cis-trans isomerase
SCCCLR1001B07.g	GS1_SS_20456_08248	SS	.	.	Ubiquitination	F-box protein	12.9963	12.4745	13.941	13.5956	14.2664	14.0746	12.7665	12.3528	13.9257	13.6161	13.8839	13.8247	13.5588	12.9396	12.4637	12.1219	14.0852	13.7534	13.4615	13.327	13.0908	12.9537	12.7832	12.4501	13.6229	13.4136	14.0404	13.4254	12.5485	12.8284	13.6026	13.1643	13.7032	13.2142	13.6938	13.5186	12.3913	12.5759	13.1362	13.2994	13.4388	13.4254	13.2998
SCEZRT2019F03.g	GS1_SS_16346_04198	SS	.	.	.	Putative zinc metalloprotease slr1821	13.192	12.8696	10.7752	10.519	10.686	10.5872	12.9335	12.9122	10.1694	10.1808	10.4554	10.2676	10.1375	10.1442	12.9268	12.8796	10.3224	10.0445	9.2708	9.085	8.9789	9.179	13.4842	13.1319	10.4881	9.9776	9.9486	9.8542	13.31	13.368	9.602	9.3238	9.5424	9.5504	9.2389	9.6589	12.7216	13.2586	9.4806	9.5187	9.7833	9.8542	8.951
SCRURZ3082C11.g	GS1_SS_16347_16138	SS	.	.	Amino acid metabolism	Cysteine desulfurase, mitochondrial precursor (EC 4.4.1.-) (HUSSY-08)	9.457	9.1136	7.8992	7.7046	7.7014	7.196	8.2031	8.6341	7.6124	7.9983	7.61	7.5817	8.3541	7.3232	8.7859	8.8724	8.2524	8.0418	7.3652	7.6355	8.2459	8.7388	9.1611	9.5578	7.4871	7.1865	7.1306	6.9743	8.5907	9.072	7.7608	7.466	7.878	7.0754	9.4262	9.1726	8.5129	8.9925	6.3094	7.1629	6.5282	6.9743	8.5856
SCJFRZ2033E06.g	GS1_SS_16340_06218	SS	.	.	.	Stomatin-like protein 2
SCRURZ3081F11.b	GS1_SS_16341_10012	SS	Unknown	uncharacterized	.	.			6.8286	6.7135		6.5734			6.5252	6.9552	5.5512								5.833						6.0092
SCVPRT2078C05.g	GS1_SS_20652_18513	SS	.	.	Inositol	Inositol phosphatases	8.8233	8.2228	11.1105	10.8618	10.4577	10.3884	8.3015	8.7348	10.6584	10.7217	10.366	10.4211	10.8613	10.8023	8.8398	8.4392	11.3532	11.0747	10.1309	10.1342	9.847	10.6185	9.128	8.7746	10.152	10.557	10.19	9.995	8.9745	8.9296	10.5168	10.6956	9.5549	9.8007	10.5257	10.7538	8.5812	9.5422	10.3586	10.698	9.94	9.995	9.9116
SCRLFL4027C03.g	GS1_SS_20651_13394	SS	.	.	Unknown protein	RecName:Serine/arginine repetitive matrix protein 2
SCSBFL1044A08.g	GS1_SS_20649_16189	SS	Unknown	.	No matches	.			5.9241						5.8704		5.557		6.8094				6.0622	6.219	6.107						5.7124		7.5481		8.369	8.2645			6.6321	7.5928	6.7206		8.1564	9.1294		7.6436	7.0446
SCCCLR1022F01.g	GS1_SS_20645_01924	SS	Phorphyrin and chlorophyll metabolism	Reductase	.	Carbonyl reductase 4	11.5344	11.3178	7.5571	7.8875	7.6841	7.9536	9.8189	10.1822	7.1723	8.0576	7.5244	7.6762	7.6186	7.8587	10.2278	10.6058	7.782	7.9737	7.1728	7.4038	7.5413	8.4688	10.9566	11.0946	7.3683	7.4166	7.2136	7.16	10.5286	11.3368	7.0468	7.2917	7.077	7.0551	7.8298	8.5719	10.7882	11.295	6.5904	7.3869	6.3896	7.16
SCVPFL1066E08.g	GS1_SS_20644_02381	SS	.	.	.	E3 ubiquitin-protein ligase RNF12 (RING finger protein 12) (LIM domain-interacting RING finger protein) (RING finger LIM domain-binding protein) (R-LIM)	10.425	10.6756	11.8896	11.8979	10.8992	10.7138	10.0454	9.4152	11.7818	11.9802	11.2648	11.3712	10.902	11.1222	9.479	9.9716	12.1105	12.126	10.9406	11.1765	10.8621	11.3002	10.1108	9.966	11.368	11.7022	10.677	10.7026	10.1875	10.2094	11.5931	11.6936	10.5853	11.021	11.7843	11.2146	10.3393	10.3412	11.4352	11.816	10.749	10.7026	11.2826
SCRULB1060D09.g	GS1_SS_20643_16126	SS	.	.	Carbohydrate metabolism	SIP homologue (AKIN beta)	10.9416	10.6892	11.7276	11.6231	11.1164	11.5318	10.5894	10.7448	11.3578	11.8662	11.1946	11.406	11.9886	12.1708	10.496	10.5332	11.5019	11.7298	10.6078	10.9836	11.0938	12.0288	11.0114	11.1243	11.3263	11.5136	11.2448	11.1108	10.4304	10.8784	11.1608	11.259	10.8428	11.2114	12.2866	12.4415	10.1795	10.939	10.7776	11.4162	10.7962	11.1108	11.9249
SCCCLR1078B11.g	GS1_SS_20641_16961	SS	Signal Transduction	transcription factor	Transcription Factor	ABI3/VP1	12.733	12.3332	12.6872	12.8586	14.1821	13.6144	13.2216	13.605	12.5232	12.8127	12.3756	13.2558	15.5554	15.4914	13.4589	13.353	12.853	13.0738	12.425	12.9219	14.8312	15.1744	14.0628	13.8662	12.3402	12.359	13.1707	12.4959	13.3164	13.3534	12.3343	12.327	12.8378	12.1684	15.9903	16.1558	13.3944	14.1809	11.9745	12.5952	12.6514	12.4959	14.3927
SCAGCL6016H08.g	GS1_SS_20639_07769	SS	.	.	.	.	6.7882		12.5068	12.7766	12.0019	12.5261			12.3775	12.7794	12.2598	12.2998	9.2738	10.6222	6.948	7.2459	12.7582	12.858	11.7917	12.0715	10.1393	9.0048	6.5391	6.9342	12.1933	12.235	11.5766	11.669	6.8124	7.0174	12.0224	12.035	11.6399	11.5928	9.5406	11.305	6.804	7.4482	11.4518	12.3822	11.2152	11.669	8.8658
SCSGST3118D10.g	GS1_SS_20637_09407	SS	.	.	.	Flavonol synthase/flavanone 3-hydroxylase
SCVPFL1065H12.g	GS1_SS_20638_10311	SS	.	.	.	2-phosphoglycerate kinase
SCVPFL1068F04.g	GS1_SS_20664_09142	SS	.	.	.	.			6.0145		6.4087				6.2154								5.8888		6.3279
SCBGFL4055E08.g	GS1_SS_20663_20837	SS	Signal Transduction	Kinase	Receptors	Putative wall-associated protein kinase	6.9038		7.0324	7.2064		6.7316	6.5545		6.6774	6.8836	6.1816	6.5381	6.8577	7.584	6.6163		6.8191	7.11	6.6174	6.2071			6.374		6.3733		6.9077		6.8154	7.1502	7.06				6.2658			7.1342	6.342
SCRFLR2034F04.g	GS1_SS_20665_03213	SS	.	.	.	UPF0326 protein At4g17486	8.85	8.7126	9.693	9.879	10.8596	11.2231	8.5939	8.5592	8.9192	9.4513	9.5781	10.0136	10.2633	9.9797	8.2933	8.227	9.1603	9.2988	9.1885	9.578	9.912	9.9712	8.7464	8.7751	9.5168	9.3434	10.342	9.9344	8.5806	8.6696	8.3769	8.7763	9.2973	8.9859	10.3463	10.3088	8.1008	8.4651	8.7188	9.9492	10.0099	9.9344	10.4582
SCVPFL3041F06.g	GS1_SS_20660_09939	SS	.	.	.	DUF246 domain-containing protein At1g04910			5.7282	6.257					6.0019								5.5838	6.269	5.764						5.6971														6.0328
SCVPFL1068B08.g	GS1_SS_20659_11339	SS	.	.	.	.																													5.937									6.1995			6.4337
SCVPFL1068D06.g	GS1_SS_20662_02211	SS	.	.	.	.																													7.1244	7.2572				6.7476			7.3814	7.1748
SCEPRT2047G01.g	GS1_SS_20661_19270	SS	Others	uncharacterized	Stress	Water stress			9.2821	9.351	7.6144	8.0912			9.005	9.224	8.8188	9.4007					10.2085	9.8702	9.186	9.4922					8.5334	9.1196	8.351	8.4834			10.3531	9.1678	9.2998	9.5871					8.8814	8.8716	8.266	8.4834
SCJLST1019A05.g	GS1_SS_20654_10736	SS	.	.	.	Protein arginine N-methyltransferase 5
SCVPFL1067E08.g	GS1_SS_20655_11365	SS	.	.	.	.	6.0052		8.3272	8.4138	7.6351	7.9164	6.5591		8.0118	8.2546	7.5072	7.8982	8.2889	7.9509	6.283	6.7875	8.6184	8.6919	7.3678	7.8156	6.7602	7.9562	6.4739	6.8678	7.18	7.8669	7.4708	6.9959	6.305	6.6981	7.7657	8.3122	7.5679	7.7135	8.299	8.8798	6.8228	7.6309	7.2806	7.7125	7.7578	6.9959	7.8013
SCVPFL1067F04.g	GS1_SS_20656_20669	SS	Unknown	uncharacterized	Unknown protein	.	11.2412	10.497	12.0182	12.1116	11.432	11.6774	9.5921	10.3756	11.4414	11.6982	11.2454	11.3701	11.4088	10.9822	10.123	10.0718	11.6955	11.5434	10.4906	10.5572	10.6588	11.4758	10.374	10.6592	11.3848	11.5602	11.7854	11.7965	10.3823	10.4408	10.9078	10.6604	11.066	11.0524	11.846	11.1223	9.222	10.4326	10.5772	11.247	11.1782	11.7965	11.8823
SCCCCL3140B05.g	GS1_SS_20609_12191	SS	Others	uncharacterized	.	RNA polymerase-associated protein RTF1 homolog	9.1274	8.7321	9.839	9.2348	10.1685	9.6044	9.736	9.3111	9.6083	9.5908	10.0272	9.6412	9.5559	9.6269	9.5154	9.068	9.5271	9.7717	9.6005	9.6313	8.9284	9.5986	10.1774	10.1425	9.9134	9.2221	9.7226	9.1096	9.5938	9.592	9.1074	9.1656	9.4862	9.4848	9.6248	9.9734	9.7756	10.2641	9.3174	9.541	9.7192	9.1096	9.0176
SCVPFL1072A04.g	GS1_SS_20607_10899	SS	.	.	.	.	9.2801	8.9653	13.2822	12.9966	13.1782	12.8518	8.4524	7.7763	13.1833	13.0686	13.397	13.2386	10.9942	11.1716	8.1681	8.1834	13.3894	13.441	13.1919	13.1939	11.7487	10.574	8.3628	8.14	12.8547	12.7354	12.4426	12.4843	8.864	9.3075	12.9624	12.705	13.0597	12.5795	11.4841	11.7138	9.1124	9.8961	12.4843	12.9465	12.8366	12.4843	11.1755
SCCCCL4005D12.g	GS1_SS_20600_18528	SS	.	.	Protein metabolism	Eukaryotic translation initiation factor 3 subunit 5 (eIF-3 epsilon) (eIF3 p32 subunit)	11.5793	11.6078	12.0058	12.0549	11.7176	12.1208	11.0106	10.9729	11.9138	12.0142	11.6619	11.9792	12.0836	11.6206	11.0766	10.6353	12.1528	12.1008	10.9113	11.1806	11.0976	11.8441	11.3878	11.6247	11.6768	11.9042	12.0032	11.7988	10.8408	11.3016	11.7219	11.4369	11.574	11.5402	12.2952	11.9938	11.0102	12.03	10.9748	11.5327	11.254	11.7988	11.9988
SCBFST3135D12.g	GS1_SS_20596_19817	SS	Protein metabolism	ribosomal protein	Stress	30S ribosomal protein S1, chloroplastic	15.1576	14.6772	11.8632	11.8916	11.9032	11.9964	13.6419	13.6861	11.0918	11.3307	11.2463	11.6548	11.8298	11.94	13.9105	13.8287	11.0497	11.206	10.2036	10.6132	11.1142	11.9935	13.7076	13.6046	11.0922	11.2428	11.4037	11.1745	14.1069	14.4168	10.4138	10.5564	10.5484	10.5501	12.2994	12.0602	14.3584	14.9165	10.4476	10.9524	10.5272	11.1745	12.405
SCCCAM2003A08.g	GS1_SS_20595_09808	SS	.	.	.	Nicotinate phosphoribosyltransferase
SCACLR1130G01.g	GS1_SS_20592_09548	SS	.	.	.	.	14.0056	14.1364	12.0742	12.6415	12.6162	12.7442	14.0941	13.8016	12.0481	12.3742	11.919	12.3624	12.8087	13.3027	13.2628	13.8179	12.2781	12.6324	11.9398	12.2869	12.501	13.0099	13.9997	14.0364	12.1289	12.6203	11.4662	11.2491	14.3634	14.5456	11.861	12.7852	11.195	11.043	12.9187	13.4966	13.9893	14.483	12.2418	12.2879	11.0452	11.2491	12.521
SCRLFL1010H06.g	GS1_SS_20606_04086	SS	.	.	.	.	9.0284	8.4092	11.551	11.1388	9.3624	9.2504	7.9748	6.9801	11.302	11.2688	10.5431	9.9084	10.2876	9.7436	8.2058	8.0271	11.9948	11.9072	10.3621	10.1711	10.018	10.5298	8.6896	8.6	10.8321	11.0728	9.129	9.1973	7.953	8.0474	11.3632	11.3051	9.8238	9.8218	10.9723	10.5254	8.8934	9.0706	10.6115	10.7775	8.8568	9.1973	10.5259
SCBGAM1092D12.g	GS1_SS_20605_11929	SS	Unknown	hydrolase	.	RecName:Serine/arginine repetitive matrix protein 2
SCVPFL1070H08.g	GS1_SS_20604_13094	SS	.	.	.	.	6.1365		6.4334	6.6704					6.3708	6.4998	5.7014	6.0822	6.7214				6.7489	6.3807				6.9079							6.5517	6.9658					7.0135	7.3327		6.8594
SCEQSB1017F08.g	GS1_SS_20603_18576	SS	Cell wall metabolism	Other glycan degradation	Cell wall	Glycoside hydrolase family 28 protein (polygalacturonase)	7.2449		11.5074	11.4267	13.4014	12.442		6.8706	11.6851	11.5695	12.7757	13.4488	12.1223	12.7998	6.4976		11.7389	12.3228	11.8336	12.1329	12.0012	11.7543	6.3569		11.6472	11.658	13.2972	12.593	6.4534		12.0254	11.2462	12.142	12.2764	12.8395	13.8116		6.8466	10.822	11.1562	12.3349	12.593	11.9178
SCCCLR1080E11.g	GS1_SS_20635_11380	SS	.	.	.	RecName:Micronuclear linker histone polyprotein
SCAGST3139E05.g	GS1_SS_20614_02562	SS	.	.	.	RecName:Putative protein TPRXL	8.7556	8.5749	10.75	11.0054	10.0976	10.2087	8.5004	8.6002	10.2118	10.7576	9.9623	10.0806	10.1044	9.943	8.4914	8.4607	10.086	10.0492	9.0766	8.9699	8.8186	9.2075	8.6421	8.162	10.3284	10.5019	9.7855	9.3795	8.4289	8.4078	9.5428	10.1404	8.3438	9.2865	9.5745	9.649	7.7896	8.6786	10.214	10.2555	9.5726	9.3795	9.361
SCVPFL1072G02.g	GS1_SS_20612_08405	SS	Protein metabolism	GTPase	.	tRNA modification GTPase mnmE	11.8411	11.0796	11.6467	11.8468	10.4008	10.507	10.5242	10.424	11.1278	11.49	10.6482	10.8034	10.5263	10.3035	10.3328	10.6227	11.5536	11.584	10.1547	10.1594	9.897	10.7242	10.6054	10.7041	10.8952	11.2689	10.3317	10.3914	10.7596	11.043	10.8624	10.83	9.8593	10.3525	10.903	10.6018	10.4456	11.3025	10.6053	11.2432	9.9748	10.3914	11.256
SCVPFL1074C05.g	GS1_SS_20625_03472	SS	.	.	.	.			10.583	10.3324	6.4794				10.163	10.4154	8.0032	7.8574	6.5405				10.6949	10.425	7.6639	7.7883	7.2419				9.2116	10.2934	6.3828	7.1192	6.3645		10.3234	10.0762	6.4386	7.9395	6.6552		6.8255	6.7733	9.4142	9.553	6.644	7.1192
SCVPFL1074A04.g	GS1_SS_20622_10994	SS	.	.	.	Centromeric protein E
SCEZRZ1012A08.g	GS1_SS_20628_14376	SS	.	.	.	WD repeat-containing protein 4	10.4817	10.1333	12.387	12.1847	11.4354	11.7798	9.6141	9.1626	11.9056	12.1596	11.8713	11.7794	11.6496	11.505	9.5965	9.7771	12.3631	12.3098	11.4578	11.4843	11.2566	11.9495	9.8352	9.988	11.8658	11.9765	11.3592	11.604	9.406	9.9174	11.777	11.8622	11.0499	11.1332	11.941	11.4837	9.5685	10.4202	11.6142	12.0672	11.0369	11.604	12.2472
SCSBAM1087E12.g	GS1_SS_20632_04953	SS	Unknown	Uncharacterized	.	RecName:Probable nuclear antigen	12.5138	12.0424	13.8161	13.9103	12.9523	13.1361	10.6195	10.7412	13.3754	13.481	12.9996	12.8466	12.8091	11.9426	11.2284	10.8928	13.188	13.2376	12.2554	12.2126	11.8362	12.1456	11.1213	11.584	13.225	13.3916	12.5818	12.7604	10.6716	11.0347	12.731	12.7427	12.4584	12.4308	12.8067	12.4829	10.7576	10.8178	12.4452	12.9476	12.1457	12.7604	12.4724
SCCCLR1C03B03.g	GS1_SS_20631_15495	SS	.	.	Ubiquitination	E2	9.2852	9.106	10.8396	10.7658	10.6679	10.9421	9.2294	8.7638	10.7132	10.9941	10.4465	10.3956	10.3206	10.1532	8.9145	8.8816	10.6731	10.592	9.8956	9.8662	9.5141	10.3978	9.1512	9.0848	10.4924	10.3572	10.6339	10.1903	8.9352	9.2988	10.0884	9.9841	9.8834	9.9658	10.6923	10.6662	8.7634	9.201	9.7807	10.2165	9.9187	10.1903	9.8564
SCCCRZ2001F11.g	GS1_SS_20611_10932	SS	.	.	.	RecName:Leucine-rich repeat extensin-like protein 5
SCEQRT2098H07.g	GS1_SS_20560_11921	SS	.	.	.	Flowering time control protein FPA OS=Arabidopsis thaliana GN=FPA PE=2 SV=2	9.3503	7.782	10.6022	11.0363	10.2673	10.7223	9.8228	9.0515	10.4338	10.6604	10.235	10.2815	10.8726	11.0119	9.0747	9.2728	10.6937	10.8408	9.9788	10.133	10.1827	10.8929	9.2424	9.196	10.4775	10.9626	9.9262	9.3897	9.5852	9.8429	10.4498	10.7436	9.4306	9.727	10.9302	11.0832	8.7102	9.6644	10.5795	10.8278	9.4993	9.3897	10.556
SCSFSB1104F04.g	GS1_SS_20562_07271	SS	.	.	.	Nudix hydrolase 15, mitochondrial
SCEPRZ3132A06.g	GS1_SS_20556_07822	SS	Protein metabolism	uncharacterized	.	.	7.9452	10.455	6.192	6.6299	12.1355	12.5462	6.6626	11.1123	5.8638	6.5807	7.1804	7.0189	13.6787	9.4	9.912	8.4672			6.3936	7.1303	12.9396	9.7071	7.9596	8.9402	6.6012		9.9888	8.2892	10.9102	12.2528					9.1584	11.9473	8.0243		6.526	7.1065	11.9573	8.2892	10.6434
SCCCCL7C03F06.g	GS1_SS_20559_15925	SS	.	.	Carbohydrate metabolism	Citrate cycle (TCA cycle)	10.9363	9.8948	10.9374	10.7186	10.7686	10.7447	10.5284	10.426	10.5696	10.6772	10.6466	10.7164	11.1614	10.7918	10.0337	10.008	10.897	10.8324	10.2901	10.0526	10.2868	10.9874	10.341	10.2529	10.5176	10.6488	10.7542	10.3903	10.175	10.3216	10.4204	10.3355	10.6477	10.5084	11.5766	11.2419	9.8891	10.7086	10.2483	10.5432	10.6334	10.3903	11.4208
SCEQSB1019B09.g	GS1_SS_20549_08802	SS	Others	peroxidase	.	Probable L-ascorbate peroxidase 8, chloroplastic
SCSGHR1072E12.g	GS1_SS_20554_02815	SS	Lipid metabolism	hydrolase	.	Abhydrolase domain-containing protein 6-A			6.6969		11.1292	10.6187				6.7437		9.7216	8.1835	8.8189			7.2803	6.7089	5.6148	9.0508	6.524				5.6778		9.8682	7.4496					7.9457		7.1718	10.1618					7.2848	7.4496	7.9999
SCSFSB1105B01.g	GS1_SS_20572_02586	SS	Redox Metabolism	.	.	peroxidase													8.131	9.1204							8.5558	7.2734													8.5912	9.833				7.0186			8.2966
SCCCFL5096D07.g	GS1_SS_20573_06067	SS	RNA metabolism	transcription factor	.	Transcription factor PCF5	7.3596		9.2754	9.665				7.0274	10.0095	9.9182	8.5003	8.1896	6.732		6.7206	6.768	9.9879	10.2495	7.7213	8.5802	6.6549	7.4794	7.3463		9.2393	9.2379	7.8809	7.9428	7.3188	7.8319	8.6634	9.2998	7.1443	8.8652	7.2005			6.5866	8.4672	9.3334	7.8723	7.9428	6.7521
SCSFSB1104H03.g	GS1_SS_20567_12924	SS	.	.	.	.			7.331	7.5576	7.3181	7.436			7.3591	7.3642	6.9515	7.1943	7.4526	7.7432			7.7807	7.5868	7.0794	6.7762	6.9396	7.2757			6.877	7.5817	7.5082		7.4928	7.1435	7.4167	7.3936	7.1244	7.6466	7.616	7.9574	7.6272	8.1674	6.7508	8.1578	7.5122		7.5339
SCEQSB1C09A08.g	GS1_SS_20571_09097	SS	.	.	.	.															7.58												6.9266		7.3511	7.2282							7.3584	8.0682			6.3402
SCAGLR1021G07.g	GS1_SS_20578_10954	SS	Signal Transduction	Kinase/phosphatase	Transcription Factor	protein phosphatase 2	13.8684	14.424	13.4663	13.4922	13.8975	14.2418	12.8807	13.6828	12.3924	12.5844	12.4578	12.383	13.8162	12.8321	13.226	12.6777	12.3396	12.5824	11.9948	12.1009	13.6539	12.844	13.3013	13.6886	13.4388	12.9482	13.214	12.8768	14.2554	14.9776	11.6233	12.0236	11.5442	11.87	12.7734	12.926	13.6505	12.7693	12.9545	13.252	13.6677	12.8768	13.1162
SCSFSB1106C01.g	GS1_SS_20580_01811	SS	Unknown	uncharacterized	.	RecName:Outer envelope protein 61, chloroplastic
SCSFSB1071G03.g	GS1_SS_20582_14484	SS	.	.	.	Diacylglycerol kinase 1
SCJLAM2091B04.g	GS1_SS_20584_00585	SS	Unknown	no matches	.	Translation initiation factor IF-2	12.3266	13.0309	10.2926	9.712	12.571	11.5534	11.662	12.1726	9.417	9.1476	9.669	9.943	13.3146	12.4786	12.5239	11.6929	9.2315	9.4572	8.8668	9.4794	12.562	11.1974	11.2308	11.7814	10.2278	9.87	10.5983	9.4598	12.3368	12.6831	8.688	9.3492	8.7226	8.3267	11.5328	12.9438	11.9425	9.5804	9.8606	9.4899	11.2448	9.4598	11.3914
SCRFLB1056D11.g	GS1_SS_20574_19777	SS	.	.	Protein kinase	putative RLCK	11.9494	11.3666	14.2466	14.1431	13.3474	13.0684	11.4875	11.3212	14.1486	14.0827	13.7389	13.472	13.2038	12.9254	11.5977	11.3702	14.4027	14.3551	13.3608	13.3855	12.9071	13.034	12.0177	11.7365	13.7534	13.8474	13.4491	13.2588	11.5359	11.5276	13.8742	13.6995	13.519	13.5235	13.6456	13.5092	11.2643	12.0248	13.3555	13.6203	13.0605	13.2588	12.779
SCEQSB1015H09.g	GS1_SS_20575_03786	SS	.	.	.	Putative phospholipid-transporting ATPase 9 (Aminophospholipid flippase 9)	5.8524		6.0763		7.2067		6.641		6.1166		6.0433	6.4772	7.5793	8.3126			6.498	6.7105	6.1632	6.3481	7.2138		5.8496		5.935		7.342		6.0974				6.4494		7.5734	8.0974		6.7846	6.0824		6.4126
SCRLAD1100G03.g	GS1_SS_20577_04196	SS	.	.	.	Sulfated surface glycoprotein 185
SCCCFL4003D11.g	GS1_SS_20586_02648	SS	Unknown	Uncharacterized	.	.	9.9977	9.8298	10.227	10.4776	10.2862	10.6962	9.5923	9.3726	9.58	9.7902	9.4351	9.8566	10.0816	10.4122	8.9341	8.6795	9.8031	9.7532	9.0422	9.1903	10.1392	10.3703	9.1884	9.1193	9.8178	9.8446	8.4462	7.9769	9.7158	10.4365	9.2914	9.0765	7.535	7.1936	10.4267	10.3144	9.2251	9.954	8.8766	9.5592	7.4556	7.9769	10.3771
SCCCFL3003A04.g	GS1_SS_20589_12052	SS	.	.	.	Histone-lysine N-methyltransferase ATX5
SCCCLR1067F04.g	GS1_SS_20591_01438	SS	.	.	.	.																											6.1272		7.5681	7.4903							7.6434	8.0912
SCRLRZ3043B11.g	GS1_SS_16259_08286	SS	.	.	.	.	5.9867		9.9618	10.094	10.004	9.5076			10.1206	10.1391	9.4322	9.9406	11.831	11.6896		9.0972	10.4367	10.4249	9.0488	9.1804	10.4324	11.3724			9.1834	9.6857	9.6524	8.9256			9.7843	9.4809	9.4266	8.9942	12.3108	12.4474	6.9055	7.2443	8.9509	9.4083	8.8149	8.9256	9.708
SCCCLR2001B01.g	GS1_SS_16252_13824	SS	.	.	.	RNA-binding protein cabeza
SCCCLR2004A09.g	GS1_SS_20523_09708	SS	Carbohydrate metabolism	several pathways (several putative substrates)	Cell wall	glycosyl transferase family 1 protein	8.8525	8.6983	9.7755	9.8054	9.2596	9.3046	8.4143	8.2757	9.5376	9.7045	9.224	9.54	9.7687	9.3604	8.3891	8.428	10.0038	9.926	8.8217	8.9648	8.8416	9.614	8.6626	8.6857	9.196	9.3875	9.4736	9.1415	8.0853	8.1306	9.325	9.1068	8.9215	9.0564	10.0278	9.7106	8.0339	8.6352	8.7455	9.4134	9.1862	9.1415	9.6596
SCRLRZ3042D06.g	GS1_SS_16254_02720	SS	Unknown	uncharacterized	.	.	7.7764	7.7245	8.3495	8.9641	8.5462	7.7807	8.759	8.379	8.4897	8.8056	7.5783	7.9836	9.1576	9.0612	8.4916	8.2542	8.5571	8.619	7.9377	8.6902	8.3286	8.4314	8.6711	8.911	8.3401	8.614	8.0007	8.1639	9.0798	9.1936	8.9005	8.029	7.7656	8.0669	9.7608	8.7768	9.0314	9.3614	8.029	8.8908	8.6832	8.1639	9.779
SCVPCL6065D03.g	GS1_SS_20524_13499	SS	.	.	.	NAC domain-containing protein 78
SCRLRZ3043B01.g	GS1_SS_16257_14341	SS	.	.	.	.	12.0685	11.6902	11.9984	11.648	12.2336	12.3487	11.6161	11.5324	11.8111	11.8434	12.0648	12.249	12.183	12.0691	11.5894	11.623	12.2234	12.1536	11.7374	11.8382	11.8907	12.4944	12.218	12.1715	11.4945	11.4278	12.0892	11.6814	11.6368	11.6016	11.5995	11.3643	12.1069	11.695	12.9582	12.5956	11.6374	12.176	11.0882	11.68	11.7143	11.6814	12.7069
SCSFSB1097H08.g	GS1_SS_20521_07673	SS	Carbohydrate metabolism	Reductase	.	Glyoxylate reductase	10.0696	9.6963	9.9326	10.2766	12.7228	12.2956	11.036	10.8278	10.6394	10.9032	10.5802	12.0048	13.0939	14.0969	9.7435	9.9113	10.5206	10.9295	10.9258	11.7258	12.713	13.1318	10.1056	9.9046	10.1269	10.265	11.9089	11.0535	10.5448	11.0048	9.9684	10.2234	11.2584	10.3121	13.7641	14.3364	9.7997	10.2837	9.9598	10.8871	11.6892	11.0535	13.2893
SCRLRZ3043B10.g	GS1_SS_16258_08431	SS	.	.	.	Importin-4
SCSBAD1054F04.g	GS1_SS_20522_07380	SS	Unknown	Uncharacterized	.	RCC1 and BTB domain-containing protein 1
SCCCST1007A04.g	GS1_SS_20527_11352	SS	.	.	.	Signal recognition particle receptor subunit beta
SCSFSB1099C10.g	GS1_SS_20530_05723	SS	.	.	.	B3 domain-containing protein Os03g0619825 OS=Oryza sativa subsp. japonica GN=Os03g0619825 PE=2 SV=1	7.8135	7.7273	9.5495	9.5074	7.7029	7.7624	6.8492	7.035	8.7879	9.2362	7.7596	7.7032	8.1006	8.233	6.6432		8.9232	9.097	7.132	7.4238	7.47	7.843	6.776	7.2796	8.9742	9.0689	7.8442	7.9491	6.8851	7.2666	8.2236	8.4897	6.4773	7.4935	8.6046	8.199		7.0101	8.5726	9.1612	7.4726	7.9491	8.5078
SCCCRZ1001H01.g	GS1_SS_20525_05567	SS	.	.	.	Spastin	9.13	8.9822	8.4156	8.818	8.7707	9.1389	8.8476	8.9679	8.2257	8.4362	7.8375	8.4031	8.9424	9.1734	8.6839	8.5201	8.2102	8.077	7.2131	7.649	8.1072	8.557	8.961	8.9182	7.9945	8.4233	8.485	8.0784	9.2741	9.5445	7.7396	8.0912	7.7744	7.866	8.8528	9.5106	8.652	9.3744	7.0536	8.0724	8.1413	8.0784	8.176
SCSFSB1099B08.g	GS1_SS_20526_12524	SS	.	.	.	Pentatricopeptide repeat-containing protein At1g31430	6.8508		7.4659	7.1545	6.5118				6.9668	7.2221	7.186	6.8515	7.6928	7.807			7.5552	7.4955	6.8679	6.8177	7.2216	7.5608	6.4369		6.863	7.0721	6.4377				6.7634	7.0092	6.5147		7.9595	7.9079	7.2106		6.602	7.2369	6.1233		7.455
SCSFSB1099F03.g	GS1_SS_20532_02043	SS	Cell wall metabolism	Polysaccharide biosynthesis	Cell wall	1,3-beta-glucan synthase (putative callose synthase)	9.6364	9.7548	12.1546	11.8298	11.4242	10.9349	10.684	10.1372	11.6348	11.7888	11.0801	11.1086	11.5588	10.8296	10.1738	9.8146	12.1758	11.8006	10.7294	10.8407	10.754	10.6472	10.233	10.095	11.6084	11.3539	10.7071	10.3848	9.906	10.376	11.3501	11.1146	10.3036	10.256	11.1348	10.8546	9.5242	9.6243	11.5461	11.561	10.5986	10.3848	10.6848
SCJFLR1017F04.g	GS1_SS_20533_20405	SS	.	.	Protein kinase	Undefined	9.0482	8.502	11.7028	11.7237	12.2552	12.0874	7.9734	8.0738	11.6925	11.8384	11.7546	11.9206	11.5428	11.7996	8.7823	8.4166	11.9432	11.9817	11.1682	11.5718	11.1238	10.922	8.945	8.7106	11.3457	11.5188	11.855	11.4436	8.0908	8.0418	11.4292	11.2713	11.4812	10.9325	11.4824	12.3488	8.3108	9.0633	10.8991	11.4441	11.6252	11.4436	10.5578
SCVPRT2076G05.g	GS1_SS_16243_09304	SS	.	.	.	.			8.1437	8.0398	10.126	9.04			8.5296	8.4	8.4074	8.9639	9.511	10.2572			8.7572	8.616	7.9866	8.371	8.6054	8.5215			8.199	8.1098	9.12	8.0438		6.9818	8.1985	8.001	8.4531	8.1102	9.2161	10.1726		6.333	8.1876	8.5138	8.5682	8.0438	8.2362
SCJLLR1105E10.g	GS1_SS_16241_01225	SS	.	.	.	ADP-ribosylation factor GTPase-activating protein AGD4
SCRLRZ3042B03.g	GS1_SS_16248_10982	SS	.	.	.	Retrovirus-related Pol polyprotein from transposon TNT 1-94
SCRLRZ3041H04.g	GS1_SS_16245_13319	SS	.	.	.	.	6.2074		5.9688	6.3119	6.1926		7.5671	7.0273	5.8561	6.2096	5.3211		7.1505		6.3429		6.0928	6.4968	6.0461	6.1959	6.5492	7.3162	7.3135		5.7326				7.239	7.4705					7.1831	6.9963	7.3546	7.3014	5.9325	6.5728			6.6706
SCSFRT2068A07.g	GS1_SS_16240_09617	SS	.	.	.	Myosin-2 heavy chain
SCCCRZ2C04H10.g	GS1_SS_20534_09024	SS	.	.	.	DCN1-like protein 2
SCCCCL4003E03.g	GS1_SS_20535_10979	SS	.	.	.	Probable exocyst complex component 4 (Exocyst complex component Sec8)	7.3958	7.4886	8.7038	8.8206	8.8673	8.8883	8.3221	7.4771	8.6471	8.7112	8.2733	8.379	8.9923	8.9317	7.1363	7.575	8.7868	8.9957	8.0608	8.2593	8.3044	8.6084	7.7006	7.3452	8.4197	8.7651	8.296	7.7696	7.7428	8.2344	8.5162	8.3266	7.3615	7.5719	8.7998	9.2556	7.6399	7.715	8.2408	8.4076	7.8509	7.7696	8.3756
SCAGRT2037E01.g	GS1_SS_20536_03632	SS	.	.	.	.	7.131		9.9262	10.455	9.5924	9.3744	7.1118	6.8455	9.9182	10.0952	9.3602	9.731	9.9285	10.3935	6.9488		9.9886	10.284	8.8512	9.157	9.1273	9.7912	7.1042		9.3463	9.9254	9.111	8.9372	7.2494	7.427	9.3855	9.6768	8.3934	8.6332	10.0779	10.6704	7.5294	7.2714	9.3146	9.9383	9.0808	8.9372	9.6392
SCEPLR1030G10.g	GS1_SS_20537_15622	SS	Pathogen Resistance	kinase/phosphatase	Receptors	receptor Ser/Thr kinase	8.1014	8.1087	11.2501	11.4156	13.6684	13.2728		7.0479	10.8104	11.1567	10.9888	12.3634	13.6886	14.689	7.2913	7.4274	10.928	11.1414	10.9028	11.802	13.1316	12.4998	7.092	7.4868	10.751	10.7828	12.0144	10.9334	7.4391	7.3382	10.4516	10.5114	11.1788	10.5512	13.2716	15.009	7.9749	8.3914	10.3301	10.9882	11.6904	10.9334	11.6824
SCEQRT1028D04.g	GS1_SS_20538_10803	SS	.	.	.	THO complex subunit 4
SCRLFL1004E03.g	GS1_SS_20539_10112	SS	Signal Transduction	kinase/phosphatase	.	Type I inositol-1,4,5-trisphosphate 5-phosphatase 1
SCCCLB1024A08.g	GS1_SS_20543_01182	SS	Unknown	.	.	.	16.3922	16.9458	16.2664	18.0596	16.7843	17.0213	16.8624	16.8608	17.0354	17.7128	15.6488	17.1593	16.5848	16.9854	15.9006	16.756	16.3044	17.7298	16.2111	17.1884	16.8041	17.0896	16.0999	16.904	16.1852	18.0671	16.3342	16.4292	16.2854	17.2677	17.1386	17.796	16.2791	16.2936	16.704	17.2334	16.4594	17.0684	16.2713	17.6612	16.031	16.4292	16.3824
SCSFSB1101D11.g	GS1_SS_20544_07543	SS	.	.	.	.	6.3688		13.17	13.2778	12.3016	11.6472	7.3827	6.8889	13.2686	13.3094	12.4966	12.5468	10.965	10.7786	6.4939	6.7648	13.424	13.6443	12.3245	12.1558	10.6102	10.496	7.1393	6.9973	13.103	13.3988	12.3183	12.2408	7.0598		12.8408	12.9861	11.946	12.4075	10.8608	11.1232	7.1171	7.5477	13.0749	12.8563	12.15	12.2408	10.5085
SCAGCL6013C02.g	GS1_SS_20545_12710	SS	.	.	.	Peptide transporter PTR2
SCEPAM1015F11.g	GS1_SS_20546_14771	SS	.	.	Amino acid metabolism	Putative N-acetyl-gamma-glutamyl-phosphate reductase	12.1344	11.5439	12.6	12.5673	11.4091	11.4772	10.7858	10.859	12.3922	12.6056	11.8831	11.7916	11.9478	11.7506	10.9911	11.1071	12.8621	12.9344	11.3423	11.4835	11.6231	12.3848	11.2326	11.2761	11.7526	12.139	11.3	11.4748	10.4702	10.8217	12.3342	12.0434	11.5016	11.806	12.824	12.473	10.6598	11.7092	11.4084	11.9238	10.9493	11.4748	12.5204
SCQSHR1023C04.g	GS1_AS_16417_07448	AS	.	.	Receptors	receptor Ser/Thr kinase	6.0033							6.6775					6.4011		6.4177								5.9204						6.5762	7.1427					6.3235		7.6098
SCCCCL3080A01.g	GS1_AS_16464_03879	AS	Others	uncharacterized	.	Metallothionein-like protein 2A
SCRUFL3063A08.g	GS1_SS_22651_08801	SS	.	.	.	.	10.2152	8.5462	10.39	10.1293	9.8303	10.2668	9.2791	9.3912	9.8151	9.8641	10.0512	10.044	9.7087	9.371	9.5953	9.0251	10.4293	10.2368	9.5078	9.4282	9.1786	9.5699	9.7836	9.5766	9.8022	10.0077	9.9806	9.7144	9.7063	9.2631	9.8258	9.4753	9.6132	9.448	10.0932	10.063	8.7338	10.3123	9.6124	9.9481	9.6272	9.7144	10.0514
SCSBRZ3123B01.g	GS1_AS_16419_04103	AS	.	.	.	.							7.8817																						6.1643									6.8086
SCCCRZ2001C03.g	GS1_SS_22652_11155	SS	Unknown	uncharacterized	.	RecName:Platelet binding protein GspB
SCSBRZ3123G11.g	GS1_AS_16421_07210	AS	.	.	.	DNA topoisomerase 2-binding protein 1
SCEZAM2035C11.g	GS1_SS_22649_16099	SS	Cell wall metabolism	Other glycan degradation	Cell wall	pectinesterase family protein	8.1781	8.4459	14.5662	14.7644	13.3094	13.2774	10.4704	9.2617	14.3782	14.6212	13.67	13.4551	11.7764	12.4553	8.8313	8.569	14.313	14.6226	13.2872	13.411	11.7049	11.3039	9.3978	9.4471	14.2064	14.1422	12.7486	13.1103	8.9372	8.9608	13.8862	14.2074	12.5857	13.4686	11.1317	11.9444	8.5991	9.3958	14.1234	14.5575	13.6541	13.1103	11.4013
SCQGFL3058H08.g	GS1_SS_22650_15136	SS	.	.	Transporters	ABC transporter (ABC_tran)	7.8017	7.7644	8.9458	9.1605	8.2572	8.0466	8.3104	7.7904	8.4481	8.8258	8.0685	8.2166	9.0199	8.8406	8.2058	8.0411	8.9504	9.2844	7.5918	7.9506	8.725	9.9106	8.6452	8.5035	8.4475	8.5484	7.851	7.592	8.3151	8.3955	8.082	8.4971	7.3488	7.6391	9.7279	9.5254	8.0503	8.459	7.9919	8.4194	7.6694	7.592	9.4693
SCVPRT2078H09.g	GS1_SS_22646_17535	SS	.	.	Receptors	receptor Ser/Thr kinase	6.3826		6.3978		6.3423		6.4177		6.0318		6.3146		7.025				7.4028	6.7955	6.6912	6.6292	7.2761	7.7473	6.1658		5.8745				5.826		6.7295				8.1593	8.0307	6.784	6.5368					7.1966
SCSGFL4C07D03.g	GS1_SS_22647_14402	SS	.	.	.	Glycerophosphoryl diester phosphodiesterase
SCQSFL3037F08.b	GS1_SS_22639_11081	SS	Unknown	uncharacterized	.	RecName:Basic salivary proline-rich protein 1
SCMCAM2084F03.g	GS1_SS_22640_15901	SS	.	.	Protein metabolism	Galactose-1-phosphate uridylyltransferase	10.941	10.4303	11.993	11.7904	12.2802	11.8677	11.5231	11.4069	11.7235	11.5903	11.3038	11.3839	12.3733	12.1222	11.1468	10.7914	12.1366	12.0504	10.9925	11.119	11.7214	11.8917	11.2041	11.0828	11.5651	11.279	11.4155	10.8996	11.4925	12.4302	11.587	11.3413	10.8646	10.7576	12.26	12.5314	10.9882	11.4854	11.2236	11.5216	11.5332	10.8996	12.2408
SCBGLR1114G03.g	GS1_SS_22638_05600	SS	Unknown	no matches	.		8.0058	8.0054	9.522	9.7558	9.362	9.4822	8.2602	8.1044	9.1469	9.3118	8.9703	9.2486	10.0409	9.5913	7.874	8.014	9.589	9.5146	8.4496	8.824	8.9433	10.1328	8.4706	7.9962	8.7838	9.4018	8.7887	8.6532	7.8454	7.6893	8.7224	8.9002	8.6255	8.609	10.1755	10.1424	8.3108	8.5296	8.3372	8.8714	8.6772	8.6532	9.8522
SCSBRZ3117C06.g	GS1_AS_16362_19737	AS	.	.	Transcription Factor	HSF (heat shock factor)																																						6.2326
SCCCLR2002F09.g	GS1_AS_16361_04738	AS	Signal Transduction	transcription factor	.	GATA transcription factor 14																																						6.8795
SCJFLR1074D02.g	GS1_AS_16354_18320	AS	Cell wall metabolism	Other glycan degradation	Cell wall	beta-1,3-glucanase Glycosyl hydrolases family 17													6.6521										6.0195
SCSBRZ3120C06.g	GS1_AS_16390_16901	AS	.	.	Stress	Water stress																													6.9518									6.8942
SCSFSB1097H04.g	GS1_SS_20520_11677	SS	Unknown	uncharacterized	.	RecName:BTB/POZ domain-containing protein At3g50780	11.1138	10.969	12.2688	12.5504	11.0814	11.8792	11.0768	10.6155	11.5339	12.0345	10.8496	11.0116	10.2673	11.081	9.6091	10.8233	11.8829	11.8866	10.4674	10.7136	9.9251	10.343	10.0491	9.791	11.85	11.9626	10.7388	10.8467	10.8883	11.2288	10.5692	11.1902	10.3563	10.4982	10.5816	10.7807	9.7216	10.4494	11.4238	11.9732	10.5787	10.8467	10.5262
SCSBRZ3120E03.g	GS1_AS_16391_05097	AS	Unknown		.		14.0982	13.6996	10.8208	10.4734	15.3569	13.6307	13.9068	13.8744	9.7104	9.6484	10.2488	10.7828	13.6462	12.7885	13.5549	12.7768	9.374	9.7334	9.1244	9.7709	14.757	13.4504	12.4637	13.107	12.4582	10.9156	12.5699	10.7734	14.8746	15.6164	8.9634	9.4051	8.852	8.947	13.3027	13.3342	13.9362	12.4322	10.6223	10.3971	12.6048	10.7734	13.7545
SCQGLR2017G11.g	GS1_SS_20519_09597	SS	.	.	.	.	11.9194	11.7368	10.7907	10.8247	9.9348	10.439	11.1562	11.0438	10.2292	10.7128	9.6931	9.6692	10.9169	11.115	10.9083	11.0985	10.715	10.8544	9.3474	9.4778	10.4486	11.1842	11.2588	11.3064	9.9913	10.0528	9.1145	8.7138	11.1542	11.757	9.8954	10.2428	9.1606	9.124	11.4537	11.4074	11.2854	11.8154	9.8663	10.4702	9.5066	8.7138	11.3232
SCEQRT1029D05.g	GS1_AS_16380_18622	AS	Light harvesting	metallopeptidase	Protein metabolism	FtsH-like protein Pftf precursor	8.5749	9.0532	5.5788				8.626	8.1123	6.1671		5.1341		7.234		7.9484	8.0388	5.7502		5.7172	6.1125			8.204	8.2489	5.5325				8.553	8.675					6.5349	6.7371	8.8009	8.6643			6.3024		6.9939
SCEQLR1007G05.g	GS1_SS_20518_13012	SS	.	.	.	RecName:Translation initiation factor IF-2	7.164	7.3141	6.3544	6.4158	6.5323	6.5418	7.099	7.1832	5.9625	6.5816	5.4183		6.4798	7.2015	6.8656	7.4684	6.0752	6.4882	6.0736	6.3418			7.2414	6.929	5.8566				7.6962	7.469					5.9522	7.233	7.033	7.185	6.1434
SCVPRZ2035A03.g	GS1_AS_16382_04114	AS	Transport	Membrane transporter	.	Nodulin-like protein			7.1194	7.2377	6.3678				6.7226	6.4857	6.185	6.1844	6.4369				7.0242	7.2105	6.1744			6.8283	5.6418		6.6848	7.1219	6.2924		6.5274		6.4297	6.8644			6.5264	7.303			6.6011	6.6281			7.1387
SCRUFL3061G08.g	GS1_SS_22665_13961	SS	.	.	.	.													6.0956				6.3068										7.3376		7.594	7.5365			6.1774	7.3638			7.8728	8.2046		7.0383	7.1918
SCEQHR1081B05.g	GS1_SS_20517_09325	SS	.	.	.	5'-3' exoribonuclease 3
SCCCLR2003D10.g	GS1_AS_16374_06049	AS	.	.	.	Putative transcription factor BIM2
SCRUFL3063G08.g	GS1_SS_22666_02454	SS	.	.	.	.	9.5104	9.038	9.9246	10.0938	9.0794	9.6516	8.8977	8.5688	9.4364	9.7018	8.816	9.2944	9.2036	9.5638	8.5344	8.6998	9.5462	9.7164	8.3284	8.2437	8.5504	8.7846	8.6856	8.672	9.2422	9.3513	8.787	8.727	8.9104	8.9972	8.9651	9.0708	7.6765	7.9491	9.0531	9.266	7.9849	9.1585	8.7356	9.3798	8.4474	8.727	9.4964
SCSFSB1097E11.g	GS1_SS_20516_12022	SS	.	.	.	.	12.7764	12.5189	13.6396	13.7778	12.2704	12.2428	12.7382	12.7085	13.3725	13.5741	12.7718	12.6163	12.7392	12.7636	12.4441	12.5052	13.5724	13.7353	12.2066	12.3688	12.094	12.822	12.8516	12.786	13.1382	13.2922	12.2283	12.3742	12.814	12.936	12.8956	12.9548	12.0988	12.6626	13.0484	12.939	12.04	12.7646	12.5335	13.1619	12.2583	12.3742	12.5754
SCSBRZ3118F08.g	GS1_AS_16376_15044	AS	.	.	Nucleic acid metabolism	DNA repair																											6.5508		6.6664				6.0054				7.1986	7.0264			6.694
SCJFFL3C06G10.g	GS1_SS_22668_04424	SS	.	.	.	.			5.6204														5.5987
SCSFSB1097D06.g	GS1_SS_20513_12543	SS	.	.	.	.	8.6191	8.4197	9.8864	10.0102	9.9367	9.5926	10.0796	8.7932	9.9046	10.0193	9.4274	9.6991	10.1666	10.3367	8.5333	8.4274	10.0982	10.1803	9.351	9.7138	9.6033	9.9013	9.1033	9.0039	9.7766	10.058	9.4864	9.3246	8.8986	8.7568	9.802	9.5382	9.4002	9.3164	10.4266	10.5444	8.1425	9.0425	9.8772	9.9431	9.6778	9.3246	10.0834
SCSGSB1006G07.g	GS1_SS_22670_12122	SS	Unknown	uncharacterized	.	RecName:Guanine nucleotide-binding protein subunit gamma 3
SCCCCL4015E07.g	GS1_SS_20512_19971	SS	.	.	No matches	.	6.7883		7.4922	7.5844	7.3018	7.2274	7.8414	7.7534	6.7476	6.979	6.7134	7.1051	7.573	7.3659	7.5565		7.1181	7.5012	6.7336	6.4792	7.3436	7.8401	7.2865	7.2901	6.971	7.2852	6.7659		7.2542	8.8		7.3067	6.3476		8.5632	8.6638		7.1838	6.4353	6.9602	6.3637		7.5674
SCSBRZ3118D10.g	GS1_AS_16373_03604	AS	.	.	.	BTB/POZ domain-containing protein At1g30440															6.7288
SCRUFL3066D08.g	GS1_SS_22659_02644	SS	Unknown	.	.	.															6.4573																							6.5281
SCMCAM1100B05.g	GS1_SS_20511_10943	SS	Unknown	protein-protein interaction	.	Nodulation receptor kinase
SCCCRT2001G01.g	GS1_SS_22660_10763	SS	Unknown	Uncharacterized	.	Baculoviral IAP repeat-containing protein 4
SCACST3161D11.g	GS1_SS_20506_06838	SS	Unknown	.	.	.	12.1167	11.9235	13.79	13.6123	12.8666	12.7338	11.3883	11.3216	13.5054	13.5068	13.0936	12.9357	13.0363	12.5436	11.4067	11.3272	13.7946	13.5754	12.4834	12.5326	12.3875	12.8854	11.7482	11.8575	13.0896	13.3634	13.185	13.0401	11.4732	11.5787	13.2781	12.9694	12.9794	12.8056	13.507	13.0854	11.6366	12.1355	12.8132	13.1274	12.8332	13.0401	13.2059
SCRUFL3069E08.g	GS1_SS_22661_19128	SS	.	.	Unknown protein	.					6.435								8.441	8.0532							6.8955	7.462							6.4041						8.0048	9.2372							7.5358
SCSGLR1081C01.g	GS1_SS_20500_10844	SS	.	.	.	.	8.0268	8.0754	9.1979	9.0772	9.003	9.074	7.8316	7.3946	8.8463	9.1396	8.8358	9.128	9.1464	8.935	7.7608	7.5166	9.2192	9.272	8.2772	8.6212	8.3616	8.9082	8.1892	7.9861	8.813	8.7506	8.7803	8.246	7.6227	7.5513	8.659	8.5176	8.3056	7.8841	9.2777	9.4184	7.6776	8.2698	8.1689	8.628	8.1997	8.246	8.7152
SCJFFL3C06E10.g	GS1_SS_22662_06912	SS	.	.	.	RNA-binding protein 10
SCVPLB1015B02.g	GS1_SS_22657_04748	SS	.	.	.	Transcription factor bHLH111 OS=Arabidopsis thaliana GN=BHLH111 PE=2 SV=1			10.0649	10.3074	8.4467	9.038			8.3694	9.0372	8.6306	9.0348	9.9724	10.3303			8.2408	8.4658	8.6274	8.3495	8.8544	9.5852			8.1801	8.463	8.1496	8.1999			7.6413	7.5851	8.528	8.1576	9.6747	10.3324			6.6542	8.6667	7.824	8.1999	9.1136
SCRUFL3068C08.g	GS1_SS_22658_10756	SS	.	.	.	Sporulation-specific protein 15	8.9855	9.2118	10.8499	10.982	10.8006	10.8634	8.0534	7.7113	10.22	10.7076	10.1212	10.4314	11.0491	11.248	8.3148	8.5947	10.7936	10.9034	9.8035	10.2809	10.2062	10.952	8.7997	8.7696	10.2671	10.3827	9.753	9.7988	8.4178	8.5244	9.7265	10.179	9.6416	9.829	11.1352	11.1406	8.1533	8.6207	9.926	10.909	10.0464	9.7988	10.8572
SCVPST1059E02.g	GS1_SS_18260_17408	SS	Signal Transduction	kinase/phosphatase	Protein kinase	cdpk			7.8284	7.9957	7.6327	8.197			7.4434	7.6334	7.3226	7.6519	7.527	8.6696			7.7036	7.3798	7.1506	6.8174	7.4369	7.5589			7.2764	7.6867	7.6742	7.1808	6.2745		7.5176		6.7439	6.6754	7.2929	8.2145		6.5415	7.2574	8.2099	7.0246	7.1808	7.5565
SCVPST1060D05.g	GS1_SS_18267_04770	SS	.	.	.	.	10.2124	9.7995	11.4166	11.6426	10.7304	11.0358	9.897	9.9232	10.9522	11.4503	10.645	10.9378	11.4117	11.8022	9.4606	9.8332	11.4644	11.5969	10.4932	10.8206	10.663	11.7124	10.0323	10.1629	10.776	11.3372	10.2696	10.0384	10.3396	10.8534	10.8571	11.3187	10.1248	10.2277	11.5918	11.7958	9.8037	10.591	10.9001	11.5456	9.9974	10.0384	11.257
SCVPST1059H08.g	GS1_SS_18265_13553	SS	.	.	.	.	5.7218		7.412	7.5976		6.5153			7.043	7.397	6.3997	6.9155					7.0184	7.6376	5.911						6.663	7.4899			6.591			7.3315	7.7322					7.0091	6.6587	7.7926	6.3303		7.0563
SCUTRZ3069G03.g	GS1_AS_16493_20104	AS	.	.	Development	seven in absentia (SINA) family																																						6.0182
SCEZLB1008E02.g	GS1_SS_22603_06291	SS	Unknown	uncharacterized	.	.	10.2246	10.2093	13.6358	13.6794	13.8888	13.1233	11.5422	11.1923	13.467	13.7574	12.9702	13.3478	13.388	13.8116	10.5408	10.2069	13.9057	13.9612	12.5063	12.7501	12.1098	12.3026	10.4838	9.7104	13.3318	13.567	11.8572	12.539	10.9528	10.5524	13.1754	12.9048	12.4068	12.4769	12.9386	13.2898	8.9598	9.8487	12.8739	13.5929	11.9894	12.539	12.8846
SCUTRZ3071E05.g	GS1_AS_16503_06502	AS	.	.	.	.
SCJFFL3C02D08.g	GS1_SS_22605_11224	SS	.	.	Library-specific	By domain	9.1186	9.5222	10.5706	10.4775	9.6612	9.8376	7.5506	7.4175	10.2219	10.5431	9.7134	9.7418	10.9736	10.5282	8.0138	7.7163	10.5926	10.3047	9.3369	9.2798	10.3266	11.582	8.02	8.2768	9.8352	10.3278	9.1826	9.3832	7.6082	7.912	10.0096	10.0694	9.1963	9.0316	11.7376	11.0186	8.3815	8.6564	9.3397	9.9175	8.3696	9.3832	11.1045
SCAGLR2026G09.g	GS1_AS_16504_16858	AS	.	.	Stress	DNA repair			5.4436														5.9265								5.915		6.4245		7.3245	7.1752	6.582		6.0688				7.5916	7.9221		6.9519	6.6526
SCJFFL3C02F07.g	GS1_SS_22601_05854	SS	Unknown	Uncharacterized	.	.	10.3034	9.6356	11.7436	11.708	10.9553	10.9745	9.3426	8.9725	11.5437	11.6272	11.2834	11.3523	11.002	10.8488	9.3974	9.1105	12.1407	12.0825	10.83	11.0134	10.5939	11.117	10.1119	9.9424	10.9974	11.312	11.228	11.0962	9.0469	9.1878	11.5233	11.2798	11.2009	11.0889	11.6984	11.5319	9.464	10.4572	10.7166	11.3309	10.9162	11.0962	10.9978
SCUTRZ3071H01.g	GS1_AS_16511_04167	AS	DNA metabolism	helicase	.	DEAD-box ATP-dependent RNA helicase 3	9.3058	10.7814	5.7422				9.308	8.344	5.9937						8.3944	8.894							8.729	8.8756	5.9644				8.6778	9.4808							9.913	9.2107
SCMCLB2083D12.g	GS1_SS_22602_18626	SS	.	.	Transporters	anion-transporting ATPase	10.8268	9.7776	11.0964	10.8705	11.7618	11.874	10.4811	10.0158	10.8109	10.8682	11.1365	11.4191	11.6712	11.5625	10.4992	10.0743	11.1146	11.0011	10.7972	10.987	11.2237	11.6088	10.5422	10.8318	10.64	10.5712	9.9094	9.3563	10.4074	10.2916	10.5946	10.3646	9.9214	9.1792	11.9553	12.1861	10.0397	11.31	10.0882	10.698	9.4612	9.3563	11.1594
SCUTRZ3072E04.g	GS1_AS_16518_04671	AS	.	.	.	Vacuolar cation/proton exchanger 3
SCQSFL3030A08.g	GS1_SS_22607_12213	SS	Unknown	no matches	.				6.7864	6.6393		6.5385			6.2119	6.5034	5.7143						6.9125	6.5835		6.032					5.668										5.8451				5.7041	6.7266
SCUTRZ3073E09.g	GS1_AS_16528_00134	AS	.	.	.	Putative vacuolar protein sorting-associated protein 13E OS=Dictyostelium discoideum GN=vps13E PE=3 SV=1
SCQSFL3035A08.g	GS1_SS_22608_15982	SS	.	.	No matches	Tubby-like F-box protein 6
SCUTRZ3102B07.g	GS1_AS_16531_20375	AS	.	.	Pathogenicity	.
SCVPST1061C06.g	GS1_SS_18276_19835	SS	Carbohydrate metabolism	Sucrose/trehalose/sorbitol and other mono/oligosaccharides	Cell wall	sucrose synthase			5.7289	6.4718	9.0654	8.3636			6.1728	6.1681	7.4226	7.9858					6.1591	6.5892	7.8534	7.9174							8.3236	7.3153					7.7136	6.8791							7.742	7.3153
SCVPST1061C08.g	GS1_SS_18277_17348	SS	.	.	Receptors	receptor Ser/Thr kinase	9.7859	10.1272	7.9486	8.3149	8.423	10.278	9.7538	9.7852	7.4818	8.0814	8.023	8.4387	10.5255	10.5343	9.9083	9.6914	7.5824	8.5276	7.8317	8.3584	9.1564	10.2895	10.4918	10.685	8.017	7.8959	7.7388	8.127	9.4531	9.879	7.0298	7.4176	7.6855	7.2172	10.524	10.9702	9.9696	10.0268	7.485	8.7014	8.138	8.127	9.0354
SCQSRT2036D11.g	GS1_SS_22598_13439	SS	.	.	.	Probable ubiquitin carrier protein E2 23	10.0113	9.9508	10.9864	10.5658	10.4734	10.1518	9.9824	9.446	10.8634	10.9272	10.5524	10.2694	10.6112	10.5688	9.8693	9.5202	11.2472	11.0253	10.0802	10.0713	10.0271	10.3783	10.3358	10.084	10.4428	10.3921	9.8758	9.4135	9.8506	9.856	10.665	10.3972	10.0521	9.8834	11.022	11.0472	9.6218	10.0556	9.9706	10.0762	9.3612	9.4135	10.4486
SCVPRZ2043G09.g	GS1_SS_18269_03387	SS	.	.	.	BES1/BZR1 homolog protein 4	10.1559	9.9288	13.8272	14.0201	13.4458	13.47	11.1436	10.8919	14.0524	14.069	13.4387	13.2561	12.5318	12.6096	10.3712	10.3816	14.1746	14.2864	12.8234	12.9869	12.5375	12.6563	10.9678	10.7177	13.5668	13.6802	13.2334	13.2611	10.5783	10.6775	13.5637	13.3728	13.1574	13.3846	13.2302	13.2968	10.1099	10.8197	13.051	13.422	13.0588	13.2611	12.5197
SCCCRZ2001C11.g	GS1_SS_22600_00162	SS	Others	uncharacterized	.	Universal stress protein A-like protein	10.6116	9.9286	14.1058	13.9584	14.9647	14.877	10.0869	10.1985	13.3015	13.618	13.8598	14.0774	12.8676	12.027	10.6028	9.9835	13.515	13.4819	13.1256	13.2166	12.5912	11.6482	10.269	10.0676	13.5072	13.1762	13.9852	13.5463	10.3748	10.7276	12.5548	12.7474	13.479	12.915	12.4808	12.8585	9.6803	10.233	12.8266	13.2266	13.7406	13.5463	11.8734
SCCCLR1001H01.g	GS1_SS_18270_03584	SS	RNA metabolism	ribosomal protein	.	40S ribosomal protein S18	12.7308	12.0257	12.4193	12.5188	12.9588	13.1908	11.3386	11.356	12.4764	12.5431	12.5669	12.8502	12.6034	11.9379	11.523	11.2012	12.4608	12.1938	12.0683	11.9959	11.9854	12.5835	11.5056	12.0068	12.4164	12.2816	13.1757	12.844	10.9987	11.4748	11.9551	11.5202	12.466	11.7412	13.0167	12.5096	10.5882	12.0815	11.5682	12.2082	12.1366	12.844	12.8344
SCBGLR1117G09.g	GS1_SS_18272_13256	SS	Signal Transduction	quinase	Protein kinase	Putative RLCK	10.1939	9.1358	14.1038	13.9506	12.0015	12.019	8.233	8.2816	14.1887	14.0348	12.5522	12.1875	11.3576	12.131	8.0232	7.8738	14.49	14.2708	11.9644	12.2082	11.4775	11.0846	7.9154	7.9439	13.012	13.7792	11.3989	11.2506	8.5218	8.3443	13.6915	13.9344	11.9244	12.0868	12.0774	12.6212	8.44	9.2618	13.2554	13.6274	11.3123	11.2506	11.5814
SCUTAM2088B01.g	GS1_AS_16496_01832	AS	Signal Transduction	.	.	SWI/SNF complex subunit SWI3C
SCRLFL3007A08.g	GS1_SS_22596_08519	SS	Oxidative phosphorylation	dehydrogenase	.	NAD(P)H-quinone oxidoreductase subunit L
SCQSST1037F06.g	GS1_AS_16500_07097	AS	RNA metabolism	DNA binding	.	Calmodulin-binding transcription activator 4
SCVPST1061E07.g	GS1_SS_18283_16067	SS	Unknown	Uncharacterized	Protein metabolism	Lysyl-tRNA synthetase (EC 6.1.1.6) (Lysine-tRNA ligase) (LysRS)	13.489	13.2372	11.58	11.589	11.6475	11.6903	11.9845	12.0749	11.3383	11.4402	11.3658	11.5186	11.5214	11.3703	12.2196	12.3204	11.6365	11.5482	10.752	10.8749	10.9965	11.494	12.3061	12.2408	10.6971	10.9426	11.1502	10.8715	12.3112	12.9094	10.9403	10.7768	11.0858	10.7776	11.8265	11.527	12.4176	12.952	10.1793	10.915	10.68	10.8715	11.6541
SCVPST1061D08.g	GS1_SS_18282_20024	SS	.	.	Receptors	receptor Ser/Thr kinase	8.5905	8.0602	7.2348	7.9271	7.7254	7.803	7.2765	7.7522	6.4874	6.7864	6.8666	7.3458	11.0278	10.8154	7.6898	7.4798	6.584	7.2584	6.8092	6.9586	9.6772	10.7432	7.82	7.3256	6.8724	7.1895	7.5937	7.3227	8.1166	8.2721			6.7466		11.0561	10.8332	8.5974	8.9445	6.5364	7.4248	7.0061	7.3227	10.4168
SCEQRT2093C10.g	GS1_SS_18280_17755	SS	.	.	Bioenergetics	energy pathways	10.6658	10.283	11.6933	11.4318	11.934	12.229	11.3833	11.2128	11.0922	11.0903	11.4854	11.5832	11.6276	11.4037	10.8836	10.2144	11.0408	11.1417	10.7142	10.833	10.8324	11.2076	10.4216	10.5276	11.707	11.3708	11.9954	11.6355	10.936	11.9011	10.7542	10.4609	10.6586	10.466	11.6475	11.2542	10.2166	11.1148	11.0515	11.0677	11.46	11.6355	11.2869
SCSGST1068C01.g	GS1_SS_18278_09889	SS	.	.	.	RecName:Uncharacterized protein DKFZp434B061	10.9234	10.8362	13.2321	13.2044	12.8802	12.9268	10.7402	10.7394	13.1892	13.4202	12.7018	12.6883	11.5154	11.7577	10.8081	10.8516	13.578	13.692	12.4462	12.8361	11.9664	11.4481	11.4597	11.1272	13.0345	13.0765	12.6706	12.5862	10.6066	10.9799	12.9941	12.8693	12.8388	12.6958	12.1375	13.0146	10.9325	10.8659	12.4895	13.0557	12.2825	12.5862	10.8238
SCRULB1060D10.g	GS1_AS_16472_20883	AS	.	.	Protein phosphatase	serine/threonine PPM family
SCUTHR1065A04.g	GS1_AS_16470_00069	AS	.	.	.	Serine/arginine repetitive matrix protein 1																											6.518		6.5195												6.5253
SCCCRZ2001A09.g	GS1_SS_22621_09925	SS	.	.	.	.	6.1002		5.884	6.5352					5.7754	6.2217							6.4023	6.2816					5.6542
SCJFRZ2031H09.g	GS1_AS_16480_00427	AS	.	.	.	Putative steroid-binding protein 3
SCRUFL1113F08.b	GS1_SS_22623_09857	SS	Carbohydrate metabolism	synthase/transferase	.	Soluble starch synthase 3, chloroplastic/amyloplastic
SCSGRZ3062H03.g	GS1_AS_16481_18842	AS	.	.	Protein metabolism	Leucine carboxyl methyltransferase 1 (EC 2.1.1.-) (Protein-leucine O-methyltransferase) (CG																													6.006									6.7133			6.4478
SCJFFL3C04B08.g	GS1_SS_22627_09356	SS	.	.	.	RecName:Mediator of RNA polymerase II transcription subunit 23	6.9333		5.3845								5.1753		6.3123				5.899						6.3511	7.28					6.5303	6.8347					6.7361			6.6492
SCSGRZ3062D02.g	GS1_AS_16476_02685	AS	.	.	.	RecName:Wiskott-Aldrich syndrome protein homolog
SCVPLR2012B02.g	GS1_SS_22628_07867	SS	Unknown	.	.	RecName:Serine/arginine repetitive matrix protein 2
SCCCRZ2001F04.g	GS1_SS_22632_13086	SS	.	.	.	.	13.4658	12.7808	12.0818	12.0564	12.1402	12.2918	12.0156	12.2784	11.8962	11.9098	11.8574	12.1626	12.3172	12.3517	12.8679	12.649	12.1604	12.2534	11.3418	11.5296	11.7792	12.601	12.4846	12.7126	11.7199	11.8688	11.8652	11.7904	12.3166	12.4418	11.7134	11.5057	11.6278	11.4456	13.1191	12.9116	11.8322	12.9573	11.042	11.7193	11.168	11.7904	12.6776
SCSGRZ3063E07.g	GS1_AS_16487_02912	AS	.	.	.	Probable thiol methyltransferase 2 OS=Arabidopsis thaliana GN=HOL3 PE=1 SV=1																7.4128
SCSBFL4011C12.g	GS1_SS_22633_13685	SS	Unknown	uncharacterized	.	.	8.4946	8.4244	9.3795	9.3255	8.8338	8.898	9.202	8.5095	8.9318	9.0914	8.8123	8.949	8.9194	8.7242	9.1914	8.777	9.0276	9.0478	8.2467	8.1084	8.0668	8.7638	9.7526	9.4256	8.8459	8.9284	8.82	8.3888	9.1621	8.7298	8.3853	8.2924	8.3376	8.4167	8.9311	9.0106	8.676	9.3676	8.2769	8.6897	8.626	8.3888	8.1513
SCUTRZ3069A05.g	GS1_AS_16490_05552	AS	.	.	.	RecName:Extensin
SCQSRT2036B02.g	GS1_AS_16482_04176	AS	.	.	.	Eukaryotic translation initiation factor 5B (eIF-5B) (Translation initiation factor IF-2)																													6.4996									6.3715
SCCCCL4013C11.g	GS1_AS_16483_06345	AS	.	.	.	Meiosis protein mei2																													6.0682
SCVPST1062G01.g	GS1_SS_18293_08393	SS	Unknown	Uncharacterized	.	.	10.7836	10.7046	11.5324	11.2767	12.0048	11.8497	10.3966	10.2628	10.9434	11.2312	11.0942	11.2882	11.9796	11.7835	10.6065	10.3848	11.2418	11.444	10.6249	10.9724	11.1452	11.2634	11.0947	11.319	11.1355	10.9346	11.5894	10.9204	10.4361	10.6797	10.7938	10.8748	11.0596	11.1146	11.837	12.4204	10.3028	11.0693	10.5959	11.2166	11.5518	10.9204	11.4891
SCQSFL3031C08.g	GS1_SS_22611_15107	SS	.	.	Unknown protein	RecName:Cyclin-dependent kinase 12
SCVPST1062C04.g	GS1_SS_18290_10630	SS	.	.	.	RecName:Anther-specific proline-rich protein APG
SCCCLR1080C06.g	GS1_SS_22614_14617	SS	.	.	other	Pleckstrin homology domain-containing protein 1
SCVPST1062C11.g	GS1_SS_18291_05950	SS	Unknown	.	.	.																													6.4212	6.7263							7.4613	6.957
SCCCAM2004E11.g	GS1_SS_22616_12065	SS	.	.	.	U6 snRNA-associated Sm-like protein LSm5 U6 snRNA-associated Sm-like protein LSm5 U6 snRNA-associated Sm-like protein LSm5 U6 snRNA-associated Sm-like protein LSm5	12.9279	12.8032	13.817	13.9752	13.2818	13.4029	11.8007	11.9146	13.7404	13.9255	13.3288	13.5552	13.069	13.098	11.8627	12.1315	13.9238	14.0192	12.7233	12.9366	12.6902	13.049	11.8024	12.1653	13.4356	13.6693	13.0682	13.0743	11.5863	12.2788	13.3808	13.35	12.8331	12.8107	13.4829	13.6022	11.546	12.459	12.7727	13.4708	12.5472	13.0743	13.096
SCJFLR1073E04.g	GS1_SS_18284_15771	SS	.	.	Secondary metabolism	putative male fertility protein	10.7228	10.0238	11.3224	10.8718	10.5944	10.2396	9.5232	9.5887	11.2635	11.243	11.0103	10.7668	10.7333	10.0527	9.2888	9.2655	11.651	11.589	10.5827	10.5894	10.589	10.7311	9.5984	9.6276	10.7025	10.6196	10.4856	10.2821	9.5556	9.995	11.2454	11.0534	10.9116	11.006	11.5421	11.2704	8.8114	9.8486	10.2141	10.606	10.4474	10.2821	11.049
SCJLRZ1024B01.g	GS1_SS_22617_13999	SS	Unknown	uncharacterized	.	.			10.7221	10.8851	14.0977	14.9336			9.4496	10.5803	11.483	12.8324	8.7762	8.0672			9.652	9.7553	11.7274	12.2407	13.1003	7.9047			11.4654	9.8667	12.333	12.1814	6.4324		8.6345	8.3058	11.7412	10.4946	8.3866	9.8042	6.7157	6.9031	9.874	11.2071	12.5234	12.1814	10.1012
SCVPST1061F07.g	GS1_SS_18286_16095	SS	DNA metabolism	hydrolase	Nucleic acid metabolism	Nucleotide metabolism			5.5268																														6.1681
SCCCCL3140H09.g	GS1_SS_22708_14322	SS	.	.	.	.	13.368	12.764	11.2756	11.3972	11.3473	11.3044	11.9746	12.0218	10.8259	11.0328	10.5943	11.0792	11.8346	11.8463	11.9914	12.1058	10.9727	10.9556	10.0776	10.4343	11.3963	11.8979	12.5954	12.4962	10.7066	10.9204	10.4664	10.4492	12.3322	12.6652	10.3126	10.1691	10.1778	9.9778	12.2859	12.4935	12.5961	12.9566	9.9162	10.9104	10.2389	10.4492	12.1963
SCQGSB1080G09.g	GS1_SS_22723_12386	SS	.	.	.	Ring finger and transmembrane domain-containing protein 2	12.2202	12.0349	12.6375	12.5864	12.5756	12.5938	11.7608	11.8253	12.1214	12.2391	12.0804	12.1916	12.7603	12.835	11.7506	11.7464	12.372	12.3379	11.624	11.9225	12.3928	12.8091	12.0163	12.1278	12.0385	12.0768	12.1694	11.7747	12.1738	12.5169	11.9884	11.811	11.6032	11.5951	13.219	13.1948	11.7378	12.4037	11.4502	12.1482	11.8511	11.7747	12.8418
SCVPRZ3028D12.g	GS1_SS_22721_09227	SS	Lipid metabolism	lipase	.	Monoglyceride lipase
SCQSST3113D08.g	GS1_SS_22720_11307	SS	.	.	.	Protein mago nashi homolog (Mago nashi-like protein)	9.7152	9.131	9.7578	9.7298	9.6685	10.0364	8.5406	8.7498	9.6811	9.7572	9.6506	9.8251	10.7009	9.9953	8.3942	8.3193	9.8964	9.821	9.216	9.4096	10.0506	11.108	8.9664	9.0241	9.4962	9.4291	9.7484	9.5572	8.7311	9.5832	9.2992	9.2754	9.3904	9.3488	11.1809	10.2718	8.6155	9.0138	9.043	9.6026	9.4713	9.5572	11.3044
SCJLFL3011A10.g	GS1_SS_22718_14492	SS	Unknown	uncharacterized	.	.	10.4842	11.2864	12.3004	12.6677	12.9404	12.4677	11.2696	10.8702	12.8144	12.9633	13.3684	13.684	14.2199	14.6866	11.1857	10.9488	12.6724	13.1434	13.1298	13.1239	13.3585	13.7773	11.9608	11.4428	12.3396	12.4423	12.8079	12.7117	11.2822	11.2892	12.4749	12.4258	13.2634	13.1557	14.3176	14.4989	11.5188	11.9157	11.685	12.6584	12.7911	12.7117	12.9753
SCSBFL1101G06.g	GS1_SS_22717_08258	SS	Others	.	.	.	7.7264	7.3992	9.1474	8.833	9.3719	9.0805	6.3632	7.31	8.8622	8.8668	9.4111	9.275	8.39	8.023	7.6652	7.6481	8.5841	9.2256	8.754	8.9421	7.8692	8.4806	7.6926	8.0309	8.7886	8.8381	7.9187	7.9221	7.5702	7.0738	8.4338	8.3813	7.6737	7.2648	8.5968	8.5751	7.3414	8.1663	8.2687	8.6558	7.8914	7.9221	8.0104
SCVPRZ2037F12.g	GS1_SS_22715_06437	SS	.	.	.	.	11.0074	10.4657	11.2134	11.5195	11.2845	11.3508	11.0819	11.2276	10.5948	10.7724	10.3914	10.5959	11.3368	11.3484	10.8977	10.9293	10.7248	10.8366	10.0429	10.1642	11.0029	11.5	11.2682	11.1231	10.5616	10.2386	10.0581	9.9015	11.4212	11.1523	10.2938	10.2192	9.5958	9.5014	11.9674	12.0413	10.608	11.3189	9.6748	10.5075	9.7702	9.9015	10.9304
SCRLLR1059F06.g	GS1_SS_22712_14455	SS	.	.	.	RecName:Vegetative cell wall protein gp1
SCQSFL3031E10.g	GS1_SS_22727_02400	SS	Transposable element-related	.	.	Putative AC transposase
SCEQRT1029C05.g	GS1_SS_22729_13877	SS	.	.	.	RecName:BAG family molecular chaperone regulator 7
SCQSFL3031H09.g	GS1_SS_22731_13904	SS	.	.	.	RecName:Potassium/sodium hyperpolarization-activated cyclic nucleotide-gated channel 4			9.9564	9.8416	7.2471	7.4859			9.2484	9.686	8.3409	8.0224	6.3996				10.1708	9.778	8.0503	7.9406	6.4099	7.1174			9.4714	9.9046	7.5064	7.5709			9.4648	9.5574	7.4514	8.0394	7.7716	7.5187			9.754	9.8259	7.6526	7.5709	7.8471
SCQGLR1085H12.g	GS1_SS_22746_09860	SS	.	.	.	.	13.0138	12.8756	13.8606	13.7075	14.1231	14.1781	12.5263	12.2646	13.8268	13.8242	13.7408	13.901	13.7508	13.8248	12.5621	12.3904	13.9713	13.948	13.289	13.407	13.2692	13.5409	12.784	12.904	13.2893	13.2793	13.494	13.1716	12.5766	12.7946	13.5266	13.3503	13.1331	13.0996	14.0946	14.238	12.3517	13.0782	12.7461	13.1797	12.994	13.1716	13.6252
SCQSFL3033C02.b	GS1_SS_22743_14100	SS	.	.	.	Argonaute-like protein At2g27880	8.9661	8.2377	8.694	8.3192	7.8391	7.9149	7.766	7.5081	8.2374	8.6074	8.1904	8.1576	8.8146	8.4688	7.5824	7.7704	9.1158	9.0017	7.7995	8.0298	8.1909	9.0522	8.63	8.2384	7.9586	8.1765	7.706	7.339	8.2182	7.7906	8.5028	8.3252	7.646	7.3181	9.4742	8.767	8.058	8.7302	7.9618	8.5408	7.356	7.339	8.9173
SCEZAD1080E09.g	GS1_SS_22748_12378	SS	.	.	.	GTP-binding protein TypA/BipA homolog	7.2524		6.9365	7.3299	6.9522	6.8855			6.49	7.048	6.4224	6.9921	7.545	6.9342			7.2156	7.3222	6.2544	6.7826	6.6609	7.3152	5.9474		6.5808	7.1897	7.5619	6.7746	7.5045	7.4052	7.1526	7.1802	7.1004	7.0587	7.7339	7.2799	7.473	7.6684	6.3877	7.7542	6.8554	6.7746	7.2346
SCQSFL3034B03.g	GS1_SS_22747_09196	SS	.	.	Unknown protein	.	7.741		7.7483	7.9914	6.1975	6.9941		6.963	7.0886	7.3165	6.1492	6.7212	6.7427		6.5932		7.2274	6.9714				6.8001	6.2156		7.2116	7.3061	7.3097	7.0029	6.5364	7.445					6.8016	7.1445		7.2035	6.5992	6.9772	6.7968	7.0029	7.1827
SCQSFL3032B02.g	GS1_SS_22735_10373	SS	Cell wall metabolism	cell wall differentiation	Cell wall	glycosyltransferase family 47	8.2166	8.0414	10.0482	9.8805	8.7016	8.92	7.2313	6.9398	9.7988	9.6789	9.2094	9.1293	9.5377	9.4202	7.0273		10.4677	10.2864	9.1341	9.0251	8.9586	9.6522	7.5888	7.2962	9.342	9.5313	8.9135	8.4741	7.3127	7.2778	9.6718	9.5694	8.3579	8.7872	10.1444	9.7781	7.871	8.0364	8.9747	9.3432	8.4285	8.4741	9.7727
SCRFAM2127C07.g	GS1_SS_22733_00407	SS	Unknown	uncharacterized	.	UPF0016 membrane protein sll0615	10.436	9.5234	8.1301	7.779	7.4938	7.5786	9.0683	9.1008	7.5144	7.9524	7.6713	7.4928	6.3909		9.3654	9.2722	8.4156	8.0306	7.5289	7.7282		7.3312	9.4164	9.1971	7.369	7.3155	6.6563	6.8164	9.7136	9.7042	7.7878	7.671	7.0109	6.8166	7.0661	7.4682	9.6735	10.3158	7.2376	7.6832	6.3968	6.8164
SCSGAM2076E09.g	GS1_SS_22741_17919	SS	.	.	Transporters	Prenylated rab acceptor (PRA1)	10.2652	10.3446	12.1459	11.5728	12.7293	12.0908	10.8316	10.9544	11.8955	11.704	11.8302	11.8825	12.2639	11.8818	10.5098	10.2188	11.9432	11.879	11.0572	11.1476	11.516	11.1909	11.1204	10.8373	12.0924	11.6582	12.1046	11.5924	10.9138	10.9768	11.4699	11.4225	11.235	11.226	11.6697	12.7797	10.1364	10.6596	11.3577	11.5344	12.0878	11.5924	11.0728
SCQSFL3033C05.g	GS1_SS_22740_10776	SS	.	.	.	.	9.9686	9.8484	12.229	12.0575	10.1771	10.0084	9.4946	9.4668	11.9024	11.9756	11.2332	10.758	10.1974	9.9464	9.4301	9.3214	12.3606	12.3228	10.6845	10.5821	9.792	10.3422	9.4621	9.0468	11.2336	11.659	10.1753	10.3588	9.4938	9.65	11.5245	11.4716	10.4662	10.8016	10.8838	10.385	9.4491	9.788	11.123	11.3646	9.9934	10.3588	10.4106
SCSGFL4C07G01.g	GS1_SS_22675_02576	SS	Unknown	.	.	RecName:Brefeldin A-inhibited guanine nucleotide-exchange protein 1
SCRUFL3064A08.g	GS1_SS_22673_11540	SS	.	.	.	.	11.7828	11.2245	14.167	14.1863	12.6298	12.458	11.9564	11.8828	13.8703	13.8716	13.0118	12.9327	12.2912	12.2108	11.6146	11.9458	14.2512	14.1878	12.6573	12.8245	12.2993	12.3882	12.1649	12.0531	13.5787	13.7774	12.3098	12.3272	12.0906	12.2126	13.6378	13.4516	12.78	12.8134	12.9073	12.8022	11.5896	12.3898	13.2886	13.6766	12.307	12.3272	12.6457
SCRUFL3064H08.g	GS1_SS_22671_02949	SS	.	.	.	Subtilisin-like protease
SCRFFL1031D06.g	GS1_SS_22681_03063	SS	Unknown	no matches	.				9.5518	9.7466	7.0978	7.1018			9.3204	9.257	8.1554	8.2762					10.0248	10.0054	7.6647	7.8613					8.3101	8.8914	7.3788	6.989			9.2266	9.3213	7.0388	7.876	6.5014	6.8719			8.4704	8.9767	7.0107	6.989
SCEZRZ1013A01.g	GS1_SS_22679_06085	SS	.	.	.	RecName:Glutathione S-transferase T3
SCBFAD1089H06.g	GS1_SS_22677_20372	SS	.	.	Transporters	K+ potassium transporter	10.2961	9.717	11.7844	11.7367	10.9773	10.9996	10.2792	10.129	11.4815	11.5419	11.2514	11.3579	11.182	10.9568	10.0479	9.8074	11.8592	11.8803	10.7399	10.7425	11.0591	11.265	10.4059	10.1647	11.2814	11.4612	10.4496	10.3357	10.0987	10.2326	11.3377	11.0624	10.5003	10.5886	12.0822	11.6203	9.8888	10.792	10.8643	11.268	10.314	10.3357	11.1456
SCJFFL3C06B10.b	GS1_SS_22676_04684	SS	Cell wall metabolism	cell wall differentiation	Cell wall	Pectate lyase			13.0106	13.1156	11.7489	11.7698			13.4438	13.5004	13.1725	13.0652	8.7008	8.8426	6.8542		13.4818	13.4848	12.775	12.7862	9.1238	8.341			12.8633	13.1096	12.3365	12.6903			12.8044	12.6054	12.3694	12.6736	8.6473	9.7684			12.0916	12.6814	11.9671	12.6903	7.8479
SCMCFL5005D07.g	GS1_SS_22686_13544	SS	Unknown	uncharacterized	No matches	.	7.696	8.0754	8.5451	8.6261	9.3498	9.7854	9.2914	8.8664	9.5878	9.6554	9.5026	9.7566	9.8458	9.3216	8.624	8.1085	10.1326	10.149	9.3716	9.6863	10.1428	11.006	9.7789	9.6426	8.8329	8.3341	9.4781	9.021	8.7768	8.5431	8.9672	8.4636	8.9249	8.5951	10.4732	9.9056	9.2584	9.3872	8.0066	8.4874	9.6276	9.021	10.004
SCRUFL3067H08.g	GS1_SS_22685_20741	SS	Others	glycosyltransferases	Secondary metabolism	glucosyltransferase-9	7.3777		9.3898	9.4756	9.5705	9.4285		6.6538	8.4971	8.7684	8.1024	7.9452	11.4778	10.7222	6.725		7.8238	8.6384	6.7808	7.0058	9.853	10.0858	5.7418		9.4712	8.9507	8.2338	7.2783	7.825	7.3221	7.2116	8.679	6.6797	7.3213	10.8702	11.6204		7.0421	9.4496	9.522	7.8288	7.2783	10.4595
SCJFRZ2026H03.g	GS1_AS_16333_14736	AS	.	.	Cell cycle	RNA Pol II																											7.2228		6.4531									6.4338
SCJFFL3C06G11.g	GS1_SS_22684_14013	SS	.	.	.	Fidgetin-like protein 1	9.5148	9.888	10.3797	10.6125	10.237	10.0479	9.6012	9.1528	9.9798	10.2226	9.6602	9.8211	10.7383	10.8235	9.1161	9.3216	10.5876	10.5688	9.5813	9.7983	10.5676	11.0731	9.4105	9.5535	10.0484	10.4305	7.667	7.9735	10.0162	10.306	10.0754	9.9445	7.8166	7.9226	11.4288	11.0877	9.8411	10.1076	9.844	10.1666	8.3475	7.9735	10.8548
SCEZRT2019F03.g	GS1_AS_16346_04197	AS	.	.	.	Putative zinc metalloprotease slr1821
SCJFRZ2033E06.g	GS1_AS_16340_06217	AS	.	.	.	Stomatin-like protein 2
SCRURZ3082C11.g	GS1_AS_16347_16139	AS	.	.	Amino acid metabolism	Cysteine desulfurase, mitochondrial precursor (EC 4.4.1.-) (HUSSY-08)
SCEPFL3081C08.g	GS1_SS_22691_12165	SS	.	.	.	.			6.9046						6.688	6.4993	5.8764						8.5612	7.5089	6.4692	6.3965					5.6684						7.9518	7.2298			6.1337				6.6237
SCSFAD1069F12.g	GS1_SS_22690_03680	SS	.	.	.	Tether containing UBX domain for GLUT4
SCRFAD1022A08.g	GS1_SS_22694_00858	SS	.	.	.	RecName:Twist-related protein 1	11.7462	11.2839	12.0252	11.7962	12.1008	12.3291	11.3005	11.2787	11.5474	11.8318	11.6977	11.8894	12.9071	13.4157	11.562	11.5996	12.2557	12.2543	11.6241	11.7858	12.5202	13.2234	11.9121	11.8956	11.3099	11.287	11.5068	11.3139	11.2144	11.1063	11.7937	11.7182	11.482	11.327	13.3129	13.6004	11.009	11.6984	10.9962	11.5865	11.1431	11.3139	12.3863
SCQSLR1061H12.g	GS1_SS_22692_09465	SS	Cytoskeleton and vesicle trafficking	.	.	Charged multivesicular body protein 2a homolog 2
SCJFFL3C07G04.g	GS1_SS_22696_12722	SS	Nucleotide metabolism	kinase/phosphatase	.	Uridylate kinase
SCEPFL3083H07.g	GS1_SS_22695_19947	SS	.	.	No matches	.			6.3508		6.7723						5.4284		6.8664				6.4476	6.3172	6.0425				5.861		5.615		6.875		7.7202	7.6801	6.7399		6.5932		6.7339		7.9636	8.196	5.7829	6.9369	6.7863
SCEPFL3089B08.g	GS1_SS_22703_05688	SS	.	.	.	RecName:Vegetative cell wall protein gp1
SCEPFL3088B08.g	GS1_SS_22702_17111	SS	.	.	Transcription Factor	Others	6.0237		6.5734	7.0526					7.0227	6.4155	5.6327						7.5054	6.955	6.0939	6.2823		7.1619	6.408	6.7521	5.8542										6.24					6.7702
SCBGFL3095D08.g	GS1_SS_22706_15940	SS	.	.	No matches	.	6.2248		6.772	7.0632	7.2558	7.2381			6.9462	7.4018	6.5922	7.2576	7.3211				7.1892		6.1776	6.6523			6.0914		6.7402		6.7548		6.7218				6.4557		7.5704			6.9225	6.4821	7.5866			7.179
SCBGFL3094B08.g	GS1_SS_22704_16544	SS	.	.	No matches	.	7.6447		10.6844	10.8573	9.2471	9.2402	7.7212	8.0019	10.1876	10.4259	9.513	9.5777	9.652	9.5801	6.8484	7.0717	10.6619	10.7424	9.3044	9.1887	8.231	9.2553	7.9186	7.4249	10.0116	10.3028	9.3802	8.9397	7.8293	6.6007	9.7747	10.1194	8.9513	9.0587	9.1787	8.8259	7.447	7.7548	10.1118	10.1684	9.0564	8.9397	9.0632
SCCCRT1002H03.g	GS1_SS_22341_18031	SS	.	.	Protein metabolism	PASTICCINO 1-D (PASTICCINO 1-A)	12.3118	11.8846	13.0013	13.3444	12.1759	12.5746	11.4553	11.523	12.5903	12.8507	11.9948	12.3988	12.5441	12.2886	11.6816	11.6186	12.7296	12.9358	11.3982	11.6348	11.6888	12.3763	11.7392	11.9644	12.2076	12.58	11.3079	11.7296	11.3558	11.8007	11.9887	12.0666	11.3174	11.0657	12.6374	12.6839	11.2612	12.4704	11.7252	12.5322	11.3521	11.7296	12.4133
SCRLRZ3114H02.g	GS1_AS_16285_05027	AS	Unknown	no matches	.																															6.8026
SCBGLR1096F11.g	GS1_SS_22344_07937	SS	Unknown	uncharacterized	.	.	6.2972		12.2722	12.0771	9.8569	9.909	6.9845	6.7654	12.1608	12.1972	10.9016	10.1366	8.3244	7.7404	6.6147	7.0498	12.3135	12.4224	10.5193	10.2656	7.8828	8.6946	8.2984	8.0937	11.4637	11.9028	9.5968	10.0658	6.9016		11.7694	11.906	10.0637	10.613	9.3836	9.1512	7.589	7.3216	10.9752	11.4307	9.2384	10.0658	8.8664
SCRLRZ3116C06.g	GS1_AS_16297_08239	AS	.	.	.	.			6.8964						6.46		5.761		6.4036				6.8414		5.7653				6.32		6.2448		6.5966						6.3049				7.2079	7.431	6.2982	7.3512
SCVPFL3046E09.b	GS1_SS_22339_10820	SS	Signal Transduction	kinase/phosphatase	.	Purple acid phosphatase
SCEQLB1066F11.g	GS1_SS_22340_11463	SS	.	.	.	Protein LSM12 homolog B	11.8769	11.4575	12.7972	13.0396	12.6753	13.03	11.0592	11.3309	12.2268	12.6392	12.2856	12.6358	12.1352	12.2804	11.3509	11.4874	12.2866	12.3552	11.3242	11.861	11.4798	12.024	11.1521	11.3362	12.216	12.4934	12.435	12.5184	11.5743	11.7142	11.7684	11.8747	11.6676	11.9052	12.2388	12.4336	10.8598	11.7391	11.6011	12.5075	12.2502	12.5184	12.5044
SCSFST1064G12.g	GS1_SS_18140_10714	SS	Unknown	uncharacterized	.	RecName:Protein IRX15-LIKE			7.2237	7.8362	15.6313	14.581			7.518	8.2302	8.6924	14.2833	15.6715	16.7508			7.5822	8.3116	9.6622	13.0381	15.2394	14.4255			7.1111	7.6414	14.1703	11.2518	6.0529	7.2656	6.902	7.268	11.7877	8.1048	15.3804	17.36			6.6724	7.5998	12.7976	11.2518	13.4271
SCMCLR1122H07.g	GS1_AS_16303_01171	AS	Oxidative phosphorylation	oxidoreductase	.	NADH dehydrogenase [ubiquinone] iron-sulfur protein 4, mitochondrial
SCRULB1061E11.g	GS1_SS_22335_02205	SS	.	.	.	.	8.0348		11.6396	11.6652	10.1115	10.6203	8.7388	8.6087	11.6034	11.822	10.8182	10.9585	9.0664	9.4512	8.1474	7.636	12.1022	12.0136	10.1898	10.5356	9.1194	8.5059	8.4166	8.3707	11.2182	11.5768	10.051	10.7349	8.9196	8.812	11.1195	11.0492	9.9674	10.3174	9.2226	10.1162	8.3932	9.2954	10.9752	11.6029	9.939	10.7349	8.5292
SCRFLB1056E01.g	GS1_SS_18143_12857	SS	.	.	.	.	11.3671	10.9138	10.5382	10.3138	10.6464	10.3786	12.1808	12.08	9.9064	10.282	10.4296	10.6364	10.1437	9.6457	11.7766	11.4917	9.7912	9.8943	9.4122	9.5221	9.0356	9.9387	11.7598	11.6253	9.958	9.52	9.3703	9.427	12.1491	12.023	9.499	9.6033	8.9318	9.3007	10.3922	10.3677	11.2797	12.173	9.1489	9.6962	9.2198	9.427	11.2107
SCCCCL5004E11.g	GS1_AS_16274_02588	AS	.	.	.	RecName:Proline-rich protein HaeIII subfamily 1
SCVPFL3046C12.b	GS1_SS_22336_11099	SS	.	.	.	.	9.133	9.1088	8.608	8.647	8.407	8.2974	8.3428	8.2762	8.525	8.4394	8.4026	8.36	8.7255	8.2618	8.601	8.8282	8.9083	8.9737	8.1717	8.0938	8.5713	9.3766	9.0679	8.8005	8.0504	8.2718	8.0168	7.926	8.5546	8.8672	8.2062	8.2679	8.0368	7.7709	9.8038	9.5338	8.8233	9.08	7.4254	8.0177	7.5231	7.926	8.7078
SCBGLR1115D10.g	GS1_SS_18145_17897	SS	Unknown	no matches	No matches	non-coding	7.2215	7.6785	14.527	14.4848	12.8383	12.717	6.7358	7.2242	14.9906	14.808	13.844	13.7906	11.2296	11.1347	7.7995	7.1826	15.754	15.651	13.7142	13.6818	12.0774	12.2432	8.9014	8.7853	13.6518	13.9559	13.0456	12.9286	6.8166	7.6342	14.8671	14.3736	13.1003	13.4046	11.5473	11.7184	7.5369	7.9111	13.925	14.1341	13.0054	12.9286	11.6566
SCSBFL1107F05.g	GS1_SS_22330_11245	SS	.	.	.	.	6.1377		6.0775		6.3568				6.336		5.2424						5.8572						6.4394		6.086				7.0836	7.305									5.9818
SCRLAD1104H03.g	GS1_SS_18146_10617	SS	.	.	.	RecName:Serine/arginine repetitive matrix protein 1
SCJFFL3C01F09.g	GS1_SS_22333_00999	SS	.	.	.	.	5.9246		5.4297																				5.9255												5.7767
SCSFST1067H02.g	GS1_SS_18148_11548	SS	Signal Transduction	quinase	Receptors	Receptor Ser/Thr kinase	6.9572												6.6115									7.8145	6.3612	7.0511					6.15				6.3882		7.2642			6.3793		7.0678
SCUTLR1058B01.g	GS1_AS_16284_03404	AS	.	.	.	.																																						7.0084
SCUTRZ2024A07.g	GS1_SS_18149_17266	SS	Unknown	uncharacterized	Stress	.	10.705	10.319	8.9586	8.9638	9.4015	10.3769	10.9096	11.2143	9.0442	9.1456	9.152	9.2913	9.2379	9.4756	12.5154	11.1246	9.6066	9.5264	9.058	9.0068	8.5899	8.8424	12.1422	12.4425	8.5794	8.0325	8.8388	8.4276	11.5582	13.2211	9.0856	8.5536	8.8943	8.7266	9.0359	9.7186	11.7868	13.1708	7.7552	8.7706	8.4672	8.4276	8.28
SCSFST1066C11.g	GS1_SS_18150_04075	SS	Unknown	uncharacterized	.	RecName:Probable nuclear antigen	7.8217		13.5654	13.3961	13.4753	13.1766	7.8302	7.5522	13.505	13.4122	13.4322	13.5245	13.4119	12.2782	8.027	7.4776	13.6053	13.5868	12.9972	13.3826	13.4548	13.1304	8.1736	7.9827	13.499	13.3634	13.0867	12.848	8.1244	7.4256	13.3016	12.9036	12.9374	12.7504	13.6578	13.5354	8.0768	8.5551	13.4945	14.0453	13.3838	12.848	13.7699
SCSFST1066E06.g	GS1_SS_18151_13793	SS	Unknown	.	.	RecName:ENHANCER OF AG-4 protein 2
SCSGST1068A08.g	GS1_SS_18158_01803	SS	Unknown	uncharacterized	.	.			8.405	8.5438	9.3876	10.1534			9.2689	9.8405	11.7174	11.3278					9.1134	9.6817	11.242	11.3161					8.695	7.9625	9.8986	10.8687			8.7945	8.7034	10.3492	11.5743	6.4586				7.527	9.3634	10.6139	10.8687
SCCCCL1001A03.g	GS1_SS_18160_09588	SS	.	.	.	RecName:DNA-directed RNA polymerase E subunit 1
SCRFLR1012F09.g	GS1_AS_16308_18780	AS	Carbohydrate metabolism	isomerase	Carbohydrate metabolism	Exoglucanase precursor																																			7.4146	7.0976							8.1495
SCUTST3089H07.g	GS1_AS_16325_07363	AS	Unknown	uncharacterized	.	.													7.5256								6.7126	7.8084													7.1939	8.091
SCEQRT1033A11.g	GS1_SS_22329_18610	SS	.	.	Protein kinase	Calcium-related	8.5756	8.7453	13.033	12.7136	12.5006	12.3683	8.3632	8.503	12.4511	12.7138	12.2564	12.2294	13.1216	12.7608	8.5882	8.6146	12.8262	12.8254	11.8641	12.0384	12.3239	12.7581	8.5451	8.5732	12.3838	12.5978	12.044	11.8141	8.4482	9.0922	12.0241	12.2404	11.805	11.8373	13.332	13.4831	8.3084	9.0132	12.3412	12.3185	11.9628	11.8141	12.5502
SCUTAD1030E08.g	GS1_SS_22327_03839	SS	Unknown	no matches	.
SCJFRZ2015B05.g	GS1_SS_22320_04755	SS	.	.	.	Putative uncharacterized protein YDL057W	9.2545	9.2345	11.0146	10.9012	10.9488	10.9474	8.2447	8.1306	10.6843	10.746	10.6092	10.7303	9.951	10.3847	8.7696	8.2542	10.9404	10.818	9.792	9.949	9.652	9.8187	8.3658	8.4112	10.5504	10.4352	10.4472	10.3382	8.4468	8.3624	10.2002	10.0284	10.2524	9.7616	10.1004	10.2803	7.778	9.0314	9.8242	10.3586	9.9805	10.3382	9.586
SCEQLB1063E01.g	GS1_SS_22321_13889	SS	.	.	.	60S ribosomal protein L6-3	11.8738	11.3938	12.9436	12.9506	12.3998	12.6522	10.946	10.5382	12.6228	12.8332	12.3682	12.5149	12.2846	11.5876	11.0313	10.5474	12.713	12.5706	11.8042	11.8342	11.5721	12.2101	10.8853	11.4928	12.5939	12.8917	12.4243	12.451	10.5012	10.998	10.4095	12.06	11.5492	11.5185	12.7271	12.4437	10.5928	11.7388	11.9119	12.1983	11.5414	12.451	12.682
SCJLAM2093B10.g	GS1_SS_22322_21316	SS	Cell wall metabolism	Other glycan degradation	Cell wall	beta-1,3-glucanase Glycosyl hydrolases family 17			15.3031	15.3146	10.956	11.4875			14.6168	14.8727	13.3012	12.7328	8.261	8.2584			14.991	14.9646	12.4049	12.3706	8.5732	8.2283			14.5866	15.0194	11.7796	12.8092			14.3809	14.3635	11.7523	12.8812	9.0782	9.0129			14.4342	14.6844	12.013	12.8092	9.1262
SCSBST3098B12.g	GS1_SS_22323_09293	SS	.	.	.	Root phototropism protein 3
SCVPFL3045D02.g	GS1_SS_22311_08179	SS	Unknown	uncharacterized	.	Putative protein TPRXL	10.3944	10.0805	11.6528	11.4236	12.0924	11.9074	10.4908	10.112	11.1445	11.3436	11.6408	11.7966	11.2462	11.7353	10.0784	10.1995	11.3747	11.5029	11.1907	11.3666	11.2432	11.082	10.4207	10.518	11.186	11.0689	11.4476	11.1322	10.2568	10.4255	10.9638	10.8205	11.4522	11.1574	11.686	11.6776	9.7001	10.6543	10.664	11.3426	11.6503	11.1322	12.1501
SCEZLB1010C05.g	GS1_SS_18116_07970	SS	Unknown	no matches	.	RecName:Epstein-Barr nuclear antigen 1
SCQGFL3056F02.g	GS1_SS_22313_03072	SS	.	.	.	B3 domain-containing protein Os12g0592300 OS=Oryza sativa subsp. japonica GN=Os12g0592300 PE=2 SV=2			10.1632	10.12					8.8474	9.5545	7.3974	6.7836					9.5731	9.8044	7.3742	7.8442					9.803	10.6046	6.6043		6.5723		9.1887	8.9188	6.5408	7.0172		7.2774		6.4249	10.4304	10.4486	7.2587
SCCCLB1021A02.g	GS1_SS_18117_10049	SS	.	.	.	.	6.3167		7.1225	7.4444	6.3923		7.0874		7.586	7.4684	6.0288	6.4914	7.4549	7.8153	6.778		7.562	7.7197	6.3448	6.798		7.0625	6.894		6.2664	7.3278			6.6087	6.8359	6.8823	7.426			6.9769	7.0638		6.7631	7.4446	6.8326
SCRLFL3009C03.b	GS1_SS_22316_21422	SS	.	.	other	RecName:Keratin-associated protein 5-5	5.6886		11.8846	11.7232	12.8752	12.66			12.1624	12.1215	12.1324	11.977	8.0414	9.3539			12.3324	12.3713	11.569	11.9995	9.1926	7.3946			11.8668	11.6752	11.7684	11.401	5.976		11.7594	11.6982	11.487	11.0253	7.98	9.8689			11.2692	11.6392	11.6156	11.401	7.4319
SCJFRZ2031G06.g	GS1_SS_18112_09552	SS	Unknown	uncharacterized	.	Putative leucine-rich repeat-containing protein DDB0188916	9.2229	8.5796	13.6484	13.7332	14.8284	14.3448	7.1998	7.843	13.8566	14.0786	14.1435	14.7455	14.4384	14.6994	9.3798	8.9762	14.2122	14.4372	14.0062	14.5163	13.7218	13.2053	8.696	8.4715	13.7281	13.9529	14.5394	14.1963	7.5265	8.6718	13.856	13.8158	14.5078	14.0207	14.1336	15.5842	8.8144	9.3246	13.4727	14.0858	14.0703	14.1963	12.4497
SCCCLR2001F09.g	GS1_SS_22319_21121	SS	.	.	Protein metabolism	40S ribosomal protein S3a (CYC07 protein)	12.7764	12.258	13.0026	13.1452	13.2995	13.6859	11.2781	11.7184	12.9067	13.1638	13.1252	13.455	13.3537	12.8847	11.6058	11.6469	13.1696	13.2254	12.6609	12.8796	12.7754	13.6895	11.7337	12.1247	12.8708	12.8374	13.6965	13.702	11.2256	11.704	12.5834	12.3699	13.481	13.1132	13.7874	13.162	10.4423	11.7549	12.1578	12.9108	13.2598	13.702	13.9359
SCRFST1045E11.g	GS1_SS_18115_12912	SS	Unknown	Uncharacterized	.	.	9.6929	7.9348	8.9426	8.5602	8.8486	8.5972	9.4425	9.6749	8.5684	8.6383	9.1612	9.0621	6.6737	7.5505	9.54	9.4669	8.7568	8.91	9.0348	8.8227			9.2774	9.0839	8.6949	8.0636	8.5793	8.1838	9.9908	10.1885	8.1594	8.5225	7.8419	8.4028	6.6486	7.1683	8.627	9.8463	8.906	8.6706	8.1034	8.1838	7.1582
SCRURT2009C04.g	GS1_SS_18130_10995	SS	.	.	.	.	9.8146	9.9366	13.2598	13.3094	13.1402	12.9262	9.1267	9.4546	12.9618	13.159	12.774	12.8851	12.3881	12.8052	9.058	9.2094	13.2806	13.3152	12.2354	12.4278	12.0024	11.9404	9.0353	8.8844	12.85	12.9897	12.8872	12.6204	9.1452	9.6066	12.8218	12.8088	12.3629	12.5601	12.9568	13.604	8.648	9.446	12.5224	13.0789	12.5504	12.6204	11.2892
SCSGCL6071B12.g	GS1_SS_18133_10642	SS	.	.	.	.	7.9015	7.5528	10.682	10.4219	9.4306	8.9605	7.971	7.507	10.7948	10.7582	10.1266	9.5778	9.4957	9.1016	7.9562	7.5278	11.1272	10.936	9.6854	9.3566	8.3358	9.2062	7.929	7.7408	9.9272	10.3686	8.9139	8.8684	7.8279	8.2364	10.8125	10.5782	9.0688	9.318	9.315	9.5761	7.9144	8.364	9.6145	9.7306	8.4254	8.8684	8.8652
SCSFST1064B02.g	GS1_SS_18128_02351	SS	.	.	.	.	8.3635	8.9619	10.1113	10.2928	8.5412	8.8785	8.2323	8.2082	10.1364	10.026	8.7002	8.7045	9.0316	9.5009	8.1328	8.5343	9.8982	10.2668	8.7814	9.032	9.0284	9.3554	8.4752	8.6085	9.8086	10.5513	7.9254	7.8153	9.2854	9.875	9.9333	10.1037	7.3114	7.5619	9.5954	10.3064	9.2169	9.5749	9.4356	9.6641	7.6656	7.8153	8.91
SCEQRT1025F12.g	GS1_SS_18129_08434	SS	Unknown	Uncharacterized	.	RecName:Uncharacterized protein DKFZp434B061			10.028	9.926	13.0347	12.5491			9.8879	10.151	11.382	12.0941	11.0912	10.462			9.9178	10.3959	11.1916	11.4972	11.2642	9.7697			10.4582	9.8986	11.8891	11.0345			10.3108	9.895	11.3885	10.939	10.074	11.8146		6.3745	10.3443	10.7416	12.1632	11.0345	9.7271
SCRLFL3009F02.b	GS1_SS_22324_07625	SS	.	.	.	Attachment protein G3P
SCAGLR2018F09.g	GS1_SS_18138_17029	SS	Signal Transduction	transcription factor	Transcription Factor	GARP transfactor	9.4472	8.7785	12.817	13.0291	12.1052	12.4275	9.8247	9.6368	13.3927	13.5804	13.5148	13.7125	11.6276	12.5138	8.6536	8.8838	13.4133	13.7939	13.1016	13.5288	11.8407	12.0614	10.1093	10.146	12.9974	13.0512	12.6588	12.843	8.8034	8.8492	13.3862	13.4056	13.3821	13.266	12.365	12.6566	9.4378	10.3224	12.824	13.6684	12.9818	12.843	11.9165
SCQGRT1039H12.g	GS1_SS_18139_10272	SS	.	.	.	DnaJ homolog subfamily C member 7 homolog	10.702	10.7662	12.391	12.4129	11.5664	11.4836	10.6742	10.4053	12.1297	12.2246	11.652	11.6139	11.6417	11.6902	10.6143	10.6868	12.5834	12.6064	11.288	11.4198	11.1749	11.642	11.1222	10.9502	11.8579	12.162	11.3456	11.1888	10.6992	11.075	12.0145	11.7806	11.1406	11.2268	11.9818	11.9656	10.6562	11.1344	11.5341	11.8715	11.1665	11.1888	11.6408
SCUTAM2007C09.g	GS1_SS_22310_17794	SS	Protein metabolism	Ribosomal protein	Protein metabolism	Mitochondrial ribosomal protein S11 (Nuclear encoded)	10.9894	10.6668	12.2689	12.0548	12.1018	12.2536	10.6276	10.3756	11.9241	12.0284	11.9882	12.1537	12.3257	11.8704	10.7328	10.2888	12.149	12.1086	11.4394	11.476	11.7956	12.4317	10.8382	11.0342	11.6752	11.7842	12.2166	11.8965	10.3238	10.455	11.6744	11.2404	11.8392	11.478	12.8037	12.3943	10.3467	11.1912	11.2988	11.5866	11.84	11.8965	12.8344
SCBGLR1082F12.g	GS1_SS_22370_14034	SS	.	.	.	.	12.0692	11.6335	13.8139	14.0044	12.9502	13.3602	11.1866	11.0349	13.4522	13.7184	13.2381	13.3996	12.4776	12.8042	11.3508	11.2204	13.5709	13.7606	12.4341	12.6576	12.1144	12.4316	11.2305	11.1677	13.3523	13.5216	13.0956	13.0693	10.8284	11.0567	12.8742	13.0433	12.7389	12.7467	12.9819	13.1411	10.9882	11.899	12.7985	13.3221	12.8322	13.0693	12.8258
SCAGLR1043B12.g	GS1_SS_18184_19625	SS	RNA metabolism	regulatory protein	Nucleic acid metabolism	mRNA processing	16.1242	16.0775	13.3716	13.3683	13.1677	13.4064	14.8075	15.1772	13.1294	13.38	13.217	13.381	13.2788	13.0451	15.4824	15.7341	13.3988	13.4272	12.516	12.7208	12.2942	13.3598	15.4499	15.4163	13.0834	13.1352	12.7364	12.9725	15.7501	16.0124	12.9072	12.7104	12.6306	12.5622	13.7422	13.4252	15.2046	15.8871	12.5498	13.1554	12.2199	12.9725	13.7433
SCCCRZ2003B05.g	GS1_SS_22371_13985	SS	.	.	.	RecName:Translation initiation factor IF-2	16.1816	17.1101	15.4922	15.5949	15.0321	15.1445	16.6679	16.7871	15.0752	15.3496	15.0244	15.1346	15.5038	15.014	15.6177	16.6766	14.9444	15.21	14.8372	14.8346	15.0132	15.744	15.899	16.8587	15.6266	15.4233	14.2778	14.4949	16.036	17.5443	14.5834	14.681	14.2268	14.1761	15.8066	15.0735	16.5808	17.5411	15.1132	15.5776	14.5638	14.4949	16.1973
SCVPRZ2038B09.g	GS1_SS_18185_11153	SS	Senescence and cell death	degradaÃƒÆ’Ã‚Â§ÃƒÆ’Ã‚Â£o da rubisco	.	Aspartic proteinase nepenthesin-1
SCMCRZ3068F07.g	GS1_SS_16082_20115	SS	.	.	Pathogenicity	R-gene			8.054	8.044	7.0152	7.0038			7.9234	8.1711	7.7616	7.8713					8.5098	8.4658	7.661	6.9876					7.5076	8.1947	7.792	7.5946			8.3322	7.7022	7.7614	7.6983	6.6751				7.0524	7.8658	7.7636	7.5946
SCCCLR1C05A07.g	GS1_SS_22366_21495	SS	.	.	Amino acid metabolism	Aspartate kinase-homoserine dehydrogenase (EC 1.1.1.3) (HDH)	9.9601	9.6586	9.6482	10.1952	8.6972	9.006	8.6488	9.3005	9.2161	9.4584	8.6062	8.8637	9.4138	9.6415	9.252	9.1156	9.2498	9.3564	8.3589	8.5587	9.3065	9.725	9.2015	9.3564	9.1721	9.2655	6.7987	6.5356	9.9135	9.9229	8.6296	8.7022	6.8205	7.2581	9.7778	9.829	9.089	9.7004	8.4716	9.1079	6.8318	6.5356	9.8475
SCBFRZ2016G04.g	GS1_SS_18186_14028	SS	.	.	.	.	11.075	10.9836	12.4189	12.727	11.5468	11.4745	11.9926	11.5916	12.263	12.5545	11.4207	11.6414	11.8909	11.6426	11.1016	11.2193	12.7389	12.7341	11.1288	11.4404	11.0152	11.885	11.6599	11.4906	11.9858	12.2704	11.1267	10.9414	11.1572	11.6125	12.0835	12.1524	10.856	11.1656	11.7339	11.7105	10.6649	11.5647	11.8938	12.176	11.2546	10.9414	11.8308
SCMCRZ3068E07.g	GS1_SS_16080_10052	SS	.	.	.	.			6.7133	6.5127	9.116	8.483			6.5305		6.1257	7.4376	12.4756	13.5621							10.1509	11.5363			6.9148	7.58	7.9323	7.0948							11.7398	12.8028					7.4098	7.0948	12.3173
SCMCCL6052F05.g	GS1_AS_16169_00171	AS	.	.	.	Anthranilate phosphoribosyltransferase, chloroplastic
SCVPFL3047F02.b	GS1_SS_22369_08794	SS	Unknown	kinase/phosphatase	.	Bifunctional purple acid phosphatase 26
SCSGST1069F09.g	GS1_SS_18187_00760	SS	Unknown	Uncharacterized	.	Probable gibberellin receptor GID1L3
SCMCRZ3068E01.g	GS1_SS_16079_06546	SS	.	.	.	.			8.1734	8.3184	7.0694	7.1164			7.5888	7.2657	6.4365	6.8939	8.3611	7.9832			8.357	8.5316	6.2363	6.9425	7.6248	8.6326	5.7281		7.1402	7.8287	6.528				7.3374	7.7357			8.4828	8.5684			7.1812	7.4916	6.696		8.8742
SCRFRZ3055B11.g	GS1_AS_16173_02781	AS	.	.	.	Chromodomain-helicase-DNA-binding protein 1-like																8.3224
SCRFRZ3055C09.g	GS1_AS_16175_18632	AS	Signal Transduction	kinase/phosphatase	Receptors	receptor Ser/Thr kinase			6.0108		6.6624				6.1617	6.3708	5.6877		6.7103				5.6432	6.293	6.16		6.3469				5.9371		6.6443		6.7194				6.3526		6.1426	7.0349		6.8022	6.4718
SCQSRT1034G09.g	GS1_SS_18176_12363	SS	Redox metabolism	.	.	Probable sarcosine oxidase	11.0981	10.3075	12.4844	12.3009	11.3709	11.2897	9.1758	8.9659	12.1248	12.1497	11.6233	11.5855	12.5656	11.7337	9.099	9.5492	12.1618	11.9876	10.9238	10.9202	11.9304	12.5731	9.9837	10.2028	11.8854	11.8513	11.2913	11.0864	9.6592	9.2243	11.6491	11.2306	10.9697	10.8371	13.15	12.7006	9.6586	10.0843	10.8709	11.1945	10.4943	11.0864	11.7276
SCCCRZ1004F10.g	GS1_SS_22375_10426	SS	.	.	.	RecName:Serine/arginine-rich splicing factor 4
SCRFLR1055C07.g	GS1_SS_18182_14543	SS	.	.	.	UDP-N-acetylglucosamine--peptide N-acetylglucosaminyltransferase 110 kDa subunit
SCEQLR1092F02.g	GS1_AS_16184_19732	AS	.	.	Transporters	Aromatic-di-Alanine (AdAR) repeat (NSF)																											6.719		7.1074	6.8273			5.9474				7.1194	7.2318			6.5839
SCVPFL3048D06.g	GS1_SS_22376_14351	SS	.	.	.	.	9.3796	8.8482	9.5944	9.1928	8.5171	8.902	9.1033	9.0463	9.5044	9.7976	9.1896	9.1316	8.8989	8.5946	8.9136	8.965	10.074	9.9361	8.9482	8.6244	8.5652	9.214	9.3648	9.3127	9.2746	9.6007	8.9378	8.5901	9.3192	9.6909	9.5602	9.1499	8.9304	8.8079	9.4846	9.407	9.4153	9.9404	8.9795	9.1476	8.2548	8.5901	9.0839
SCRFRZ3056G09.g	GS1_AS_16192_16180	AS	AminoAcid and nitrogen metabolism	Reductase	Carbohydrate metabolism	nitrate reductase																													6.17
SCEZRZ1017A07.g	GS1_SS_16092_12084	SS	.	.	.	Paladin	9.0153	7.9098	8.7984	8.5758	8.7478	8.8375	7.6838	8.1641	8.5969	8.5278	8.75	8.7073	9.0843	8.8774	7.5872	8.3266	8.9663	9.0798	8.6804	8.8299	8.3212	8.8761	8.2129	7.961	8.5297	8.4816	8.7428	8.4574	8.0073	7.4844	8.8874	8.6796	8.7757	8.8688	9.4762	9.3614	7.8079	8.0986	8.0477	8.3725	8.6716	8.4574	8.615
SCEZRZ3017D06.g	GS1_AS_16193_18145	AS	.	.	Cell cycle	SNAP25 homologous protein SNAP33 (AtSNAP33) (Synaptosomal-associated protein SNAP25-like 1)	5.9287	7.7623																											6.5797	6.9255							7.2458
SCAGLB1069D05.g	GS1_SS_16090_12330	SS	.	.	.	BUD13 homolog	11.4507	11.4358	12.3773	12.3482	12.0408	11.8968	11.4558	11.1484	12.2952	12.2988	11.8097	11.7864	12.1484	11.9996	11.279	11.207	12.5386	12.6366	11.5508	11.6715	11.7522	12.1745	11.8002	11.588	11.8359	11.9492	11.6587	11.518	11.2392	11.4384	12.1782	11.8856	11.863	11.6841	12.6128	12.45	11.234	11.8666	11.3951	11.9591	11.532	11.518	11.9184
SCCCRZ2001D06.g	GS1_AS_16199_14814	AS	.	.	Bioenergetics	ATP synthase subunit beta, mitochondrial
SCJLLR1054E12.g	GS1_SS_18188_11424	SS	.	.	.	Neutral ceramidase
SCJLLR1106D07.g	GS1_SS_16089_11662	SS	Unknown	uncharacterized	.	.	10.9028	11.386	9.8067	10.2544	10.6293	10.8224	10.5874	12.1169	8.1887	8.9322	8.6738	9.4168	12.074	10.5214	12.6806	11.791	8.3848	8.8402	7.8411	8.6256	10.7522	10.6912	11.9702	12.5166	8.7062	8.7398	8.7128	8.6042	11.8736	12.6046	7.7376	8.2975	8.2903	8.04	10.97	11.5652	11.537	11.99	7.863	9.0764	9.0006	8.6042	10.527
SCEPFL4180E10.g	GS1_SS_18190_14644	SS	Redox metabolism	P450	Stress	Cytochrome P450	13.2502	12.323	13.2176	12.8412	12.329	12.5238	10.4447	10.1672	11.0255	11.527	11.5169	11.9644	9.6528	8.1175	11.8676	12.2015	10.8124	10.8895	10.5105	10.9356	10.1147	8.7148	12.2348	12.1416	11.8176	11.2644	11.0848	11.7146	10.3868	10.7727	10.2238	10.3076	10.3325	10.3356	8.7322	9.2272	11.2606	12.0988	10.5942	11.7746	10.7799	11.7146	8.8988
SCQGLR1062B10.g	GS1_SS_16088_16567	SS	.	.	Bioenergetics	Pyrophosphate-energized vacuolar membrane proton pump
SCEQLB1067C03.g	GS1_SS_18192_21167	SS	Carbohydrate metabolism	synthase	Carbohydrate metabolism	Pentose phosphate pathway	12.7367	11.9907	12.7034	12.4835	13.8707	13.3846	13.4024	12.8904	12.0981	12.2405	12.364	12.2313	13.5588	12.1221	13.3508	12.7127	12.4864	12.4325	11.8645	12.0688	12.2261	12.1526	14.4354	13.9538	12.0104	11.315	12.5122	11.7538	12.9664	13.2242	12.0338	12.2166	11.891	11.9638	12.508	13.1579	14.5616	14.9406	11.6648	12.393	12.2202	11.7538	12.802
SCMCRZ3067B10.g	GS1_SS_16086_08378	SS	.	.	.	.																	6.2315	6.4004									6.4254		6.7834	6.9093							7.0453	7.4479		6.5126
SCMCRZ3068G10.g	GS1_SS_16085_12578	SS	Carbohydrate metabolism	several pathways (several putative substrates)	Cell wall	Galactosyltransferase	10.3577	10.0312	13.7356	13.5487	14.0859	12.5667	8.9588	11.9775	13.1896	13.1712	12.771	12.0802	12.7858	10.2045	12.2954	10.4148	12.9338	13.1707	11.589	11.4863	12.9614	9.2957	8.9344	9.7354	13.6333	12.7076	12.983	12.5204	10.8602	12.9944	12.5733	12.6692	11.5863	12.2729	9.7412	11.7696	9.5272	8.2056	12.9994	12.181	13.9202	12.5204	11.2574
SCBGST3104A06.g	GS1_SS_22365_04682	SS	Unknown	Uncharacterized	.	Pentatricopeptide repeat-containing protein At1g06580	13.3905	12.6047	11.0926	11.194	10.9916	11.067	12.5569	12.1418	10.9262	11.128	11.1284	11.4092	11.0144	11.088	12.3982	12.6972	11.0115	11.0901	10.5303	10.6346	10.6389	11.2215	13.3628	12.8926	11.0423	10.8708	11.1551	10.9307	12.4976	12.7076	10.4559	10.2786	10.6691	10.739	11.5299	11.535	12.995	13.8146	10.3088	10.9973	10.5604	10.9307	10.9625
SCVPFL3047B02.b	GS1_SS_22364_05426	SS	Unknown	.	.	.	6.5342		9.2272	9.115	9.7326	9.856	6.9013		8.3923	8.6189	8.479	9.421	9.8408	10.1128	7.203		8.8274	9.0628	8.607	8.9186	9.7228	9.1672	7.2833	7.1559	8.5639	8.5608	8.1286	7.0704	6.648	7.0882	8.3262	8.4541	7.1944	6.9932	10.0043	11.5814	7.525	8.0287	7.8984	8.8177	7.2251	7.0704	8.5125
SCEQLR1093F02.g	GS1_SS_22361_09137	SS	.	.	.	TFIIH basal transcription factor complex p47 subunit
SCVPFL3047F01.g	GS1_SS_22360_05644	SS	Unknown	.	.	.
SCCCAM2001D03.g	GS1_SS_22348_08281	SS	.	.	.	.	12.1547	11.9672	11.496	11.7308	11.4496	11.2952	12.0247	11.7949	11.3476	11.4621	11.041	11.12	12.8161	12.648	12.0676	11.9802	11.8934	11.6807	11.0142	11.2324	12.3346	12.8594	12.2538	12.2124	10.6033	10.9612	10.999	10.5082	11.9284	12.1992	11.2814	10.8154	11.5309	11.0538	13.4297	13.2759	12.0288	12.4108	10.3447	11.2098	11.0722	10.5082	12.7534
SCSGST1068E11.g	GS1_SS_18167_03187	SS	.	.	Protein phosphatase	Serine/Threonine - PPP Family	11.2296	11.1451	13.3839	13.3779	12.9716	12.7851	11.0052	11.0264	13.4102	13.3991	13.0844	13.1538	13.1918	12.9195	10.6773	10.5717	13.7593	13.7386	12.5679	12.6592	12.3864	13.0424	11.0615	10.9812	12.7953	13.1776	13.2744	12.9713	11.074	11.313	13.0376	12.8597	12.9102	13.037	13.9046	13.126	10.8736	11.5762	12.5424	12.946	13.0228	12.9713	12.9988
SCCCLR1080F10.g	GS1_AS_16203_08041	AS	.	.	Two component	Response regulator (arr-like)	6.019		8.016	7.8497	6.9609	7.145	7.1288	6.478	7.7376	8.0062	6.8699	7.1502	7.5279	7.5648	6.3425		7.5404	8.0992	7.4194	7.3292	6.7696	7.2001	6.5063		7.9382	7.4434	7.5061	7.075	6.8992	7.0442	7.541	7.2541	7.3981	7.2088	7.6343	8.4606	6.8981	6.6768	7.4152	7.8761	6.8952	7.075	7.8303
SCAGRT2041C08.g	GS1_SS_22349_08743	SS	.	.	.	.	7.4946		6.9411	6.5065		6.9549	8.0758	8.2351	6.7647	6.3452	6.1778	6.7741	6.6306		7.7008	7.881	7.0255	7.213			6.642	7.0302	8.345	8.2387	6.1445				8.25	7.9702					7.7674	7.9093	7.6103	8.146	6.4799	6.9714	7.4349
SCVPCL6041A04.g	GS1_SS_18169_06238	SS	.	.	.	UPF0655 protein C17G9.12c	11.081	10.7568	11.4897	11.5877	12.6806	12.6593	10.8106	10.7404	11.3026	11.5574	11.6394	12.2348	12.1967	12.5494	10.6222	10.4048	11.7257	11.7788	11.19	11.6801	11.6645	11.9436	10.9764	11.513	10.8675	11.0055	12.121	11.5938	10.5632	10.602	11.1465	10.9714	11.8268	11.5552	12.3709	13.1744	10.1039	11.4868	10.3737	11.2006	11.7905	11.5938	11.6448
SCEZAM2250H10.g	GS1_SS_22351_08699	SS	.	.	.	Protein CHUP1, chloroplastic OS=Arabidopsis thaliana GN=CHUP1 PE=1 SV=1	6.8224	7.2245	7.1112	7.3524	6.6326	6.8679	8.3921	8.1168	6.7222	6.7372	6.4276	6.4456	7.9152	7.2638	7.7041	6.8354	7.1758	6.991	6.3414	6.5947	7.7842	7.32	8.0331	8.2451	6.5644		6.3705		8.5996	8.9606	6.6264	6.8881	6.2601		7.702	7.8796	7.8534	8.1168	6.9486	6.6586	6.5064		7.2335
SCSGST1068C12.g	GS1_SS_18163_08099	SS	.	.	.	.																													5.7728									6.3094			6.196
SCVPFL3046G11.g	GS1_SS_22352_09188	SS	.	.	Unknown protein	RecName:Elongator complex protein 6
SCCCRZ2C03D04.g	GS1_SS_18166_18957	SS	.	.	Unknown protein	.	11.341	11.2761	13.679	13.6686	12.4058	12.8129	10.618	10.4544	13.1889	13.5235	12.9808	12.8084	11.7617	11.7154	10.8305	10.7282	13.5834	13.551	12.4248	12.2644	11.3158	11.6688	10.859	11.0173	13.2187	13.475	12.3292	12.4024	10.5919	10.8588	12.575	12.8883	11.8571	12.0664	11.9965	11.859	10.6623	11.2336	12.7865	13.1938	11.8608	12.4024	12.0354
SCVPFL3047A01.g	GS1_SS_22354_08355	SS	.	.	.	.	8.1102	8.1851	7.9647	7.791	7.9572	8.0012	6.5759	7.6691	8.1766	8.4112	7.4324	7.6892	8.5402	8.1741	7.229	7.0669	9.1382	9.1412	7.6611	8.0312	8.1105	9.0326	8.2412	8.2736	7.079	6.8525	7.0472	6.8471	7.3466	7.2789	7.7673	8.3588	7.7062	7.9777	9.3617	9.3394	7.7294	7.7996	6.5405	7.9788	6.9369	6.8471	8.3784
SCSGST1068C07.g	GS1_SS_18161_07978	SS	.	.	.	Probable N6-adenosine-methyltransferase MT-A70-like	8.4759		9.3206	9.1656	8.1966	8.3009	6.4855	7.3848	9.0406	9.0426	8.6898	8.5053	8.6386	8.72	7.1922	7.6938	9.5114	9.3671	8.4384	8.3733	8.4482	9.0132	7.1808	7.3532	8.9624	9.243	7.8054	7.7719	7.9186	8.1072	9.0342	8.7581	7.8368	7.8177	9.3063	8.7693	7.7077	8.2936	8.7046	9.148	7.618	7.7719	9.2652
SCVPFL3047B03.g	GS1_SS_22356_16195	SS	Unknown	Uncharacterized	Development	cell differentiation	13.6591	12.9756	9.8996	9.5008	9.529	9.4586	11.3824	11.5066	9.6976	9.6183	9.6857	9.7104	10.3921	9.8883	12.1396	12.394	10.2809	10.0442	9.1849	9.0661	9.853	10.6157	11.9254	12.1144	9.0782	8.8183	8.637	8.6456	11.8584	12.1629	9.7809	9.1636	9.4323	9.0942	11.212	10.7407	11.7866	12.691	8.3601	9.1112	8.1408	8.6456	10.2832
SCCCLB1002G03.g	GS1_SS_18162_07401	SS	.	.	.	Transcription elongation regulator 1
SCVPFL3047C04.g	GS1_SS_22357_00274	SS	Unknown	.	.	Protein CHUP1, chloroplastic OS=Arabidopsis thaliana GN=CHUP1 PE=1 SV=1			10.8731	10.9408	7.816	7.9386			11.1608	11.3438	9.597	9.1823	7.0337	7.4602			11.3328	11.5348	9.1879	9.3036	7.064	7.1402			10.1451	10.8312	7.519	8.0738			10.8083	11.024	8.4829	9.0036	7.4108	6.9951			9.662	9.9642	7.5117	8.0738	7.1375
SCRFRZ3058E08.g	GS1_AS_16208_00994	AS	Others	dehydrogenase	.	Probable NADH dehydrogenase			5.5769		7.4082	6.792	6.8171	7.1995			5.0396		7.3695		6.7416										6.5029		6.5942		6.5524	7.6716						6.9204		6.3984	6.1409		6.962
SCRFRZ3058E03.b	GS1_AS_16222_07774	AS	Redox metabolism	uncharacterized	.	Abscisic acid 8-hydroxylase 1
SCRLRZ3040C05.g	GS1_AS_16233_19857	AS	.	.	Protein kinase	MAPK/MAPKK/MAPKKK																													6.5801									6.7611
SCSGST1068H05.g	GS1_SS_18172_21277	SS	.	.	Protein kinase	undefined	11.876	10.8448	12.581	12.2625	13.2209	12.6167	12.834	12.5062	12.244	12.1994	12.3809	12.4504	13.3947	13.3672	11.9242	11.7223	12.7026	12.4605	12.0706	12.3864	12.8012	12.8502	12.8601	12.453	12.1103	11.9381	12.7647	11.9112	12.5487	12.4584	12.0987	11.8287	12.493	12.1994	13.4681	13.747	12.145	12.7448	11.6994	12.2964	12.6256	11.9112	13.0791
SCCCLR1C07H06.g	GS1_SS_18170_19060	SS	.	.	Protein metabolism	Kurz protein	7.9444		9.081	8.7638	7.9824	8.144			8.8577	8.7114	8.5558	8.306	8.9448	8.5304	6.8188		9.5874	9.5088	8.3441	8.3992	7.887	9.0507	6.2111	7.3181	8.5162	8.9888	8.406	8.2828	6.5622	6.7668	9.3696	9.2333	8.1275	8.1728	9.2053	8.6767		7.7387	8.9122	8.7921	7.9306	8.2828	8.7915
SCCCLR1068A10.g	GS1_SS_18171_04087	SS	.	.	.	KH domain-containing protein At4g18375	9.315	9.1836	10.0596	9.826	9.2736	9.2318	8.687	8.7094	10.181	10.2534	9.4946	9.4333	9.6527	9.0549	9.0844	8.6518	10.4677	10.4882	9.1032	9.1138	8.939	9.4584	9.4489	9.2774	9.3028	9.3486	8.9816	8.6496	9.0918	8.8878	9.9691	9.7511	9.0748	9.3075	9.963	10.074	9.0553	9.5857	8.7649	9.2341	8.8737	8.6496	9.4247
SCQGAM2028F04.g	GS1_SS_22345_10044	SS	.	.	.	RecName:Putative protein TPRXL	7.8562	7.8352	11.8106	11.6541	11.1472	10.4736	8.371	8.052	11.8372	11.5878	11.199	10.7388	9.7276	9.9458	8.1342	8.2208	11.7106	11.8308	10.6833	10.7225	9.3122	8.1014	7.8796	7.3579	11.5653	11.6064	9.8937	9.7264	8.5577	8.7249	11.4729	11.4874	9.456	10.0472	9.0742	10.304	8.234	8.4988	11.0704	11.2486	10.6416	9.7264	8.3222
SCVPFL3046A08.b	GS1_SS_22347_11808	SS	.	.	.	.	6.2242		9.438	9.5334	8.8836	8.9102	6.8631		9.2684	8.9727	9.0341	8.7677	9.3479	8.6709	6.6242		9.37	9.2846	8.398	8.3742	8.6449	9.3476	6.9868		8.4686	8.6845	8.1994	8.0179	6.2458		8.8769	8.2466	8.487	8.0958	9.8072	9.4956		7.3582	7.9994	8.87	8.0424	8.0179	9.6148
SCVPFL3046G09.b	GS1_SS_22346_06034	SS	.	.	Library-specific	By domain	9.128	9.3621	9.4276	9.3274	11.1406	10.7449	7.8664	8.3016	9.0054	9.2974	9.6108	10.1599	10.2546	9.769	8.588	8.6088	9.2659	9.258	9.2863	9.9382	10.0922	10.1768	8.9074	8.7725	8.7712	8.4135	9.5238	8.664	8.2606	8.5732	8.7794	8.5984	9.5967	8.6982	10.5637	11.0245	8.331	8.4766	8.0324	8.7046	9.4891	8.664	8.1882
SCSGST1072B08.g	GS1_SS_18228_02052	SS	AminoAcid and nitrogen metabolism	protease	.	Leucine aminopeptidase 2, chloroplastic
SCQGRZ3012B09.g	GS1_AS_16106_04642	AS	.	.	.	Putative pseudouridine synthase YOR243C																											6.3368		6.2818	6.7886								6.2256
SCCCST1007G05.g	GS1_SS_18215_03861	SS	Unknown	no matches	.																														6.4561								6.9554	7.3644
SCAGRT2037H11.g	GS1_SS_18213_07962	SS	.	.	.	Probable UDP-N-acetylglucosamine pyrophosphorylase	11.2492	10.9377	12.095	12.3653	12.5157	12.7035	10.2897	10.4345	11.8972	12.2527	12.1104	12.567	11.7952	11.8182	10.4436	10.3318	12.2625	12.459	11.6178	11.8438	11.404	11.6435	10.7747	10.7246	11.513	11.7864	12.284	12.0394	10.1352	10.4308	11.4307	11.4409	12.0732	11.7906	12.1025	12.3593	10.0754	10.9302	11.0722	11.8021	12.1368	12.0394	11.9626
SCSGST1071E09.g	GS1_SS_18218_09497	SS	Unknown	uncharacterized	.	.	9.3729	8.8596	11.7934	11.5526	10.4035	10.6124	7.2245	7.32	11.2691	11.5456	11.0578	11.1554	10.5702	9.3549	7.2186	7.4148	11.6778	11.7284	10.43	10.751	10.0791	10.931	7.6674	8.1901	11.0686	10.9381	10.4624	10.5236	7.6283	7.406	11.0945	11.013	10.604	10.7632	11.113	10.4258	7.1358	8.3789	10.4643	11.311	10.2903	10.5236	11.1402
SCSGST1071C08.g	GS1_SS_18216_06395	SS	.	.	.	.	8.7421	8.1749	10.4214	10.2207	9.9826	10.2016	9.1026	8.7107	10.1858	10.2402	10.2253	9.9987	10.6868	10.6928	8.7933	8.7974	10.7874	10.7239	10.147	10.1225	10.4266	10.8428	9.1995	9.0004	9.981	10.2131	9.7201	9.3292	9.2484	9.0008	10.2092	10.1814	9.4539	9.4589	11.1198	10.8869	8.4655	9.5164	10.1328	10.3175	9.5474	9.3292	10.769
SCCCST1003D11.g	GS1_AS_16094_05065	AS	Unknown	.	.	.	6.2975		7.4766	6.8192	6.2445				6.6656	6.7256	5.8726		6.7508				7.4578	7.0614	5.9924				5.9884		6.3951		6.8061		7.1152	6.925	7.1025	7.4838	6.4247	6.727			7.5326	7.764	6.7474	7.6374	6.8071
SCQGFL3050B07.g	GS1_SS_22415_09054	SS	DNA metabolism	methyltransferase	.	N(6)-adenine-specific DNA methyltransferase 2	10.2222	9.3385	8.5504	7.891	8.276	8.045	7.3482	7.4462	8.6236	8.455	8.5984	8.6646	8.3442	7.7233	7.9374	7.7606	9.2717	8.9997	7.7072	7.452	7.3132	8.3266	7.4658	7.355	7.914	7.8588	8.1126	8.0054	7.9444	7.2226	8.4023	8.0083	8.2836	8.0563	9.072	8.6815	7.9788	8.0448	7.5345	7.8351	7.4012	8.0054	8.9047
SCSGST1071H06.g	GS1_SS_18224_12175	SS	.	.	Unknown protein	.	9.8712	9.7437	11.7662	11.7263	11.7889	11.7885	9.9192	9.7519	11.8575	11.9126	11.6176	11.819	11.5869	11.5878	9.78	9.8126	12.3406	12.4233	11.1615	11.3205	10.8634	11.2127	10.2907	10.1692	11.1972	11.3974	11.5294	11.1692	9.5902	9.9104	11.6322	11.6069	11.0257	11.135	11.5558	11.8339	9.5864	10.3396	10.8744	11.3958	11.2206	11.1692	10.8668
SCMCCL6048H03.g	GS1_SS_22413_08547	SS	.	.	.	Solute carrier family 12 member 7
SCSGST1071G03.g	GS1_SS_18221_01800	SS	Unknown	Uncharacterized	.	.	6.6767		9.6448	9.6799	8.8661	8.6895			9.1394	9.3853	8.7914	8.7833	8.9154	9.1345			9.5174	9.5554	8.4894	8.4	8.6867	8.8701	5.9106		8.8056	9.2453	8.4868	8.1456		6.6622	8.9266	9.1246	7.9824	7.8858	9.2409	9.4059	6.8644	6.603	9.1912	9.331	8.5786	8.1456	8.7428
SCCCLR1022G08.g	GS1_SS_22412_11181	SS	.	.	.	UPF0202 protein At3g57940	9.518	8.7492	11.2999	11.2782	9.8728	9.8022	7.3719	7.6415	11.0732	11.1807	10.5326	10.4054	10.8066	10.3563	8.2395	8.362	11.6913	11.5	10.251	10.1629	10.1832	10.8647	8.1184	8.7614	10.53	11.0889	9.89	10.0207	7.9346	8.3075	11.0864	11.0769	9.7644	9.7789	10.9814	10.7824	8.5896	9.2724	10.6928	10.7882	9.4142	10.0207	10.3437
SCSGST1072A08.g	GS1_SS_18227_15078	SS	Others	.	No matches	.	9.2179	9.4204	9.0054	8.542	10.0618	10.078	9.733	10.2084	6.1628	6.1578	6.9194	6.4284	10.1716	8.7386	10.7844	10.1468	5.4842		6.06	7.0319	10.247	10.277	10.3075	10.1738	8.741	6.9532	8.3848	7.4118	10.3731	10.6858			6.5895		10.7767	10.256	10.0451	10.0524	8.1607	7.3434	9.9738	7.4118	10.2807
SCCCCL4010C09.g	GS1_SS_22409_12566	SS	Others	transferase	.	Serine acetyltransferase 4 (AtSAT-4) (AtSERAT3
SCCCLR1065F04.g	GS1_SS_18225_20245	SS	.	.	Transcription Factor	Homeobox	11.7281	11.5022	12.2308	12.0289	14.0844	14.121	12.2192	11.3318	12.3742	12.4509	13.346	14.0662	14.081	14.6874	11.2094	11.3984	12.8612	13.2009	13.6351	13.9257	13.9366	14.1484	12.6637	12.1744	11.8565	11.9945	13.3133	12.7586	12.2574	11.8142	12.5233	12.4512	13.2446	12.6724	14.6538	15.1838	12.0024	12.2513	11.4444	12.4716	12.5426	12.7586	13.1586
SCJLFL3013C05.g	GS1_SS_22407_01410	SS	Others	phosphatase	.	Inositol hexakisphosphate and diphosphoinositol-pentakisphosphate kinase
SCRFFL1033H05.g	GS1_SS_22408_11578	SS	.	.	.	.	5.6175		7.8954	7.9254	7.0216	6.7068	6.3986		8.2875	8.0126	7.1489	6.7853					8.4928	8.456	6.9554	6.6188			5.8542		7.4309	8.119	6.6481	6.7002			8.5086	7.8484	6.6781	6.7974	5.6927				7.7823	7.8666	6.3586	6.7002
SCJLFL3012D12.g	GS1_SS_22404_05578	SS	.	.	.	UPF0420 protein C16orf58 homolog	7.1454		7.3478	7.3849	6.4694	6.8759	6.6324		7.058	7.252	6.4468	6.4978	6.7776		7.0389	7.7259	7.0444	7.3174	6.6483	6.6567		7.6331	6.7141	7.1482	7.056	7.0257	6.3615		7.0572		6.9113	7.0504			7.4849	7.1171		7.3051	6.7484	7.0048	6.397		7.3072
SCCCAM1C05E05.g	GS1_SS_22406_10226	SS	Unknown	others	.	BI1-like protein	13.2248	13.3671	14.231	14.0192	14.308	14.1254	13.5548	13.4778	14.0294	14.0376	13.8208	14.038	14.0712	13.8116	13.3537	13.0746	14.406	14.2637	13.6169	13.7386	13.6943	13.551	13.603	13.5816	13.5667	13.6283	13.8174	13.2756	13.5476	14.1974	14.0342	13.7902	13.8061	13.5572	14.3929	14.5376	13.4612	13.7224	13.2412	13.7184	13.5928	13.2756	13.7302
SCRFHR1007G01.g	GS1_SS_22401_07740	SS	.	.	.	Uncharacterized AAA domain-containing protein C24B10.10c			9.8024	9.7352	11.8412	11.5318			11.0268	11.0389	12.1961	12.3274	12.3212	12.0122			11.3968	11.1628	11.9416	11.9174	12.1734	12.759			9.9068	9.5699	11.4799	10.7008			11.1346	9.8601	11.7046	11.2377	13.5814	13.1009		6.3498	9.7489	10.627	11.6871	10.7008	11.2506
SCBGST3108B11.g	GS1_SS_22402_14792	SS	.	.	Lipid, fatty-acid and isoprenoid metabolism	3-oxoacyl-[acyl-carrier protein] reductase, chloroplast precursor (EC 1.1.1.100) (3-ketoacy	10.6242	10.066	10.116	10.095	9.7025	9.792	9.5878	9.5634	9.6699	9.9454	9.3974	9.6847	9.4444	8.937	9.4729	9.3876	10.007	9.8946	8.7864	8.8647	8.666	9.5846	9.545	9.2345	9.5024	9.6686	9.7684	9.5629	9.4148	9.5556	9.2492	9.1508	8.5782	8.5435	10.116	9.9504	9.2194	9.8646	9.0492	9.4469	9.0339	9.5629	10.178
SCSGST1071B07.g	GS1_SS_18212_12699	SS	.	.	.	RecName:Probable peptide/nitrate transporter At5g13400	5.5485										5.4075		6.1626								6.7409		6.0751												7.3071	7.1766
SCSGST1071A08.g	GS1_SS_18211_08313	SS	.	.	.	.	7.9856	7.2799	6.1274	6.905	6.9772	7.1338			5.6601	6.2088	5.615	6.9449	7.9241	7.8376	6.4138	6.7718	6.177	6.3866	5.7904		7.3979	8.4905	7.0702	7.408	6.3492		6.3413		7.1952	8.0746					8.2618	8.4828	7.2731	7.9439	5.7238	6.5047			8.2822
SCEZRZ1017C07.g	GS1_SS_18208_17395	SS	Protein metabolism	uncharacterized	Protein metabolism	pumilio	12.4811	11.7711	15.0358	15.1949	13.5052	13.6994	10.6961	10.939	14.7051	14.9824	14.1369	14.2417	13.2828	13.0256	10.6742	11.2225	15.1172	14.9314	13.7758	13.9399	13.03	13.5705	10.7568	11.5372	14.5847	14.7033	13.5685	13.8342	10.6229	10.871	14.5288	14.4224	14.0184	13.734	13.8121	13.4765	10.0848	11.6425	14.288	14.9769	13.4782	13.8342	13.8236
SCEQRT2093C02.g	GS1_AS_16167_06631	AS	AminoAcid and nitrogen metabolism		.	P-protein [Includes: Chorismate mutase (CM)
SCJFRZ2010A05.g	GS1_AS_16154_21453	AS	.	.	Transcription Factor	Homeobox																													6.4315									6.8654
SCCCCL4007E12.g	GS1_AS_16151_20810	AS	Carbohydrate metabolism	Nucleotide sugar synthesis, conversion and transport	Cell wall	UDP-D-glucuronate decarboxylase			8.2834	7.107	8.3321	8.4719			7.4245	7.1591	6.4948	7.5982					8.095	7.2917	6.9186	7.1371					7.476	7.3794	7.6552	6.5045			6.8068	7.1833	6.5867		5.9613				6.3666	6.5096	6.6754	6.5045
SCSGST1070F08.g	GS1_SS_18197_03955	SS	Unknown	no matches	.																	7.3667
SCQGST1032C04.g	GS1_AS_16147_03430	AS	Unknown	uncharacterized	.	RecName:Sigma factor binding protein 1, chloroplastic
SCSFAM1077D01.g	GS1_SS_22400_10882	SS	Others	oxidoreductase	.	Uncharacterized oxidoreductase At4g09670	7.5898		12.2698	12.132	11.6934	11.8982			12.0316	12.1356	12.07	12.1012	8.3572	8.7293			12.2825	12.1268	11.3335	11.4227	8.8908	8.4041			11.8063	12.1115	12.059	11.7334	6.247	6.5963	11.7954	11.7226	11.4414	11.4684	8.9322	9.5002	6.6166	6.6602	11.5868	11.7474	11.518	11.7334	8.8866
SCCCRZ1C01H12.g	GS1_SS_18196_14238	SS	.	.	.	RING finger protein B
SCEQAM1042F03.g	GS1_AS_16145_00042	AS	.	.	.	.																													6.2418									6.6881
SCSGST1070D11.g	GS1_SS_18195_13560	SS	.	.	.	.	8.5896	8.4363	12.2048	12.1961	13.0204	12.7942	8.5389	8.1906	12.2348	12.4386	12.1348	12.806	12.5715	13.0888	8.6142	8.505	12.6132	12.694	11.9531	12.4842	12.0612	12.0778	9.441	9.4112	11.5791	11.8404	12.3069	11.9416	7.9103	8.3206	11.8335	11.8234	12.2488	12.0278	12.4599	13.6758	8.5644	9.285	11.2248	11.9354	12.175	11.9416	11.8678
SCCCLR2C02G11.g	GS1_SS_18193_12935	SS	Unknown	.	.	.	11.5768	11.2168	12.3002	12.3074	11.059	11.0246	12.9359	12.2074	12.1222	12.185	11.5522	11.4777	10.4452	10.5887	12.0524	11.508	12.5074	12.5746	10.9526	11.0694	10.4802	10.6797	12.8106	12.2672	11.6364	11.9114	11.0279	11.069	12.3772	12.2524	11.7123	11.5613	10.9808	11.0322	11.2204	11.0894	12.3353	12.9592	11.2728	11.7996	10.7841	11.069	10.6768
SCJLFL3011F03.g	GS1_SS_22395_05408	SS	.	.	.	.			7.3705	7.0757					7.1128	7.1662	6.3107						7.6439	7.642	6.3713	6.5549					7.0846	7.5723					6.828	7.5106	6.7303		5.8926			6.8078	7.1535	7.3995
SCCCCL4004C04.g	GS1_SS_18206_13204	SS	.	.	.	Zinc finger protein 294 (Zfp-294)	11.2727	11.0944	11.5904	11.6539	10.6732	10.714	10.7625	10.928	11.2612	11.4504	10.8187	10.9343	11.4022	11.3932	10.8457	10.8912	11.5931	11.7097	10.2966	10.583	10.934	11.7398	10.9844	11.1925	11.068	11.382	10.5225	10.5981	10.9516	11.361	11.1129	11.0562	10.336	10.4249	11.9609	11.9402	10.3394	11.2645	10.4392	11.1109	10.0294	10.5981	11.4562
SCQSRZ3037F10.g	GS1_AS_16136_04713	AS	.	.	.	Transcription factor TGA3
SCCCLR1075D12.g	GS1_SS_22393_09776	SS	.	.	.	Transmembrane emp24 domain-containing protein 10
SCMCSB1114F09.g	GS1_SS_18201_13031	SS	.	.	.	.	6.3383		6.0238	6.3672									6.0616										6.5215		5.9167				6.0424						6.5308	7.1373	6.9637						6.6388
SCVPLR2012A06.g	GS1_SS_22399_13011	SS	.	.	.	.	9.3701	9.2688	13.0064	13.0132	10.3684	10.6053	8.1038	7.984	12.9992	13.0003	11.8541	11.2175	9.8265	9.5782	8.7464	8.3628	13.094	12.9864	11.238	10.9646	9.4642	10.2209	8.8928	8.8902	12.2964	12.646	10.7965	11.3682	8.2177	7.7154	12.3753	12.2702	11.2199	11.5201	10.6227	10.0116	8.6496	8.984	11.6828	12.1371	10.801	11.3682	10.4486
SCCCCL4015C10.g	GS1_SS_18200_12138	SS	.	.	.	Probable N(2),N(2)-dimethylguanosine tRNA methyltransferase 1
SCCCCL5072F03.g	GS1_SS_22396_11041	SS	.	.	.	.	11.6526	11.4877	10.0909	10.342	8.9611	8.8202	10.5812	10.4888	9.9596	10.0664	9.3528	9.1618	9.683	9.8091	10.6356	10.6	10.5126	10.3753	9.005	9.0079	9.2573	10.2024	10.5968	10.4568	9.5924	10.0329	8.4819	8.2657	10.8076	11.155	9.7481	9.6907	8.1744	8.6514	10.3735	9.9573	10.6972	11.164	9.3364	9.6879	7.96	8.2657	9.7882
SCSGST1070G02.g	GS1_SS_18198_12119	SS	.	.	.	RecName:Probable peroxygenase 3
SCBGLR1116C03.g	GS1_SS_22385_12402	SS	.	.	.	Microtubule-associated protein RP/EB family member 3
SCJLFL3010D04.g	GS1_SS_22390_08861	SS	.	.	.	Probable methyltransferase PMT25 OS=Arabidopsis thaliana GN=At2g34300 PE=1 SV=2	7.3832		8.768	8.4429	8.66	8.7183	6.598	6.8806	8.3022	8.5172	8.4511	8.4436	8.4798	8.566	6.4841		8.7435	8.723	7.9396	7.9104	8.1029	8.399	6.5476		8.2504	8.1796	8.4248	8.2566	6.7082		8.1894	8.0322	7.9111	7.701	8.623	8.6246		6.6172	7.883	8.1024	8.4153	8.2566	8.3165
SCJLHR1026C05.g	GS1_SS_22392_15099	SS	Signal Transduction	quinase	Protein kinase	other			10.3073	10.0014	7.7743	7.6062			10.5118	10.513	9.9922	8.7208	6.7576				10.6046	10.5762	9.5362	8.8995	6.9451	7.1988			9.8281	10.1046	8.2344	8.5584	6.2253		10.4157	10.1958	8.6504	9.1399	7.3274			6.6723	9.5304	9.2838	8.0244	8.5584	7.2148
SCEZLR1031E05.g	GS1_SS_22378_20589	SS	Protein metabolism	Ribosomal protein	Protein metabolism	50S ribosomal protein L5 (Fragment)	12.2338	10.8612	9.2004	8.9148	9.1176	9.5265	11.2972	11.0118	8.6994	9.1484	9.1158	9.291	9.1784	9.0198	10.9974	11.2296	9.1517	9.1131	8.438	8.7378	8.0785	8.9048	10.8377	10.5201	8.6474	8.711	8.989	8.5873	11.2112	11.9178	8.5423	8.8413	8.5288	8.4878	9.4443	9.3596	11.1128	11.744	8.4169	9.0796	7.9247	8.5873	9.3723
SCUTST3131H06.g	GS1_AS_16040_07683	AS	.	.	.	.													6.5396														7.0589		6.94	7.137							7.3034	7.2316			6.2228
SCMCRZ3065A12.g	GS1_AS_16044_02865	AS	Cell wall metabolism	cell wall differentiation	Cell wall	Fucosyltransferase																															7.3903
SCJFRZ2032B09.g	GS1_AS_16054_21525	AS	Hormone biosynthesis	synthase	Hormone biosynthesis	Jasmonate			5.7869	6.5082									6.8291								6.4982				5.8956				6.0894	6.8342
SCBGRT1054F04.g	GS1_AS_16053_18289	AS	.	.	Cell cycle	Nuclear receptor binding SET domain containing protein 1 (NR-binding SET domain containing																													6.0609									6.5521
SCVPST1059B02.g	GS1_SS_18256_09251	SS	Unknown	uncharacterized	.	.	9.1336	8.904	8.3768	8.0613	7.874	7.7951	7.923	7.6762	7.898	8.0956	7.7436	7.8362	8.6759	8.5967	7.7844	8.3723	8.0897	7.8528	7.3866	7.1459	7.8649	9.1322	8.7282	8.8502	7.4628	7.985	7.757	7.9984	8.3861	8.5713	7.4317	7.6296	7.4739	7.2158	8.9477	9.0252	7.688	8.4358	6.846	7.7844	7.4047	7.9984	8.5373
SCBFRZ2016H07.g	GS1_SS_18255_13785	SS	.	.	.	Mitochondrial import inner membrane translocase subunit Tim9	13.2656	12.6642	13.5856	13.8012	13.0178	13.4833	12.225	12.2374	13.2957	13.6198	13.2727	13.5542	12.731	12.7204	12.499	12.6046	13.3575	13.5664	12.4768	12.7327	12.4641	13.0835	12.7522	12.9844	13.2526	13.319	13.1372	13.26	12.221	12.589	12.733	12.6635	12.8065	12.937	13.3291	13.1415	11.9573	13.0538	12.4722	12.9964	12.7326	13.26	13.0361
SCBGLR1027C09.g	GS1_SS_18258_13594	SS	.	.	.	Glucose-repressible alcohol dehydrogenase transcriptional effector (Carbon catabolite repressor protein 4) (Cytoplasmic deadenylase)	10.2549	9.8698	11.4148	11.125	10.5022	10.721	9.3794	9.5246	10.909	11.1444	10.5282	10.5066	10.9309	10.938	9.5036	9.4326	11.3495	11.2765	10.1295	10.0946	10.2014	10.6766	9.5962	9.7389	10.6204	10.6876	10.1296	10.015	9.5318	9.7214	10.7466	10.7018	9.8868	10.0355	10.979	11.2134	9.0734	10.0266	10.4192	10.7405	9.9652	10.015	10.8058
SCEPSB1136B08.g	GS1_SS_18252_02954	SS	Unknown	uncharacterized	.	.	11.8376	11.6652	10.9316	10.8176	11.3876	11.1704	12.3434	12.1705	10.5644	10.7435	10.6645	10.8371	11.96	11.3698	11.9852	11.83	11.1741	11.0881	10.3148	10.4568	11.405	11.8304	12.647	12.3816	10.0346	10.1096	10.3407	9.7276	12.347	12.5489	10.5436	10.3534	10.0308	10.0561	12.0389	11.6198	12.5056	13.2344	9.7002	10.4953	9.8576	9.7276	11.7998
SCCCAM1001G03.g	GS1_SS_18248_14979	SS	.	.	Lipid, fatty-acid and isoprenoid metabolism	3-oxoacyl-[acyl-carrier-protein] synthase I	12.7654	12.3392	11.4768	11.3514	11.8227	11.3081	12.0225	11.6455	11.6432	11.6428	11.376	11.4752	12.357	11.9679	11.4784	11.7278	12.1072	12.123	11.3214	11.4723	11.752	12.0599	11.9384	11.7851	10.9598	11.0086	11.5282	10.9844	11.8724	12.1768	11.6838	11.1613	11.714	11.3904	12.6431	12.6338	11.5537	12.2514	10.7759	11.2762	11.3241	10.9844	11.6634
SCRUAD1133C09.b	GS1_SS_18254_13693	SS	.	.	.	RecName:Homeobox protein Hox-D8
SCACFL5031B09.g	GS1_SS_18253_10247	SS	Unknown	uncharacterized	.	.	7.8529	7.9021	9.2501	9.3064	7.7328	8.1106	7.1304	7.0916	8.6604	9.041	8.0518	8.1392	7.9597	8.6107	7.153	7.5329	9.429	9.4115	7.8178	7.7857	7.405	8.3894	7.9962	8.16	8.2324	8.7558	7.6218	7.6382	7.461	7.6244	8.566	8.4795	7.8587	8.073	8.8453	8.782	7.6856	8.0478	7.9461	8.6259	7.523	7.6382	8.1946
SCJFRZ2005G12.g	GS1_SS_18244_14104	SS	.	.	.	Cell division cycle 5-related protein
SCEPSD1069D02.g	GS1_SS_18245_20602	SS	Others	uncharacterized	Calcium metabolism	calreticulin	12.447	12.5546	13.1502	13.5111	13.336	13.9971	13.8316	13.2979	11.9433	12.6798	12.2327	13.2325	10.7392	11.9594	11.8733	11.9927	11.7399	12.1555	11.4374	11.7103	9.3752	9.1856	11.7526	12.7557	12.7622	12.689	13.6465	13.2974	12.3558	13.7494	11.2315	11.5715	11.2276	11.6038	9.4757	11.5471	10.9522	12.8444	12.4041	13.0746	13.2032	13.2974	11.11
SCCCLR1067B06.g	GS1_SS_18246_11096	SS	Signal Transduction		.	Probable biogenesis of lysosome-related organelles complex 1 subunit 2
SCJLRZ3077G10.g	GS1_AS_16020_21888	AS	Signal Transduction	kinase/phosphatase	Protein phosphatase	serine/threonine PPM family
SCMCRZ3067F04.g	GS1_AS_16070_07531	AS	Unknown	no matches	.		6.6598		8.0583	7.9523	7.646	8.015			7.2607	7.4494	7.1004	7.22	7.5372	7.2838			7.6258	7.5046	6.923	6.5718	6.8446	7.3038			7.6783	7.257	7.0656	6.7345	6.4434		7.0553	7.0663	6.8076	6.7052	7.5474	7.6574			7.0331	7.3811	7.4017	6.7345	7.5236
SCMCST1058D03.g	GS1_AS_16067_17685	AS	.	.	Lipid, fatty-acid and isoprenoid metabolism	Putative triacylglycerol lipase																													6.5073									6.8242
SCMCRZ3066D07.g	GS1_AS_16063_21053	AS	Signal Transduction	Transcriptional Factor	Transcription Factor	MADS																													7.6987	7.8253							7.4126	7.9572			6.277
SCMCRZ3068E01.g	GS1_AS_16079_06545	AS	.	.	.	.															7.6855														6.1017									6.6094
SCBFRZ2017C07.g	GS1_SS_18240_21403	SS	.	.	Amino acid metabolism	tRNA synthetase class I	12.6464	12.3156	12.7524	12.9932	12.1447	12.3453	11.5818	11.9832	12.3539	12.6384	12.0902	12.228	12.0824	12.0706	12.1798	12.0418	12.5208	12.5519	11.431	11.5201	11.3378	11.8988	11.8708	12.0809	12.2853	12.4614	12.2658	12.2288	12.0666	12.5374	11.8298	11.8175	11.5599	11.7126	12.1303	12.1127	11.2245	12.162	11.9303	12.4454	11.7128	12.2288	11.9744
SCEZAM2059C07.g	GS1_SS_18239_13865	SS	.	.	.	RING-H2 finger protein ATL1G	9.7052	9.0298	13.0096	12.7983	12.732	12.4818	10.0103	10.082	12.6754	12.6209	12.4516	12.6532	11.6741	12.0059	9.7971	9.8562	12.9776	12.8179	11.9464	12.0133	11.0598	10.8883	10.1046	9.8591	12.314	12.3745	12.5838	12.1216	10.1879	9.6672	12.2502	12.0048	12.225	11.9013	11.7191	12.2362	9.6998	10.4198	11.7976	12.2115	12.4612	12.1216	11.0966
SCVPRZ3030D01.g	GS1_SS_18238_16749	SS	Others	cytochrome P450 family proteinCell wall	Stress	Cytochrome P450	14.1748	13.3806	10.5908	11.1325	13.624	13.1896	13.8954	13.4696	10.1772	11.091	12.0802	12.9708	14.4231	14.3794	11.3628	12.3763	10.3382	10.3018	11.9344	12.569	13.9181	13.8628	12.8345	12.427	10.5629	10.2528	12.0861	11.5964	13.9672	12.8012	10.2929	9.722	12.7478	11.4426	14.7993	15.1062	11.4102	12.7292	9.8846	11.2806	12.1882	11.5964	13.3984
SCAGLB1071G06.g	GS1_SS_18237_09518	SS	Unknown	uncharacterized	.	Uncharacterized protein At5g01610	9.7671	9.4352	10.2942	10.0552	9.8037	9.9772	9.573	9.3696	10.2839	10.5022	10.2536	10.3482	10.4512	10.332	8.9147	9.1085	10.726	10.6296	9.5858	9.972	9.9818	10.6388	9.5874	9.8294	9.7088	9.6802	9.7402	9.8439	9.2414	9.449	10.0584	9.9419	10.3498	10.3435	11.4404	11.1366	8.5326	9.6674	9.2144	10.0432	9.8642	9.8439	10.6067
SCSGST1072H12.g	GS1_SS_18236_06158	SS	.	.	.	.																											6.3527		6.6178									7.2965			6.6986
SCMCRZ3067D03.b	GS1_AS_16062_03099	AS	Unknown	Uncharacterized	No matches	.	7.8628		5.904				10.186	8.3994	6.9298	6.6716	5.5631				7.4804	7.7858	7.9651	8.1062	6.2593				9.722	9.3162	5.5773				9.216	8.7083	7.2528	7.1648					8.3075	9.4861	5.8998
SCSGST1072G01.g	GS1_SS_18234_04463	SS	.	.	.	DnaJ homolog subfamily B member 1	9.7476	9.2351	11.5266	11.5345	10.198	9.7518	9.5313	9.2206	11.1358	11.34	10.2708	10.4339	11.2166	11.3089	9.6185	9.51	11.9368	11.8191	10.147	10.2421	10.8122	11.4822	10.4818	10.388	10.5699	11.0444	9.9822	9.853	9.4254	9.1431	11.175	10.9952	10.392	10.3772	11.8084	11.9306	9.5309	10.3938	10.641	10.9805	9.9122	9.853	10.9362
SCMCRZ3066G07.g	GS1_AS_16061_19920	AS	.	.	Pathogenicity	.																																			7.3529	7.5791							7.4563
SCEPLB1043A10.g	GS1_SS_18233_16299	SS	.	.	Transporters	sugar transporter	11.9317	11.7358	11.7088	11.5878	11.7445	11.3163	10.895	10.6177	11.8758	11.8944	11.6687	11.6974	11.5512	11.5294	11.185	11.0176	12.0845	12.1642	11.2755	11.3636	11.0697	11.4874	11.6502	11.79	11.5026	11.3882	11.472	11.0965	11.1694	11.4359	11.6018	11.573	11.8082	11.482	11.9782	12.0397	11.0013	11.6085	11.0121	11.4292	11.1695	11.0965	10.8224
SCJFRZ2013H05.g	GS1_SS_18230_13746	SS	.	.	.	Haloacid dehalogenase-like hydrolase domain-containing protein 3	9.5408	9.4299	11.688	11.2884	11.8993	11.5392	9.2371	9.1778	10.8218	11.1576	10.6124	11.086	10.7746	11.6652	8.9312	9.09	10.8367	10.8722	9.8714	9.9536	9.7194	10.343	9.1941	9.0495	10.9059	10.9998	11.2635	10.8453	9.2029	9.0949	10.297	10.4102	10.5342	10.4329	10.774	11.3413	8.5888	9.5619	10.3312	11.0951	11.2226	10.8453	11.4587
SCEQLR1092F02.g	GS1_SS_16184_19733	SS	.	.	Transporters	Aromatic-di-Alanine (AdAR) repeat (NSF)	12.2703	12.0789	13.4629	13.4755	14.078	14.046	12.0948	11.9128	13.3075	13.6194	13.4635	14.0074	13.8495	14.0173	12.0508	12.1698	13.6925	13.8426	13.0878	13.6226	13.535	13.9149	12.7717	12.9814	12.8928	13.0914	13.7692	13.5296	11.8178	12.1416	13.1204	12.9501	13.7425	13.4314	14.359	14.6796	12.1352	12.8529	12.5473	13.4133	13.6293	13.5296	14.0195
SCRFRZ3055H05.g	GS1_SS_16185_00711	SS	Unknown	Uncharacterized	.	RecName:Epstein-Barr nuclear antigen 1
SCCCRZ1001H08.g	GS1_SS_16189_11265	SS	.	.	.	Tubulin beta-1 chain (Beta-1-tubulin)			6.2386	6.3336	7.9567	7.4125			5.8203	6.3462	6.3085	6.7917	7.2253	8.2912			5.8652	6.2883	5.5971	6.3439	6.8451				6.0894	6.9867	7.1008	6.471					6.1332		6.8132	9.4738			5.7274		6.3662	6.471
SCSBFL1039F09.g	GS1_AS_20404_02423	AS	.	.	.	.																													5.9654									6.3164
SCEQRZ3024A02.g	GS1_SS_16187_10927	SS	.	.	.	.			5.7786	6.521			6.6667										6.4231		6.6233										6.572	7.0924				8.46	6.0407			6.7754		7.6657
SCRFRZ3056F07.g	GS1_SS_16191_19617	SS	.	.	Transcription Factor	bZIP	11.6524	11.439	12.6953	12.5626	12.7298	12.3006	11.2938	11.3432	12.516	12.6299	12.1721	12.283	12.7642	12.5485	11.0322	11.2332	12.6339	12.6912	11.6422	11.9419	12.2227	12.8316	11.4292	11.3562	12.278	12.333	12.1058	11.8078	11.2805	11.7797	12.13	12.1115	11.8329	12.0663	12.884	12.8994	10.7092	11.2515	11.74	12.3276	12.098	11.8078	12.9068
SCRULB1059E01.g	GS1_SS_16190_13335	SS	Unknown	uncharacterized	.	RecName:Basic proline-rich protein
SCSBFL1039H01.g	GS1_AS_20405_02693	AS	.	.	.	Acyl-[acyl-carrier-protein] desaturase, chloroplastic
SCEZRZ3017D06.g	GS1_SS_16193_18144	SS	.	.	Cell cycle	SNAP25 homologous protein SNAP33 (AtSNAP33) (Synaptosomal-associated protein SNAP25-like 1)	13.798	13.637	8.5043	7.898	10.2268	9.5329	11.941	13.125	7.8608	7.8662	8.1009	7.9943	13.279	10.4059	13.4794	12.6484	8.7348	8.021	7.4938	7.4382	12.181	11.2965	12.519	12.9724	8.2282	7.3069	8.6015	7.512	13.1125	13.4444	7.9499	7.8058	7.8602	7.3568	11.6907	11.7174	13.4109	11.7046	7.5786	7.9594	8.9054	7.512	11.3986
SCRFRZ3056G09.g	GS1_SS_16192_16179	SS	AminoAcid and nitrogen metabolism	Reductase	Carbohydrate metabolism	nitrate reductase	12.3376	11.8195	10.3521	10.1669	12.1934	11.5381	14.2107	13.3932	10.9792	10.4262	11.8777	11.4208	12.4701	11.2321	14.0415	13.1226	9.9909	10.9508	11.5222	11.3418	12.3762	12.6785	13.4768	13.7124	10.7641	10.026	11.4004	10.5585	13.2686	13.7396	10.2028	10.1455	11.4808	12.0984	12.7029	11.9865	13.2271	14.1418	10.4845	10.4384	12.1544	10.5585	12.7911
SCEPRT2047E03.g	GS1_SS_16196_13034	SS	.	.	.	RecName:15-cis-zeta-carotene isomerase, chloroplastic
SCVPRT2077C07.g	GS1_SS_16194_10230	SS	.	.	.	Acyl-coenzyme A oxidase 3, peroxisomal
SCCCLR1001B07.g	GS1_AS_20456_08247	AS	.	.	Ubiquitination	F-box protein															6.4849										6.0301		6.6711
SCSGFL1077E07.g	GS1_AS_20454_17932	AS	.	.	Transporters	Sugar transporters	6.7234						7.3178		6.3321			6.1948			6.5026		6.0012						7.532	7.33					6.8196				5.9531	7.6872			7.3154	7.2361		6.6967
SCEZLR1031A11.g	GS1_AS_20416_06619	AS	Lipid metabolism	transferase	.	Acetyl-CoA acetyltransferase, cytosolic 1
SCJLLR1103A10.g	GS1_AS_20438_20604	AS	Carbohydrate metabolism	protein-protein interaction	Carbohydrate metabolism	Putative 32.7 kDa jasmonate-induced protein															7.4987
SCBGFL4055H04.g	GS1_AS_20433_17820	AS	Unknown	uncharacterized	No matches	.																													6.2599				6.022
SCQSLB1051E08.g	GS1_SS_20287_08478	SS	.	.	.	DNA-binding protein BIN4
SCQSRT2035D09.g	GS1_SS_20292_13113	SS	.	.	.	.																														6.6563								6.2035
SCSBFL1037C08.g	GS1_SS_20297_06992	SS	.	.	.	.					6.3816								6.6691		7.9093												6.9252	6.5443	7.2908	7.2572					7.1927	7.5325		7.303			6.2122	6.5443
SCEQRT2093C02.g	GS1_SS_16167_06632	SS	AminoAcid and nitrogen metabolism		.	P-protein [Includes: Chorismate mutase (CM)
SCSGFL1082D07.g	GS1_SS_20283_07981	SS	Cell cycle	uncharacterized	.	Cell division cycle-associated protein 7	6.7966		11.2966	10.8504	8.6402	8.7972	6.3895	6.6596	11.419	11.3378	10.4678	9.6618	8.6538	8.6134			11.6806	11.633	10.0703	9.6853	7.8756	8.5753	6.2455		10.5399	10.9719	8.6959	9.0588	7.3855	7.3589	11.2482	11.1152	9.2032	9.6027	9.1431	8.5832	7.377	7.6399	10.3132	10.2446	8.4128	9.0588	8.5628
SCSGFL1082F01.g	GS1_SS_20285_01633	SS	Unknown	.	.	.	8.5046	7.6706	13.0725	13.101	11.5052	11.3367	9.6327	9.4958	12.7201	13.051	12.3668	11.9663	7.0499	8.0976	8.9513	8.6032	12.9902	12.9924	11.4688	11.4382	7.182		8.9388	8.278	12.7763	12.8732	11.3773	11.5705	9.2279	9.5487	12.3646	12.2655	10.8472	11.7128	7.3975	8.4956	8.8204	9.1167	12.048	12.4891	10.9534	11.5705
SCRFRZ3055B11.g	GS1_SS_16173_02782	SS	.	.	.	Chromodomain-helicase-DNA-binding protein 1-like	6.2154		8.2002	8.0464					7.5412	7.5895	6.7991		6.778				8.3662	8.3688	6.8528	6.7931			6.113		7.4574	7.8098	6.6861		6.6989		7.7958	7.7026			6.969	7.4803		7.2138	7.8416	8.4486	6.3751
SCEZLB1008B10.g	GS1_SS_16172_18754	SS	.	.	Carbohydrate metabolism	Aminosugars metabolism	10.2991	9.6328	12.2976	11.8328	12.7456	12.8544	10.1705	9.835	11.3929	11.7027	11.6609	11.927	12.222	12.2108	10.3495	10.0697	11.5975	11.6164	11.2685	11.3518	11.1947	10.8506	10.333	10.2572	11.6154	11.3334	12.3168	11.5198	9.7605	9.9082	10.9671	11.2021	11.2545	11.0568	11.3062	12.0405	9.0755	10.1284	11.359	11.5629	12.0286	11.5198	10.7156
SCCCRZ1001H05.g	GS1_AS_20470_16124	AS	Signal Transduction	.	Transcription Factor	HLH (helix-loop-helix)																													6.6029									7.0361			6.1344
SCMCCL6052F05.g	GS1_SS_16169_00172	SS	.	.	.	Anthranilate phosphoribosyltransferase, chloroplastic
SCRFRZ3055F03.g	GS1_SS_16181_09065	SS	Unknown	uncharacterized	.	Chemocyanin precursor (Basic blue protein) (Plantacyanin)																														6.7727
SCCCRZ2002D05.g	GS1_SS_20299_16172	SS	Cell wall metabolism	cell wall differentiation	Cell wall	glycosyltransferase family 47	7.4508		9.4429	9.5069	8.9423	9.3538	6.8884	6.8722	9.1351	9.4318	8.9619	9.2469	9.1212	9.3289	6.7521		9.7747	9.7056	8.7746	8.9882	8.7112	9.2968	7.3832	7.4952	8.9905	9.3225	8.7484	8.4309	7.2585	7.5474	8.7197	9.1094	8.5705	8.7374	9.5801	9.7738	7.6485	8.2999	8.7886	9.6076	8.572	8.4309	9.2271
SCMCCL6053H02.g	GS1_SS_16180_12865	SS	.	.	.	tRNA pseudouridine synthase 3
SCSBFL1037C12.g	GS1_SS_20298_08384	SS	Pathogen Resistance	ATP binding	Pathogenicity	R-gene	8.2074	8.3563	9.4273	9.5111	8.2108	9.8336	7.9354	8.7173	7.9388	7.9062	7.8047	7.9434	9.9761	7.7618	9.1071	8.5068	7.743	8.3196	7.2782	6.88	7.8002	7.6488	8.3763	8.746	8.2945	8.063	7.4462		8.8533	9.2995	7.4587	7.8316	6.6084	7.1058	8.8318	8.346	8.6424	8.5637	7.8548	7.9386	7.113		8.0276
SCRFRZ3055D03.g	GS1_SS_16176_12540	SS	Unknown	no matches	.				6.2138	6.5267					6.4865	6.8605	5.4484		6.7854				6.7719																		7.0165	7.3536			5.9944
SCCCHR1001F01.g	GS1_SS_20304_14489	SS	.	.	.	RecName:Translation initiation factor IF-2	6.7085		7.0372	6.5816	7.2235	6.8428	6.6245	7.2162	7.145	7.1436	6.9064	7.3938	7.4597	7.6939	6.6396		7.8677	7.9843	6.9378	7.1574	7.6781	8.3882	7.235	7.2384	6.1394		6.4431		6.8542		7.0867		6.5583		8.8679	8.7559		7.2274	5.8022	6.8086			7.6254
SCRFRZ3055C09.g	GS1_SS_16175_18631	SS	Signal Transduction	kinase/phosphatase	Receptors	receptor Ser/Thr kinase	6.6753		12.1653	11.8747	13.4924	12.8516			12.3969	12.2462	12.7692	12.9507	10.9966	10.072			12.1078	12.0778	12.3006	12.543	10.5034	9.8664			12.1026	11.789	13.3178	12.5106			11.9566	11.6534	12.722	12.1333	10.356	10.7153		6.5944	11.9244	12.3569	12.7588	12.5106	9.5219
SCBFRZ3009D07.g	GS1_SS_20300_05288	SS	.	.	.	RecName:Uncharacterized protein DDB_G0271670
SCACST3161D11.g	GS1_AS_20506_06837	AS	Unknown	.	.	.																									5.7922		6.8976											6.3444			6.1701
SCSGFL1078F07.g	GS1_AS_20499_17913	AS	Flavonoid and anthocyanin metabolism	Reductase	Secondary metabolism	TPA: putative anthocyanidin reductase			6.0182																										5.9989									6.7732
SCSGFL1078H06.g	GS1_AS_20492_15480	AS	Transport	channel	Calcium metabolism	ion channel																											6.4253		7.2696	7.0654							7.4099	8.1743		6.3672	6.5494		8.1721
SCSGFL1078A05.g	GS1_AS_20478_03842	AS	.	.	.	Phosphopantothenate--cysteine ligase
SCQSRT1036H11.g	GS1_AS_20474_07477	AS	Unknown	uncharacterized	.	.							6.6953																						6.054
SCCCCL4010B12.g	GS1_AS_20311_18241	AS	.	.	Protein metabolism	Ribosomal protein S7
SCJLLR2020G03.g	GS1_SS_16219_21289	SS	.	.	Stress	Water stress	14.6732	14.5878	12.9332	13.2204	13.9339	13.431	13.511	14.3654	11.8021	12.0322	11.8058	11.544	13.9183	12.2926	14.2366	14.0826	11.431	11.5312	11.2168	11.2386	13.274	12.1838	13.7182	13.952	13.5086	12.0938	11.1312	11.1582	14.8129	15.0446	11.097	11.5078	10.226	10.3351	12.1652	12.9532	14.4543	13.894	12.8221	12.4334	12.369	11.1582	12.3581
SCRFLR1012E06.g	GS1_SS_16221_19068	SS	Carbohydrate metabolism	kinase/phosphatase	Carbohydrate metabolism	Fructokinase	10.096	9.0223	12.3284	11.8978	12.5915	13.3979	11.1934	10.3907	11.495	11.5369	11.803	11.5345	11.9536	11.6027	10.7432	10.2094	11.6083	11.5395	11.2509	11.2174	11.6793	11.9612	10.9032	10.598	11.4528	11.2376	11.2142	10.8172	10.4943	10.5123	11.0723	11.1269	10.9785	10.6277	12.103	12.5263	10.4562	10.9178	11.0933	11.3913	11.162	10.8172	11.9012
SCRFRZ3058E03.b	GS1_SS_16222_07773	SS	Redox metabolism	uncharacterized	.	Abscisic acid 8-hydroxylase 1
SCSBAD1084F12.g	GS1_SS_16223_13673	SS	.	.	.	.	10.1972	9.9298	11.3234	11.477	10.5082	10.3216	9.6778	10.0866	11.1848	11.2839	10.4944	10.6234	10.5584	10.702	9.9688	9.676	11.4858	11.5536	10.1546	9.9783	9.8682	10.3729	9.9858	9.7523	10.4538	10.7323	10.2596	10.1267	10.0928	10.362	10.6951	10.6361	9.9836	9.993	10.7622	10.9829	9.39	10.1512	10.1526	10.581	10.1421	10.1267	9.8133
SCEZLR1052D09.g	GS1_SS_16236_12202	SS	Others	uncharacterized	.	Sperm-associated antigen 1
SCRLRZ3040E11.g	GS1_SS_16235_12911	SS	Unknown	Uncharacterized	.	.	9.1362	8.4163					9.3848	8.4334							8.0676	8.3338							8.726	8.3852					8.7747	8.8937					6.6595		8.4784	8.9518
SCCCRT2002H08.g	GS1_SS_16229_09363	SS	Others	peroxidase	.	Probable L-ascorbate peroxidase 3
SCRLRZ3039A02.g	GS1_SS_16225_20539	SS	.	.	Carbohydrate metabolism	6-phosphofructokinase (Pyrophosphate--fructose-6-phosphate 1-phosphotransferase)	8.9568	8.4197	10.8037	10.9898	10.3795	10.469	8.6234	8.5403	10.3975	10.564	10.2123	10.385	9.1276	8.5973	8.94	8.7807	10.8048	10.785	9.8092	9.8564	8.7407	9.1276	8.7437	8.8544	9.9874	10.2115	9.7293	9.506	8.918	8.9476	10.0456	9.9672	9.2758	9.3393	9.6307	9.41	8.5322	9.376	9.6798	10.2262	9.2884	9.506	9.2474
SCQSSB1059G07.g	GS1_AS_20314_00489	AS	Protein metabolism	.	.	Serine carboxypeptidase-like 34
SCRLRZ3040C05.g	GS1_SS_16233_19856	SS	.	.	Protein kinase	MAPK/MAPKK/MAPKKK	6.5436		10.525	10.1053	9.9562	9.8232	6.8828	6.7982	10.4926	10.3487	10.4407	10.1346	9.039	9.829			11.2432	10.9556	10.1948	10.257	8.9608	8.1355	6.6541		10.2738	10.201	10.1546	9.6814	6.3878		10.6386	10.4702	9.9374	9.7661	9.02	10.6972		6.9398	10.1022	10.2616	9.6645	9.6814	7.3496
SCEZRZ1016H12.g	GS1_SS_16230_17414	SS	Cell wall metabolism	Phenylpropanoid biosynthesis	Cell wall	isoflavone reductase/pinoresinol reductase (lignan biosynthesis)					10.0402	9.5703						7.5247	11.7059	12.1247			5.2015		5.777	6.496	11.051	11.3739					7.3279								11.6328	12.1275					6.8809		10.8566
SCRFFL1028F08.g	GS1_AS_20330_05416	AS	Unknown	Uncharacterized	.	RecName:Serine/arginine repetitive matrix protein 3																																						6.507
SCJLST1020H09.g	GS1_AS_20319_21786	AS	.	.	Receptors	receptor Ser/Thr kinase																																						6.6835
SCVPRZ3029G09.g	GS1_AS_20333_21530	AS	.	.	Receptors	receptor Ser/Thr kinase
SCJLRZ1023G11.g	GS1_AS_20356_04187	AS	.	.	.	Ankyrin repeat domain-containing protein 17
SCCCLR1C02F03.g	GS1_AS_20363_19226	AS	RNA metabolism	ribosomal protein	Protein metabolism	60S ribosomal protein L17															6.6362														6.4322									7.4372
SCEZRZ3019D12.g	GS1_AS_20358_04794	AS	Unknown	uncharacterized	.	RecName:Atherin
SCRURZ3080F11.g	GS1_SS_16201_17961	SS	.	.	No matches	.	9.8366	9.4172	11.4357	11.1394	11.2471	11.1194	10.1998	9.5966	11.1951	11.3747	10.7245	10.9168	14.6825	15.5118	10.3698	10.2393	11.8151	11.6338	10.5172	10.8172	13.8266	14.1236	10.6907	10.188	10.4095	10.7082	10.0344	9.5748	10.164	10.0418	10.8428	10.8168	10.3589	10.1404	15.032	15.5076	9.9908	10.766	10.1448	10.9103	10.222	9.5748	14.4531
SCCCRT2001E04.g	GS1_SS_16202_10679	SS	.	.	.	Glyoxysomal fatty acid beta-oxidation multifunctional protein MFP-a [Includes: Enoyl-CoA hydratase/3-2-trans-enoyl-CoA isomerase/3-hydroxybutyryl-CoA epimerase 3-hydroxyacyl-CoA dehydrogenase ]	6.1715		12.7754	12.5779	12.3764	12.2195			12.6391	12.6242	12.4902	12.2718	10.2532	10.2996			12.8466	12.8967	11.8433	11.8677	10.3703	9.9546	6.0766		11.9896	12.1864	12.1536	11.8622	6.9143		12.3471	12.1526	12.0768	11.9258	10.9615	11.2222			11.7384	11.8636	11.6934	11.8622	10.3115
SCCCRZ2001D06.g	GS1_SS_16199_14815	SS	.	.	Bioenergetics	ATP synthase subunit beta, mitochondrial
SCCCLR1C06C01.g	GS1_SS_16218_15589	SS	Signal Transduction	kinase/phosphatase	Receptors	receptor Ser/Thr kinase			11.5108	11.1284	8.3138	8.9351			10.584	10.7304	10.077	9.6935	6.6394	7.7988			11.6112	11.2586	10.3894	10.0156	7.5167				10.1136	10.3722	9.2576	9.0507			10.8366	10.2925	9.7908	10.1269	6.6714	8.4384			9.7202	10.643	9.3648	9.0507
SCRFLR1034D01.g	GS1_SS_16217_10291	SS	DNA metabolism	helicase	Stress	Drought and cold response	11.3132	10.682	14.1461	14.1822	12.5301	12.3384	10.6908	10.6618	13.7257	13.8132	13.1346	13.0108	11.9447	11.8199	10.9228	10.9459	14.3426	14.12	12.597	12.6768	11.7442	11.708	11.0768	11.2534	13.5027	13.7156	12.6282	12.5883	10.7189	10.9368	13.6929	13.4691	12.6982	12.9306	12.3908	12.6058	10.6556	11.56	13.0965	13.5565	12.5148	12.5883	11.8742
SCRFRZ3058H06.g	GS1_SS_16215_11473	SS	.	.	.	Probable E3 ubiquitin-protein ligase rbrA
SCRFRZ3058E08.g	GS1_SS_16208_00993	SS	Others	dehydrogenase	.	Probable NADH dehydrogenase	10.6046	11.6766	11.1644	11.2946	13.2706	13.1901	11.1909	12.0322	10.551	10.5006	10.9959	10.8429	13.304	10.598	12.556	11.2556	11.0952	11.3853	10.8468	11.2025	12.0393	11.0507	10.4004	10.647	11.5784	10.0756	11.589	10.6128	11.1487	12.9418	10.6981	10.818	10.8392	10.6212	11.7992	12.7308	10.9585	10.725	11.6088	11.0304	12.6608	10.6128	11.1606
SCRFRZ3058E06.g	GS1_SS_16207_15512	SS	.	.	Receptors	RSTK	7.6021		9.175	9.1174	10.1559	10.4513	7.5918	7.9641	8.0824	8.5197	8.5146	8.6981	11.3114	9.5815	9.1636	8.6246	8.3914	8.3607	7.9303	8.367	9.642	9.2921	7.4889	7.8802	8.8027	8.4461	9.1475	8.5228	7.7298	7.9782	7.8569	8.107	8.1117	8.2622	9.8174	10.476		7.5627	8.4492	8.7024	9.4012	8.5228	9.3283
SCCCLR2003G10.g	GS1_SS_16206_10830	SS	Signal Transduction	calcium-binding	Calcium metabolism	RecName:Probable calcium-binding protein CML35
SCCCLR1080F10.g	GS1_SS_16203_08042	SS	.	.	Two component	Response regulator (arr-like)	6.9094		7.037	6.803	7.9856	7.9008	7.3213		7.2161	7.2138	7.6111	7.7487	9.3768	9.4283	6.8397		7.687	7.4762	8.1716	8.171	8.9415	9.5258	7.4351		7.2172	7.205	8.5011	7.4606	7.7126	7.3787	7.028		8.5526	8.1908	9.8572	9.304	7.8445	8.3843	6.5744	7.7112	8.0072	7.4606	9.0684
SCVPHR1090G05.g	GS1_AS_20382_02927	AS	Cytoskeleton and vesicle trafficking	others	.	Protein CHUP1, chloroplastic OS=Arabidopsis thaliana GN=CHUP1 PE=1 SV=1	5.6162		7.5155	7.9546	7.9398	7.2998	6.9816		7.9512	7.8238	7.3206	7.6262			6.7015	6.9976	7.3978	7.4214	6.8805	7.0094			7.2202	7.1297	8.4476	7.8998	6.7921	6.5704	7.4932	7.3832	7.4401	7.346	7.0385	7.2923			7.7831	7.97	7.1576	7.921	7.0609	6.5704
SCSGFL1084C05.g	GS1_AS_20377_04638	AS	.	.	.	Mitochondrial inner membrane protein OXA1-like
SCEZLB1006A05.g	GS1_AS_20399_19376	AS	.	.	Nucleic acid metabolism	regulation of transcription, DNA-dependent																													6.2384									6.5694
SCCCLR1C04F06.g	GS1_AS_20396_16134	AS	.	.	Lipid, fatty-acid and isoprenoid metabolism	Mevalonate disphosphate decarboxylase																																						6.2723
SCEQRT2093D12.g	GS1_SS_20238_10507	SS	.	.	.	Probable polyol transporter 4			8.0745	7.4364	6.3333	6.548			7.7554	7.7301	7.0636	6.936	7.5				9.0052	8.833	7.3349	7.4056	6.864	8.2708			7.0546	7.9673			6.9084		8.2396	8.4766		7.019	7.8848	7.4471			7.8924	8.0236	6.4854		8.2189
SCSBFL1045A12.g	GS1_SS_20235_00720	SS	.	.	.	Glycerol kinase, glycosomal (ATP:glycerol 3-phosphotransferase) (Glycerokinase) (GK)	7.2304		7.7	7.7777	7.0472	7.1704			7.5152	7.0602	6.8025	6.8405	7.6834	7.754			7.7385	7.7598	6.2767	7.0524	6.8655	7.5019	6.303	7.2374	6.5957	7.395	6.71	6.9469	6.5238		7.2888	7.5786	6.359		8.1436	7.6753		6.3853	6.5464	7.1229	6.3618	6.9469	7.0704
SCQGRZ3014E01.g	GS1_SS_16127_02054	SS	.	.	.	Mitochondrial inner membrane magnesium transporter mrs2
SCQSST1036H10.g	GS1_SS_16128_18109	SS	.	.	Cell cycle	Putative cyclin homolog	6.0366		8.6437	8.5576	8.1961	8.046			8.2082	8.3809	7.9278	8.386	7.6677	7.7163			8.6925	8.6092	7.7988	7.9287	7.6396	8.2522	6.0043		7.7696	8.2489	7.9544	6.8431	6.1235		8.0675	7.9911	7.6462	7.0107	8.2516	8.5394		6.4862	7.4222	8.248	7.1581	6.8431	8.2096
SCQGRZ3014E06.g	GS1_SS_16129_11755	SS	.	.	.	.			5.6789		8.0835	8.4944			6.3431	6.4811	9.3682	9.599	6.7025				6.6148		9.3736	8.2174					5.919		8.9033	8.5024	7.805	8.0453		6.9264	8.5752	8.8612	6.3445		8.1201	8.7481	6.1357	7.947	9.212	8.5024
SCRLFL1010H06.g	GS1_AS_20606_04085	AS	.	.	.	.			5.5286						6.105	6.4968	5.1788		6.1873				5.8422								5.4618										6.2412				5.6005
SCVPFL1074C05.g	GS1_AS_20625_03471	AS	.	.	.	.																											6.3672		7.6328												6.1623
SCVPAM1058E05.g	GS1_SS_20249_15006	SS	Cell wall metabolism	Polysaccharide biosynthesis	Cell wall	cellulose synthase like (CSL)	7.8792	8.1367	9.3396	9.6592	9.6949	9.9412	8.4518	8.3728	9.679	9.8943	10.1701	10.335	7.83	8.38	7.7895	7.4796	9.8152	9.9006	9.4797	9.6342	7.9166	8.0707	8.2248	8.2504	9.5234	9.3463	9.7036	9.745	7.9997	8.0674	9.3169	9.0934	9.7562	9.4474	8.6702	9.1711	7.9968	8.5342	8.3804	9.0528	8.9184	9.745	7.366
SCCCCL4005D12.g	GS1_AS_20600_18527	AS	.	.	Protein metabolism	Eukaryotic translation initiation factor 3 subunit 5 (eIF-3 epsilon) (eIF3 p32 subunit)	5.7643														6.9288
SCSBFL1036C06.g	GS1_SS_20246_00899	SS	Unknown	Uncharacterized	.	Uncharacterized protein C24B11.05	6.6355		10.2635	9.8726	9.4952	10.4504			9.6194	9.5982	9.7522	9.2747	6.4331				10.4341	10.3236	9.6568	9.7229	7.4697				9.328	9.4534	9.0794	8.328			9.835	9.782	8.9494	9.1155	6.654				9.8882	10.1778	9.4094	8.328	8.598
SCCCRZ2002D11.g	GS1_SS_16109_08994	SS	.	.	.	RecName:Glycine-rich RNA-binding protein 8
SCCCRZ1003E03.g	GS1_SS_20248_13973	SS	.	.	.	SCAR-like protein 1	6.0482		7.8588	8.0322	6.5026				7.9367	7.995	7.4156	7.2992	6.9006				8.0824	8.4408	7.0144	6.7182			5.9108		7.1982	7.8167	6.669				7.9272	7.9018	6.3542	7.2356	6.4458				7.2693	7.8507	6.5432
SCEPRT2046E05.g	GS1_SS_16112_09566	SS	.	.	.	YTH domain family protein 1
SCUTRZ2024G09.g	GS1_SS_20242_10796	SS	.	.	.	.									5.8234		5.3972						5.537	6.233											6.3178				6.3328		5.9449	6.6326	7.0021	6.8662			6.0474
SCSFSB1106C01.g	GS1_AS_20580_01812	AS	Unknown	uncharacterized	.	RecName:Outer envelope protein 61, chloroplastic
SCQGRZ3012F12.g	GS1_SS_16113_08866	SS	.	.	.	Bystin			5.8723	6.087	7.2586	6.9616			5.8484	6.7792	5.5698		7.6522	8.974			5.7844	6.6696	6.5331	7.0478					6.0964		6.8779						6.7962		8.7484	9.5665					7.184		7.4275
SCSBFL1045H03.g	GS1_SS_20243_06994	SS	Transport	Transporters	.	.	7.0586		9.1326	9.1749	8.7444	9.3636	6.9008		9.1074	9.1902	8.8286	8.9532	7.5433	7.8087	6.6745		10.1341	10.0486	8.8298	8.8899	8.1632	7.7272	7.1797		8.3016	8.9162	8.9376	8.6818	6.8902		9.3907	9.1605	8.7302	8.889	8.3075	8.3064	6.9791	6.836	8.5608	8.9306	8.4018	8.6818	7.947
SCQGRZ3013C10.g	GS1_SS_16117_09307	SS	.	.	.	.	6.6678		7.5705	7.689	7.9436	7.1907	7.2256		7.8152	7.6021	6.9738	7.0756	7.4625		6.3201		7.4778	7.4487	6.925	6.971	7.1621	7.4341	6.6277		7.4774	7.7928	6.9247	6.7077	7.0663	7.2369	7.3695		6.6907	6.9528	7.9122		7.2378	6.796	7.0468	7.4255	6.7674	6.7077	7.6931
SCSBFL1045F02.g	GS1_SS_20240_06815	SS	DNA metabolism	.	.	Peptide chain release factor 1 (RF-1)	7.0715		6.8891	6.9845	6.4775	6.6635	7.3584		6.5189	6.5844	6.445	6.4059	7.5146	7.0656	6.94	7.4254	7.358	6.6041	6.5022			7.2388	7.3621	7.7232	6.1106	7.139	7.9019		8.6248	8.574	6.8445		7.1304	7.8313	7.9114	7.3348	8.382	9.3595	6.2251	7.9372	7.5298		7.6777
SCVPRZ2043B09.g	GS1_SS_16123_01844	SS	.	.	.	Syntaxin-61
SCBFLR1083G10.g	GS1_SS_20241_11177	SS	.	.	.	DEAD-box ATP-dependent RNA helicase 53	10.2246	10.0528	10.8834	10.9241	10.0644	10.2539	8.6139	9.2377	10.7158	10.813	10.3166	10.3478	10.1574	10.0066	9.1969	9.5056	11.0547	10.7364	9.6484	9.5967	9.4567	10.0395	8.9416	9.247	10.5532	10.6234	10.3429	10.3112	9.3471	9.651	10.2759	10.0666	10.0201	9.962	10.4838	10.3886	8.6991	9.4369	9.9244	10.5821	10.4494	10.3112	10.6426
SCSGFL1081D11.g	GS1_SS_20217_07074	SS	.	.	.	Zinc transporter 6, chloroplastic
SCSGFL1081C01.g	GS1_SS_20215_12139	SS	.	.	.	Potassium channel SKOR
SCVPRT2073H03.g	GS1_SS_16102_08354	SS	Others	InteraÃƒÆ’Ã‚Â§ÃƒÆ’Ã‚Â£o Ptn-ptn	.	Ankyrin repeat domain-containing protein 12
SCEPAM1024B10.g	GS1_SS_16103_01371	SS	.	.	.	Uncharacterized protein At2g24330	10.8658	10.669	11.3749	11.4989	12.3746	12.5588	9.9851	10.2908	10.8242	11.0553	11.1585	11.6428	12.3155	12.03	10.4264	10.1785	10.9691	11.0534	10.5499	11.11	11.578	12.0565	10.1874	10.3772	11.253	11.0545	11.8766	11.5778	10.4268	10.7994	10.4736	10.531	11.1053	10.9005	12.3924	12.3446	9.9962	10.5048	10.7519	11.47	11.3706	11.5778	11.9764
SCEZHR1085B11.g	GS1_SS_16098_10280	SS	RNA metabolism	.	.	Uncharacterized RNA-binding protein C23E6.01c	9.2467	9.0771	12.4938	12.4853	10.9691	11.3006	8.5271	8.4199	12.6122	12.6046	11.6936	11.2603	10.3898	8.9792	9.8033	9.2501	11.7496	12.1401	10.9694	10.7882	10.006	9.7492	9.2446	9.0335	12.1656	12.2626	10.9101	10.8588	8.38	8.7314	11.5679	11.5484	10.5472	10.7674	10.5924	9.7208	8.9317	9.2646	11.2334	11.7768	10.0533	10.8588	10.2833
SCEZLR1009B04.g	GS1_SS_16100_21555	SS	Others	CXC domain	Transcription Factor	Zinc finger proteins	6.2092		8.9136	8.7568	8.1514	8.5113			8.7612	8.7693	8.5125	8.3718	8.8183	8.591			9.3427	9.1206	8.3186	8.4468	8.2266	8.5824	5.9484		8.3643	8.8696	7.8286	7.3794	6.6288		8.5835	8.6369	7.4646	7.5463	8.902	8.9244		6.5479	8.4444	8.7377	7.4039	7.3794	8.4057
SCVPRT2078C05.g	GS1_AS_20652_18512	AS	.	.	Inositol	Inositol phosphatases			6.0114																																	7.0608		6.5786
SCJFRZ2032A04.g	GS1_SS_16105_10614	SS	.	.	.	RecName:Salivary glue protein Sgs-3
SCVPFL1067F04.g	GS1_AS_20656_20670	AS	Unknown	uncharacterized	Unknown protein	.																											6.8682		7.0957	6.8665			6.25	6.9037			7.6117	6.6847			6.3278
SCEPAM1017F01.g	GS1_SS_20225_15521	SS	Unknown	no matches	No matches				5.4353																																			6.2358
SCSBFL1044A08.g	GS1_AS_20649_16188	AS	Unknown	.	No matches	.	6.0334		9.4552	8.5706	7.332	7.3248			8.8481	8.9309	8.9698	8.4126	8.0466	8.1608	6.6916		9.9272	9.376	8.8041	8.0512	6.8161		5.7494		8.969	8.544	7.2864	7.6877	6.1674		8.7687	8.9838	7.7349	8.1154	7.3521	8.5664			8.8761	8.0915	6.507	7.6877
SCAGLR2011D05.g	GS1_SS_16093_15477	SS	.	.	Transcription Factor	Others	13.6449	14.1077	13.8812	13.8856	13.4951	13.6497	13.7872	13.5224	13.1096	13.445	12.7175	12.7283	15.0004	14.5814	14.3057	13.5874	13.4368	13.3872	12.1385	12.4735	13.9619	14.3951	13.8289	14.2644	12.7007	12.6951	11.8992	12.0272	13.1536	13.9588	12.9232	12.9183	12.3516	12.2559	14.787	15.4508	13.422	14.2945	12.5558	13.0797	12.5683	12.0272	14.0174
SCEQLB1066E07.g	GS1_SS_20227_07885	SS	.	.	.	Protein CASP	7.727	8.2115	8.5228	8.6724	9.7804	9.1299	7.3203	7.3402	8.5141	8.6787	8.4038	8.9274	9.2836	9.0718	7.6198	7.8443	8.9148	8.94	8.2064	9.0524	8.4356	8.946	8.0042	8.2934	7.9328	8.0492	8.7694	8.1735	8.1169	8.0944	8.644	8.261	8.5719	8.2547	9.0595	10.0857	8.3148	8.4282	7.3494	8.3869	8.0898	8.1735	8.2889
SCRULB1060D09.g	GS1_AS_20643_16127	AS	.	.	Carbohydrate metabolism	SIP homologue (AKIN beta)
SCCCRZ2004G03.g	GS1_SS_20230_01093	SS	.	.	.	RING finger and CHY zinc finger domain-containing protein 1
SCVPFL1066E08.g	GS1_AS_20644_02382	AS	.	.	.	E3 ubiquitin-protein ligase RNF12 (RING finger protein 12) (LIM domain-interacting RING finger protein) (RING finger LIM domain-binding protein) (R-LIM)
SCEQRT2027A01.g	GS1_SS_20234_05842	SS	Transport	transporter	.	Probable metal-nicotianamine transporter YSL7
SCEQRT2093D09.g	GS1_SS_16096_14487	SS	Others	uncharacterized	.	Replication protein A 70 kDa DNA-binding subunit
SCEZHR1088C08.g	GS1_SS_20218_14529	SS	.	.	.	Uncharacterized protein At4g18490	9.1314	8.6342	11.8781	12.036	10.2516	10.5536	8.9578	8.803	11.1229	11.5436	10.4621	10.6328	9.7364	9.5647	8.8012	8.9419	10.9764	10.9958	9.4334	9.5467	8.7434	9.1638	8.4333	8.4428	11.2856	11.6032	10.2562	10.3333	9.0565	9.2782	10.1651	10.6228	8.4592	9.353	9.31	9.2848	7.8352	8.5346	10.724	11.1682	9.6786	10.3333	9.5536
SCCCLR1078B11.g	GS1_AS_20641_16960	AS	Signal Transduction	transcription factor	Transcription Factor	ABI3/VP1																														7.1123							6.8396
SCCCLR2002H07.g	GS1_SS_16097_12898	SS	.	.	.	Signal recognition particle 72 kDa protein
SCVPRZ2043F07.g	GS1_SS_20221_18404	SS	.	.	Nucleic acid metabolism	regulation of transcription, DNA-dependent	8.6549	8.7088	11.7898	11.994	13.7416	13.4694	7.5821	7.7753	11.307	11.8105	11.832	12.7203	12.2904	13.0288	8.5941	7.8536	11.5706	11.7538	11.3808	12.1323	11.875	10.5312	8.2308	8.2714	11.549	11.3516	12.2552	11.438	7.6508	7.4506	11.1575	11.221	11.8036	11.3254	11.3604	13.6236	7.8149	8.2698	11.3297	11.7796	12.186	11.438	9.8164
SCCCST1003D11.g	GS1_SS_16094_05066	SS	Unknown	.	.	.			5.5826																																5.7962				5.8105
SCQSFL3038C10.b	GS1_SS_20222_04802	SS	.	.	.	Uncharacterized protein At3g49055	10.9374	10.6231	11.5221	11.5654	11.6316	11.4464	10.2492	10.5762	11.3458	11.3318	11.0196	11.2347	11.5538	11.3037	10.6798	10.4676	11.6406	11.5446	10.5508	10.836	11.3173	11.5478	10.8886	11.0582	10.8774	11.041	10.8744	10.6312	10.7876	10.8518	11.1424	10.8206	10.5684	10.6208	11.9764	12.1818	10.5417	10.966	10.2514	10.9395	10.6944	10.6312	11.4578
SCEPAM2015B08.g	GS1_SS_16095_13317	SS	.	.	.	Protein DGCR14
SCEPRZ1011A12.g	GS1_SS_20223_19178	SS	Signal Transduction	quinase	Protein kinase	undefined	8.1355	8.4891	8.4758	7.9751	8.4881	8.1149	10.4312	9.659	8.5178	8.4509	8.5732	8.4114	7.0474	7.4473	9.0883	8.8795	9.1383	9.1757	8.5182	8.5735	7.2457	6.8011	10.2122	9.8084	8.3093	8.0945	7.8251	7.4771	9.9725	9.9926	8.5428	8.0866	8.2611	8.4	7.2885	7.4188	9.463	10.2706	7.3542	8.5584	7.8668	7.4771
SCAGFL1090D09.g	GS1_SS_20267_19096	SS	Others	.	Unknown protein	RecName:Vegetative cell wall protein gp1
SCAGLR1021D04.g	GS1_SS_20275_00516	SS	Signal Transduction	.	.	Probable protein phosphatase 1B-like	9.2914	9.2638	11.838	11.624	11.7846	11.753	8.9916	8.9134	12.0377	12.0778	11.7756	11.9711	11.5844	11.6798	9.0629	8.9089	12.3915	12.3609	11.1552	11.4998	11.1922	11.1566	9.6956	9.5488	11.2575	11.4377	11.502	11.2028	9.1001	9.1876	11.964	11.5816	11.7504	11.5962	11.8747	12.3813	9.2311	9.576	10.7764	11.3843	11.089	11.2028	10.7374
SCJFST1015D08.g	GS1_SS_20271_16487	SS	.	.	Protein kinase	putative RLCK	10.4435	10.1294	12.1373	11.9945	10.9451	10.8603	10.7024	10.387	11.8693	11.9942	11.2386	11.1454	11.0921	10.3869	10.3668	10.215	12.3044	12.317	10.7301	10.7274	9.8435	10.3378	10.601	10.3514	11.5568	11.5932	10.5455	10.3172	10.4884	10.5301	11.6282	11.6504	10.7078	11.0687	10.4074	10.8864	9.9813	10.207	11.2315	11.439	10.5816	10.3172	10.2094
SCSFSB1097D02.g	GS1_SS_20268_11897	SS	.	.	.	Synaptonemal complex protein 1
SCJFLR1017F04.g	GS1_AS_20533_20404	AS	.	.	Protein kinase	Undefined																							5.7581				6.5328		6.5204	6.7693							6.8316	6.9442			6.1999
SCEPLR1030G10.g	GS1_AS_20537_15621	AS	Pathogen Resistance	kinase/phosphatase	Receptors	receptor Ser/Thr kinase
SCCCLB1024A08.g	GS1_AS_20543_01181	AS	Unknown	.	.	.	7.7574	8.4307	6.8551	6.2928	7.0152		9.0404	7.3787	6.7931	7.1778	6.1264	6.4497	6.3684		7.437	7.8116	6.8026		6.393	6.2315	6.4073		7.906	8.076	7.233	7.0046	6.867		8.1208	7.7814		7.2235	6.3235		7.0688		7.9201	7.9038	6.7416		6.585
SCSFSB1101D11.g	GS1_AS_20544_07544	AS	.	.	.	.			5.5352						5.8896								5.7017								5.7577		6.236		5.8657									6.6323	5.9546		6.2107
SCCCCL4013B11.g	GS1_SS_16163_06989	SS	.	.	.	.	9.351	8.1836	11.1764	11.0897	10.6793	10.7324	8.666	8.6183	10.6639	10.6846	10.5428	10.3406	10.7656	10.3045	8.7744	8.8186	11.2114	11.2389	10.3889	10.4286	10.0782	10.8279	8.964	9.003	10.8917	11.0817	10.3587	10.1428	9.0832	9.4918	10.7094	10.6867	9.6818	10.0831	10.7338	10.3832	8.356	9.3184	11.0278	11.109	10.3605	10.1428	10.8026
SCSFRT2068G08.g	GS1_SS_16165_10859	SS	.	.	.	.	10.4121	10.8516	9.9911	9.8178	9.8552	8.8878	10.0795	10.343	9.702	9.5873	9.324	9.2798	10.1996	8.8687	10.7652	10.131	10.3338	10.3915	9.4911	9.5011	9.705	9.3535	10.8638	11.0653	9.549	9.2374	8.6956	8.6618	10.7002	11.2206	9.8956	9.907	9.4302	9.5089	9.8854	9.8536	10.8784	10.7524	9.4681	9.7426	9.6175	8.6618	9.445
SCJFRZ2010A05.g	GS1_SS_16154_21454	SS	.	.	Transcription Factor	Homeobox	9.7263	10.0275	13.4811	13.4171	12.5119	12.4287	9.4249	9.3354	13.2392	13.265	12.4631	12.3547	13.7432	13.1518	10.0649	9.4952	13.5314	13.6838	11.9612	12.047	13.1763	13.381	10.359	10.1963	12.7786	13.0481	11.7731	11.725	9.2223	9.5932	13.0939	13.0738	12.2685	12.2604	14.295	14.4295	9.971	9.9706	12.4816	12.7492	11.686	11.725	12.9881
SCCCLR1077E07.g	GS1_SS_20280_03011	SS	.	.	.	Carotenoid isomerase, chloroplastic
SCQSRZ3038C02.g	GS1_SS_16157_11191	SS	.	.	.	Transmembrane protein 87B
SCQGRT1040E09.g	GS1_SS_20281_12127	SS	Others	uncharacterized	.	Putative tropinone reductase homolog At1g07440	13.259	12.6808			6.355		13.255	12.3086					11.614	11.2816	12.969	13.0776					11.2196	12.2258	13.371	14.1371					12.2056	12.8018					12.816	12.2213	13.0076	14.2041					12.5814
SCAGLR2011G05.g	GS1_SS_16159_10935	SS	.	.	.	AP2-like ethylene-responsive transcription factor AIL6
SCRFFL1027F06.g	GS1_SS_20278_03530	SS	.	.	.	RecName:Mediator-associated protein 2	9.6606	9.4591	11.2552	11.0594	10.1306	10.3029	8.7007	8.4923	11.0834	11.1408	10.7464	10.608	10.9162	10.4393	8.705	8.6787	11.4756	11.2452	10.0791	10.2383	10.5723	11.2517	8.926	9.3184	10.6308	10.8613	10.1632	10.2557	8.9164	9.1047	10.951	10.8436	10.5164	10.2942	11.837	11.0983	8.7624	9.6961	10.1258	10.6822	9.6486	10.2557	11.2142
SCSFSB1097H08.g	GS1_AS_20521_07674	AS	Carbohydrate metabolism	Reductase	.	Glyoxylate reductase																													6.3962									7.1048
SCEQRZ3023E10.g	GS1_SS_16160_13129	SS	Unknown	.	.	RecName:Putative protein TPRXL	12.4959	12.2569	9.5768	9.9656	13.9913	13.1902	13.4067	13.2298	9.6498	10.2938	11.1872	12.3143	15.8999	15.0246	13.0606	12.3324	10.112	10.7126	11.7438	12.3281	15.0609	15.5754	13.6339	13.3498	10.0266	10.047	12.5675	11.7146	13.2983	13.677	9.7535	9.7936	11.7974	11.2853	16.1023	15.4008	12.9347	13.8441	10.2552	11.0083	12.9844	11.7146	15.4054
SCVPLB1018A06.g	GS1_SS_20279_12347	SS	.	.	.	Hydroxymethylglutaryl-CoA synthase
SCSBAD1054F04.g	GS1_AS_20522_07379	AS	Unknown	Uncharacterized	.	RCC1 and BTB domain-containing protein 1
SCVPCL6040G06.g	GS1_SS_16149_14164	SS	.	.	.	Anoctamin-10
SCAGST3137C05.g	GS1_SS_16150_08060	SS	.	.	.	RecName:Probable glucuronosyltransferase Os01g0675500	6.6752		7.0148	7.1469	9.681	9.0066	6.7245		6.8436	6.8339	6.4166	8.1613	9.7022	10.9223	6.1626		6.9954	6.8636	6.5071	7.788	9.2618	8.5841	6.0496		7.2846	7.0259	7.9138		7.4929	7.0242	6.941		6.8039		9.7035	11.1631	7.0334	7.2877	7.0178	7.2119	7.3483		8.2502
SCSFSB1099C10.g	GS1_AS_20530_05724	AS	.	.	.	B3 domain-containing protein Os03g0619825 OS=Oryza sativa subsp. japonica GN=Os03g0619825 PE=2 SV=1																													6.1164									6.5777
SCCCCL4007E12.g	GS1_SS_16151_20809	SS	Carbohydrate metabolism	Nucleotide sugar synthesis, conversion and transport	Cell wall	UDP-D-glucuronate decarboxylase	12.2954	11.5306	11.8529	11.8272	13.0994	12.7683	11.8054	11.5109	11.4261	11.6662	11.6673	12.3688	14.0804	13.9254	11.7344	11.5506	12.0192	11.9518	11.6598	12.1656	13.5624	13.6318	12.149	12.2351	11.0885	10.8742	12.3069	11.3962	11.276	11.4012	11.3634	10.9453	12.1132	11.327	14.3691	14.7083	10.9784	11.9758	10.7579	11.5344	12.1136	11.3962	14.1264
SCEPAM1021B02.g	GS1_SS_20282_12750	SS	Unknown	Coenzyme	.	Probable exosome complex exonuclease 1	6.8075		13.7365	13.4586	11.0474	10.9126			13.7811	13.7607	12.8985	12.1242	7.4656				13.5217	13.6764	12.2235	11.8223	7.3158	7.8636	6.3341		13.0062	13.3554	11.7914	12.2605	6.49	7.8592	13.1035	13.0118	11.7807	12.6288	8.1224	8.2646		7.2905	12.5596	12.425	11.3363	12.2605	8.2087
SCQSFL1129G11.g	GS1_SS_16152_14518	SS	.	.	.	.	10.5061	10.2078	10.9204	10.9615	11.2681	11.0658	9.85	10.1582	11.0471	10.919	10.8969	10.9678	10.8309	10.7164	10.4086	10.0263	11.2337	11.2344	10.3905	10.492	10.2528	10.4171	10.5219	10.4278	10.7158	10.701	10.3354	9.6974	10.2837	10.6968	10.8068	10.6402	9.7128	9.7767	10.8181	11.2518	10.1187	10.8583	10.1449	10.4998	9.6992	9.6974	10.2585
SCCCLR1C03A10.g	GS1_SS_20252_11881	SS	Cytoskeleton and vesicle trafficking	others	.	RecName:Vesicle-associated protein 4-2
SCRUFL1018A08.g	GS1_SS_20250_16409	SS	.	.	No matches	.	8.056	7.893	9.8332	10.0673	9.4161	9.6474	8.0976	7.611	9.963	9.9278	9.3636	9.5084	8.0508	7.8436	7.8082	7.3426	10.789	10.8414	9.2501	9.5206	8.8247	8.1154	8.5427	8.1821	9.1137	9.4382	9.2786	9.227	7.7131	7.7151	10.1589	9.6076	9.3997	9.6176	9.0483	8.8695	8.372	8.7817	8.6623	9.5286	8.8236	9.227	8.2309
SCAGLR1021G09.g	GS1_SS_20254_21749	SS	.	.	Cell cycle	RecName:Phosphatidylinositol glycan anchor biosynthesis class U protein
SCRUFL1018C07.g	GS1_SS_20253_14195	SS	.	.	.	Probable 1-acyl-sn-glycerol-3-phosphate acyltransferase 5
SCEQSB1015H09.g	GS1_AS_20575_03785	AS	.	.	.	Putative phospholipid-transporting ATPase 9 (Aminophospholipid flippase 9)																	5.4778										6.1599		6.4257									6.7178
SCRLAD1100G03.g	GS1_AS_20577_04195	AS	.	.	.	Sulfated surface glycoprotein 185
SCCCFL5096D07.g	GS1_AS_20573_06068	AS	RNA metabolism	transcription factor	.	Transcription factor PCF5					6.2035								6.5102				6.0989		5.975						5.7458				6.7616	7.2092			6.4023			7.3113	7.0704	6.6399	6.1399
SCRFLB1056D11.g	GS1_AS_20574_19776	AS	.	.	Protein kinase	putative RLCK																														6.7158
SCQGST1032C04.g	GS1_SS_16147_03429	SS	Unknown	uncharacterized	.	RecName:Sigma factor binding protein 1, chloroplastic
SCEQAM1042F03.g	GS1_SS_16145_00041	SS	.	.	.	.	7.5406		9.9182	9.8629	8.6476	8.6954	6.7346	6.7985	9.4308	9.2607	8.7411	8.9194	8.615	8.5151	7.4406		10.0484	9.7936	8.2032	8.3234	7.7836	8.2492	7.352	7.1081	8.76	9.2381	8.3983	8.5434	6.6952	6.9324	9.36	9.198	8.1345	8.8368	8.5043	9.3813	6.9523	7.727	8.2412	9.0908	8.4241	8.5434	7.7942
SCSFFL4082E10.g	GS1_SS_16146_13026	SS	Unknown	uncharacterized	.	RecName:Ninja-family protein 4	8.3656	8.3238	12.0813	11.9726	12.7924	12.9851	9.598	9.7635	11.085	11.3115	10.6593	10.0379	11.9168	10.8438	9.9568	8.8032	11.7156	11.8578	10.9158	11.2547	10.3727	8.7044	8.9019	9.0712	11.141	10.6978	10.949	10.0383	9.3692	10.0524	10.3831	11.4405	10.3334	11.068	10.0502	11.4292	8.1469	9.3343	11.5431	11.7464	12.0274	10.0383	9.0653
SCEPAM1015F11.g	GS1_AS_20546_14772	AS	.	.	Amino acid metabolism	Putative N-acetyl-gamma-glutamyl-phosphate reductase																													6.2289									6.8254
SCSGAM1094D05.g	GS1_SS_16141_17170	SS	Cell wall metabolism	Phenylpropanoid biosynthesis	Cell wall	phenylalanine ammonia-lyaseÃ¯Â¿Â½(PAL)	8.9396	9.091	9.9736	9.9722	11.793	12.6036	9.2141	11.3555	6.8088	7.6454	7.096		13.3807	10.62	11.2939	10.6282				6.8743	12.0455	11.7961	9.1348	10.3617	9.5723	7.7037	8.9544	7.1056	10.4414	10.3185					11.6223	12.7645	9.6802	7.8031	7.9002	8.9734	10.2034	7.1056	10.7443
SCUTAM2086B11.g	GS1_SS_20255_03133	SS	Others	uncharacterized	.	Protein GOS9 Protein GOS9	10.469	10.0092	13.4006	13.2592	9.6184	10.0356	9.8036	9.8814	12.8008	12.9038	12.2373	10.9242	10.3096	9.8368	10.5866	10.2183	12.1615	12.8995	10.8218	10.808	8.8094	9.7844	9.527	9.2947	12.8524	12.6779	9.7441	10.3449	10.7016	10.0342	11.9781	12.6923	9.8894	10.8663	9.3771	9.7148	9.1598	9.8776	13.037	13.1544	9.21	10.3449	9.5749
SCSGHR1072E12.g	GS1_AS_20554_02816	AS	Lipid metabolism	hydrolase	.	Abhydrolase domain-containing protein 6-A																													6.2146									6.3795
SCQGRT1040E11.g	GS1_SS_16143_11343	SS	Others	uncharacterized	.	Uncharacterized membrane protein C2G11.09	11.3963	10.6363	13.0788	13.1754	14.3213	13.7781	9.7536	11.092	12.3223	12.6942	12.8394	13.2121	13.3186	12.763	12.4041	11.8082	12.5035	12.615	12.348	12.736	12.7282	12.8454	10.2412	9.9163	12.5388	12.4201	12.9528	12.4354	10.1618	10.8962	11.9457	11.8118	12.5778	12.2681	13.1953	13.1396	9.634	9.9578	12.0052	12.835	12.8148	12.4354	13.0756
SCRUFL1018F04.g	GS1_SS_20256_07812	SS	Unknown	hydrolase	.	Uncharacterized hydrolase HI0588	8.1162		8.1531	7.9312	7.7768	7.637	7.1423	7.2218	8.0072	8.1014	8.3081	8.2469	9.207	9.7352	7.0861	7.2546	8.5993	8.3654	8.1774	7.9914	8.586	9.5232	7.8172	7.4184	7.5652	7.952	7.3952	7.6626	8.2163	7.7806	8.397	8.1096	7.2471	7.445	9.5366	9.8132	7.7775	8.1982	7.0046	7.8462	7.0731	7.6626	8.9906
SCAGLR1064D05.g	GS1_SS_16138_09286	SS	.	.	.	Protein CARP
SCCCLR1001A03.g	GS1_SS_20259_21669	SS	Signal Transduction	Internal signal transduction	Cell wall	LRR receptor-like serine/threonine-protein kinase ERECTA			14.1982	13.9409	13.2084	12.801			14.0548	13.9013	13.9676	13.5884	9.0968	9.8316			14.579	14.2825	13.5474	13.3916	11.1882	9.3963			13.6734	13.7464	13.2463	13.0816			13.9766	13.8074	13.5433	13.4736	9.9122	10.9783		6.4587	13.185	13.6212	12.8044	13.0816	9.8221
SCRURT2008B10.g	GS1_SS_16139_05286	SS	.	.	.	BEACH domain-containing protein lvsA
SCUTSB1032A04.g	GS1_SS_20260_14016	SS	.	.	.	RecName:Proline-rich protein 4
SCSFSB1104F04.g	GS1_AS_20562_07272	AS	.	.	.	Nudix hydrolase 15, mitochondrial
SCQSRZ3037F10.g	GS1_SS_16136_04714	SS	.	.	.	Transcription factor TGA3
SCVPCL6046G08.g	GS1_SS_20261_12675	SS	.	.	.	Proteasome-associated protein ECM29 homolog
SCEQLB1065H10.g	GS1_SS_16137_13855	SS	.	.	Receptors	Histidine kinase receptor	9.8902	9.8259	11.9658	11.7353	10.3528	10.116	10.9173	10.3194	11.8396	11.6551	11.1139	10.9118	10.9524	10.9517	10.344	10.1516	12.1553	12.2132	11.095	11.0521	10.8384	10.8562	10.8546	10.7304	11.5261	11.737	10.605	10.5867	10.2212	10.5825	11.5854	11.487	10.4954	10.8978	11.7158	11.4462	10.3514	10.6086	11.1611	11.5565	10.6592	10.5867	11.7913
SCBFRZ2047H06.g	GS1_SS_20264_07914	SS	.	.	.	.	10.5076	10.386	12.209	11.9318	11.2259	11.4949	10.3346	9.9558	12.0624	12.2945	11.906	11.8885	11.2099	11.5096	10.0735	10.1903	12.5618	12.7358	11.5315	11.7204	10.9734	11.5004	10.4888	10.4264	11.4022	11.5412	10.909	10.9514	9.9744	10.2798	11.962	12.0608	11.3174	11.4049	11.7255	11.8216	9.8376	10.8578	11.249	11.8237	10.8598	10.9514	11.227
SCEPRZ3132A06.g	GS1_AS_20556_07821	AS	Protein metabolism	uncharacterized	.	.																									5.681		6.278		5.9292
SCRLRZ3040D04.g	GS1_SS_16132_03480	SS	.	.	.	Scarecrow-like protein 9
SCRFFL1029C05.g	GS1_SS_20368_12863	SS	Unknown	.	.	.	9.9344	9.951	11.4423	11.4364	10.4509	10.5469	8.8525	8.963	11.273	11.3532	10.7955	10.9212	10.3328	10.4686	9.0998	9.3816	11.8669	11.7519	10.3579	10.593	10.298	10.9556	9.7744	9.9499	10.6122	10.8984	10.3294	10.2954	9.1176	9.1482	11.054	10.9101	10.627	10.5027	11.266	11.0041	9.6996	10.3304	10.1877	10.9244	10.0133	10.2954	10.8888
SCACST3157E04.g	GS1_SS_20367_16549	SS	.	.	Transcription Factor	CCAAT	9.2142	8.2144	10.8207	10.6095	10.2321	10.4861	8.6684	8.3707	10.5414	10.737	10.5432	10.5177	11.091	10.9571	8.6999	8.7348	11.2104	10.9715	10.2166	10.4876	10.5382	11.2712	8.9165	9.0366	10.2728	10.6345	9.9483	9.6876	8.8922	8.5042	10.7321	10.49	10.141	9.9408	11.4017	10.9649	8.4344	9.406	10.3003	10.7622	9.646	9.6876	11.1855
SCMCST1053C09.g	GS1_SS_20365_15854	SS	.	.	Hormone related	Giberellin	8.5176		9.5404	9.2092	8.2945	8.3839	6.7061	7.1518	9.128	9.4501	9.2825	8.7446	9.4348	9.5016	7.329	7.4906	10.1268	9.8838	9.2701	9.1633	8.988	9.812	7.6532	8.0278	9.0884	9.4783	8.4034	8.7126	7.7929	7.3657	9.8252	9.8495	8.5022	8.711	9.2746	9.6372	7.1794	8.0543	9.1913	9.5097	7.7222	8.7126	8.7114
SCCCFL1003G04.g	GS1_SS_20374_11422	SS	.	.	.	50S ribosomal protein L23	10.846	9.9534	11.054	11.0611	11.0468	11.2868	9.3939	9.4522	11.0998	11.2389	10.9195	11.088	10.9899	10.6757	9.5286	9.4792	11.0067	11.0296	10.322	10.3623	10.3502	10.923	9.5784	9.8654	10.8634	10.7904	11.2597	11.2044	9.3341	9.6543	10.5928	10.2688	10.7658	10.3322	11.3254	11.043	8.8177	9.965	10.0886	10.5918	10.6412	11.2044	11
SCRFFL1029F07.g	GS1_SS_20371_01046	SS	.	.	.	RecName:Pumilio homolog 23
SCCCLR1067F03.g	GS1_SS_20370_04337	SS	.	.	.	Cytokinin dehydrogenase 11 OS=Oryza sativa subsp. japonica GN=CKX11 PE=2 SV=1			6.066	6.2196		7.5253					5.9125						6.849		5.925	6.331					5.6797										5.707				5.8753	6.3154
SCEQLR1094A11.g	GS1_SS_20369_09077	SS	.	.	.	DDB1- and CUL4-associated factor homolog 1 OS=Arabidopsis thaliana GN=DCAF1 PE=1 SV=2	7.0189		7.8834	7.012	7.1762		7.4175	7.0841	8.2589	7.708	7.5789	6.9365	8.0215		7.005	7.2595	8.9348	8.5076	7.694	7.3894	7.9096	8.1239	7.9593	7.9986	7.1512	6.8954			7.0452		8.5599	8.2422	7.4406	7.3576	9.0332	8.8106	7.0116	6.9085	6.7824				8.0622
SCVPHR1090G05.g	GS1_SS_20382_02928	SS	Cytoskeleton and vesicle trafficking	others	.	Protein CHUP1, chloroplastic OS=Arabidopsis thaliana GN=CHUP1 PE=1 SV=1	9.0033	9.1382	11.6521	11.4697	11.4893	10.849	10.083	9.8406	11.6435	11.4884	11.3196	11.242	7.5814	7.4141	10.03	9.7155	11.2733	11.4216	10.5585	10.7038	8.267		10.6852	10.1733	11.612	11.2876	10.8712	10.8286	10.2094	10.3856	10.9483	10.9396	10.857	11.4856	7.1036	8.0758	10.0532	10.6948	10.646	11.3575	11.1727	10.8286	7.0231
SCSGFL1084C05.g	GS1_SS_20377_04637	SS	.	.	.	Mitochondrial inner membrane protein OXA1-like
SCCCLR1076B03.g	GS1_SS_20375_11506	SS	Transposable element-related	.	.	Putative nuclease HARBI1
SCSGHR1069H09.g	GS1_SS_20384_08724	SS	.	.	.	RecName:Tetratricopeptide repeat protein 7A
SCSGFL1084G01.g	GS1_SS_20383_12456	SS	.	.	.	Chlorophyll a-b binding protein E, chloroplastic
SCSGFL1075A12.g	GS1_SS_20387_17780	SS	.	.	Protein metabolism	Alanyl-tRNA synthetase (EC 6.1.1.7) (Alanine-tRNA ligase) (AlaRS)	12.2345	11.4007	9.2422	9.1574	8.5998	8.064	11.7218	11.4458	9.0878	8.9045	8.6098	8.437	9.0851	8.8971	11.3392	11.4549	9.5204	9.3166	8.2698	8.2972	8.6716	9.458	11.5757	11.4077	8.9565	8.913	7.719	7.2615	12.4177	12.4748	8.5546	9.0742	7.2832	7.337	9.7386	9.053	11.7084	12.1862	8.6903	8.9814	6.9442	7.2615	9.3284
SCSFAD1108E06.g	GS1_SS_20385_04425	SS	.	.	.	.	6.0425		7.4221	7.443			6.375		7.5282	7.4992	6.684	6.6319	7.5964	7.688	6.208		8.2389	8.1438	6.8599	6.7931	7.2878	7.8112	6.6483	7.1285	6.5694	7.365	6.5123		7.031	7.0711	7.3196	7.3439	6.5287		7.9435	7.586	7.3115	8.035	7.1411	7.7291	6.622		7.1177
SCSGFL1075D05.g	GS1_SS_20392_09558	SS	.	.	.	.	7.4927		8.9508	8.6498	7.5958	7.7701			8.8611	8.7661	8.3477	7.8872	8.6294	8.0624	6.3717		9.6201	9.6857	8.3679	8.2008	8.1914	8.409	6.4211	6.9697	8.5422	8.6039	7.4232	6.7707	6.9975	7.4394	9.2328	8.9462	7.3596	7.5166	8.4911	8.526	6.6824	7.1261	8.3736	8.3816	7.1534	6.7707	8.2033
SCACCL6006D10.g	GS1_SS_20391_11590	SS	.	.	.	RecName:Probable nuclear antigen	7.135		10.3685	10.0542	10.2564	10.2484			9.9609	9.9308	10.2208	10.1662	10.1058	9.9117			10.3917	10.3383	9.8187	9.8782	9.8446	10.3981	6.1866		9.9893	10.0078	10.089	9.9184	6.4536		9.8605	9.6728	10.2464	10.1315	10.8858	10.2064		7.3022	9.6826	10.0615	9.907	9.9184	10.2952
SCEZLB1006A05.g	GS1_SS_20399_19377	SS	.	.	Nucleic acid metabolism	regulation of transcription, DNA-dependent	13.0642	12.5597	12.3116	12.0526	12.8349	12.3716	11.4781	11.9712	12.0787	12.1664	12.1488	12.0394	13.7448	13.0682	12.3278	11.9837	12.3903	12.197	11.5724	11.6774	13.1185	13.2031	12.3642	12.2927	11.9566	11.7161	12.3932	11.822	12.3582	12.5561	11.9007	11.8077	11.888	11.4837	13.4811	13.4232	11.9962	12.0115	11.5018	11.8418	12.1983	11.822	13
SCCCLR1C04F06.g	GS1_SS_20396_16135	SS	.	.	Lipid, fatty-acid and isoprenoid metabolism	Mevalonate disphosphate decarboxylase	11.7444	11.6456	13.6806	13.6736	13.4764	13.5308	11.8582	11.6192	13.5142	13.7066	13.3388	13.5133	13.7397	12.8172	11.9539	11.7635	13.8094	13.8485	12.803	13.0498	12.9705	13.7425	12.4027	12.3952	12.9002	13.1932	13.458	13.2342	11.3408	11.387	13.1803	12.9895	13.2404	13.1656	14.2375	13.6223	11.7025	12.4628	12.3542	13.0964	12.8314	13.2342	13.3289
SCEQRT1028F08.g	GS1_SS_20401_12360	SS	.	.	.	.	6.9171		8.5753	9.298	7.3002	7.853			7.7597	8.3352	7.7302	7.6188	7.6804	7.9035	7.6497		8.6515	8.6652	7.4572	7.8012	7.2478	7.5784	5.9083		8.2239	8.7456	7.9424	7.6676	5.9178		8.0557	8.4966	7.3453	7.4138	8.4336	8.3527		6.2747	8.556	8.6302	7.8971	7.6676	8.32
SCSBFL1039A06.g	GS1_SS_20400_15990	SS	.	.	Nucleic acid metabolism	regulation of transcription, DNA-dependent	10.9358	10.7472	11.153	10.981	9.607	9.6896	10.0653	9.7355	11.0417	11.0942	10.4558	10.1577	9.7336	9.4226	10.0896	10.1025	11.4785	11.193	9.8376	9.7414	9.3776	9.869	10.1864	10.32	10.4035	10.6877	9.5349	9.7098	9.8906	10.2675	10.7267	10.6369	9.9928	9.9369	10.4626	10.3549	10.2278	10.66	9.9362	10.2054	9.0436	9.7098	10.099
SCJFFL1C05F09.b	GS1_SS_20421_10365	SS	RNA metabolism	ribosomal protein	.	40S ribosomal protein S3-3	10.7176	10.346	11.6016	11.3296	11.1576	11.351	9.7828	9.6505	11.5189	11.5674	11.283	11.2276	11.3238	10.5844	9.6956	9.6188	11.768	11.5143	10.815	10.6503	10.8014	11.3715	9.9367	10.1232	11.1935	11.1617	11.4818	11.3144	9.2904	9.7626	11.1749	10.8744	11.2675	10.7894	11.8654	11.1371	9.034	10.0355	10.5885	11.0114	10.723	11.3144	11.9234
SCVPFL3048B10.g	GS1_SS_20419_14087	SS	.	.	.	.																													6.6312									7.1804
SCJFFL1C07F04.b	GS1_SS_20418_21899	SS	.	.	No matches	.
SCMCCL6054D04.g	GS1_SS_20417_10887	SS	Oxidative phosphorylation	protein-protein interaction	.	Uncharacterized protein At2g39795, mitochondrial precursor	10.8239	10.5015	12.3178	12.0073	10.8257	11.0878	8.3579	8.6862	12.2478	12.1728	11.5674	11.3892	11.1077	10.3284	8.9169	9.3545	12.6801	12.3807	10.9752	10.8225	10.5312	11.3404	8.8176	9.8071	11.5993	11.732	11.2115	11.3881	8.8502	9.2731	12.2034	11.5752	11.354	11.0784	11.8472	11.1164	8.7715	10.0345	11.038	11.5916	10.441	11.3881	11.3015
SCEZLR1031A11.g	GS1_SS_20416_06620	SS	Lipid metabolism	transferase	.	Acetyl-CoA acetyltransferase, cytosolic 1
SCAGFL1093E07.g	GS1_SS_20411_07583	SS	.	.	.	.	6.659		7.3648	7.3459					6.9593	6.8473	6.6284	6.4556	7.7275	7.8612	6.5792		7.4373	7.1709	6.3968	6.3622	6.9122	7.9488	6.3378		6.4697	6.8009	6.2117		6.439		6.9589	7.0675	6.3886	6.6344	7.7528	8.1902		7.1292	6.9187	6.6707	6.5271		7.6532
SCSBFL1039H01.g	GS1_SS_20405_02694	SS	.	.	.	Acyl-[acyl-carrier-protein] desaturase, chloroplastic
SCSBFL1039F09.g	GS1_SS_20404_02424	SS	.	.	.	.	9.3786	9.3916	11.741	11.7426	9.0882	9.3742	7.7106	7.1598	11.199	11.3469	9.6617	9.4336	9.2125	8.9895	7.7269	7.732	11.3596	11.4426	9.0306	8.9967	8.2482	8.9469	8.1466	8.5736	10.5158	11.174	9.1067	9.5908	7.43	7.8166	10.765	10.6718	8.7694	9.158	9.504	9.1601	8.3505	8.4326	10.1813	10.6263	8.4869	9.5908	9.2636
SCSGFL1076F03.b	GS1_SS_20423_13188	SS	.	.	.	.			6.257	7.0352									6.5719				5.7959												6.3424						6.0858	7.0914		6.8672		6.7782
SCSBFL1039F08.g	GS1_SS_20403_19091	SS	Others	.	Transcription Factor	NAM (no apical meristem)			5.9692			6.5558							6.0276				6.4149	6.8823	6.042	6.2877					5.8349										6.1612	7.4594			6.8014	7.0013	6.4039
SCAGFL1085A08.g	GS1_SS_20437_08999	SS	.	.	.	.	6.5852		8.9032	8.679	7.1739	7.3481			8.2191	8.4738	7.8986	7.8668	7.1082				8.7966	8.901	7.6096	7.5255	6.7712	7.102	6.0049		8.466	8.7503	7.5807	7.1832	6.193		8.351	8.0882	6.8116	7.4226	7.4593	7.6868		7.0164	8.095	8.2176	7.0608	7.1832	7.2004
SCRLAD1136F11.g	GS1_SS_20443_16482	SS	Unknown	no matches	No matches																														6.7108								7.0711	7.3386
SCQGAM2107E04.g	GS1_SS_20440_12464	SS	.	.	.	ADP-ribosylation factor GTPase-activating protein AGD3
SCAGLR1021F02.g	GS1_SS_20432_08284	SS	Signal Transduction	.	.	SAC domain-containing protein 3
SCSGAD1006B11.g	GS1_SS_20429_09669	SS	.	.	.	.	8.9678	8.483	10.6081	10.5554	10.9756	11.019	8.1029	7.4988	10.4883	10.5686	10.6006	10.8814	9.4786	9.8784	7.6262	7.3466	10.4266	10.4458	9.8016	9.9511	9.2272	9.4846	7.9002	8.0974	10.2666	10.2966	10.7565	10.636	7.419	7.6577	9.9613	9.7331	10.1626	10.1862	9.858	10.0642	7.5396	8.1102	9.4254	9.966	10.377	10.636	9.4862
SCRLFL3004G12.b	GS1_SS_20434_12018	SS	Others	uncharacterized	.	Kelch-like protein 17
SCBGFL4055H04.g	GS1_SS_20433_17821	SS	Unknown	uncharacterized	No matches	.	8.0095	8.1464	12.2956	12.2017	9.5552	9.5204	7.7703	7.6064	12.2251	12.2678	11.2172	10.6256	8.6167	7.9072	7.4263	7.1717	12.2288	12.3526	10.4974	10.367	8.3778	8.736	8.0184	7.8317	11.6381	11.8958	10.0801	10.6339	7.998	7.5566	11.6386	11.6717	10.3502	11.1505	9.2539	9.0904	7.46	8.1562	10.7315	11.064	9.4813	10.6339	8.9738
SCCCLB1004G10.g	GS1_SS_20427_13157	SS	.	.	.	Probable RING-H2 finger protein ATL5G	6.9994	7.1898	10.1976	10.1385	8.9991	9.663	6.6556		8.9595	9.3896	8.5017	8.6904	9.2876	10.2229	6.1594	7.1991	9.1139	8.8627	7.7388	8.251	8.2848	8.8924	6.9278	6.9813	9.1197	9.1534	7.8398	7.5634	6.2525	7.397	8.2352	8.5342	7.7186	6.9493	9.8784	10.7993		6.9081	8.7673	9.458	7.3729	7.5634	8.6796
SCSGFL1076G08.b	GS1_SS_20428_09180	SS	.	.	.	.			6.728			6.4982			6.4186		5.6673						6.4386	6.9478							6.2365										5.9534
SCJFST1015D08.g	GS1_AS_20271_16486	AS	.	.	Protein kinase	putative RLCK			6.4597	6.4435	6.3994		6.397		6.3344		6.0008	6.4323	6.6985				6.3082	6.6843	5.9926				6.0016		6.9136		6.4589		6.395	6.9396			6.4433		6.3089			6.8121	6.2763		6.5324
SCAGLR1021D04.g	GS1_AS_20275_00515	AS	Signal Transduction	.	.	Probable protein phosphatase 1B-like	7.8283	8.4861	7.3418	6.914	7.4094		10.1324	9.2179	7.425	6.7538	6.5572	6.7015	8.7773	7.9738	9.1095	8.8792	7.4938	7.5911	6.8923	6.5067	7.6902	8.9676	9.173	8.7476	7.8203	6.9839	7.2112		9.2767	10.1842		7.4882	6.4302	7.5663	8.431	7.7696	9.236	8.9826	6.9732	7.2197	6.7534		8.7998
SCRFFL1027F06.g	GS1_AS_20278_03529	AS	.	.	.	RecName:Mediator-associated protein 2	7.0456						7.9098	6.8894							6.6921	7.5124							7.0588	7.1692			7.2647		7.9668	8.3466							7.9076	7.875			6.2272
SCCCLR1077E07.g	GS1_AS_20280_03012	AS	.	.	.	Carotenoid isomerase, chloroplastic
SCSGFL1082D07.g	GS1_AS_20283_07982	AS	Cell cycle	uncharacterized	.	Cell division cycle-associated protein 7			5.935														5.6841								5.5755
SCSGFL1082F01.g	GS1_AS_20285_01634	AS	Unknown	.	.	.									6.262
SCBFRZ3009D07.g	GS1_AS_20300_05287	AS	.	.	.	RecName:Uncharacterized protein DDB_G0271670
SCMCRZ3065C01.g	GS1_SS_16047_15754	SS	.	.	Development	pattern formation protein			6.4204		6.2972				6.537		5.8738						6.6163	6.6175	5.9234						6.2818		6.5922		6.6243				6.0615				6.8288	6.5665	6.6182	7.0119	6.3985
SCMCRZ3065D06.g	GS1_SS_16049_07793	SS	.	.	.	Erlin-2
SCMCRZ3065A07.g	GS1_SS_16042_10466	SS	.	.	.	.	6.501		6.7423				7.6034		6.9241	6.9267	6.0062	6.5887	6.6708				7.0098		5.9864				6.387	7.235	6.6898	7.562	7.5837		8.3518	8.755			6.7935	7.6258	6.9044		8.8578	9.0626	6.7102	7.9892	7.4903
SCMCRZ3065A12.g	GS1_SS_16044_02866	SS	Cell wall metabolism	cell wall differentiation	Cell wall	Fucosyltransferase	9.9422	9.6454	6.7906	6.9637	8.4419	8.5642	8.1448	9.9994			5.1334	6.2	9.2006	7.0796	10.497	9.7388					8.2504	7.0708	8.9257	9.7828	6.4012				9.5782	10.6641					6.6525	8.2104	9.354	8.5238	6.0916	6.679	7.1792		7.2083
SCCCRZ2C04B01.g	GS1_SS_16045_20726	SS	.	.	Transcription Factor	HSF (heat shock factor)	8.3392	7.8228	7.1714	7.3662	7.3409	7.711	7.6779	7.955	6.3692	6.662	6.4562	6.6	8.3747	7.9357	7.6416	7.6728	6.1842		6.1779	6.6478	8.033	8.7334	7.8321	8.0006	6.8401	7.1185			8.1588	7.9539			6.186		8.6908	8.5378	7.7738	8.5706	6.0098	7.1134	6.2558		8.2134
SCMCRZ3065B07.g	GS1_SS_16046_18360	SS	.	.	Carbohydrate metabolism	Putative xylulose kinase	6.3296		8.7965	8.9242	6.2581	6.957			8.2186	8.5083	7.8888	7.6802	7.1522	7.5305			8.8184	8.7764	7.4614	7.1486	7.255	7.6772			7.8784	8.5028	7.0135	6.8836			8.0591	8.3044	7.131	7.4368	7.9011	7.7408			7.6739	8.058	7.2552	6.8836	7.4509
SCCCLB1021E12.g	GS1_SS_16038_21347	SS	Phorphyrin and chlorophyll metabolism	oxidase	Protein metabolism	Protoporphyrinogen IX oxidase (EC 1.3.3.4)	13.7951	13.551	11.4369	11.7421	11.6622	11.747	13.1418	13.4036	11.4326	11.6597	11.2546	11.686	12.1682	12.5928	12.7601	12.9828	11.5936	11.6704	10.5218	10.8362	11.3404	12.5367	13.5544	13.2742	11.2888	11.4882	11.4144	11.319	13.321	13.846	11.0345	11.1573	10.7542	10.7591	12.4932	12.7378	12.6586	13.8212	10.625	11.4545	10.6254	11.319	12.5604
SCRUFL1116E12.g	GS1_SS_16037_12628	SS	.	.	.	Sodium/calcium exchanger 3
SCUTST3131H06.g	GS1_SS_16040_07684	SS	.	.	.	.	6.6769		9.922	10.0726	11.5026	12.0142	6.8929		8.6184	9.3251	9.1358	9.5969	11.3497	10.7232			8.941	9.0947	9.4484	10.1536	10.3899	10.4319	7.3772	8.7695	8.8704	8.4432	10.1185	8.6726	6.085		8.3628	8.9592	9.6331	8.981	10.4763	11.903	7.0898	6.9606	9.5467	10.2736	9.9146	8.6726	10.2324
SCCCLR2003C12.g	GS1_SS_16039_13161	SS	.	.	Inositol	Inositol kinase	12.3785	12.1903	12.0859	12.2586	11.9248	12.039	11.9954	11.5867	12.0176	12.1015	11.7608	11.7857	11.7956	12.0023	11.4764	11.5323	12.3376	12.492	11.313	11.687	11.5173	11.8903	11.7299	11.965	11.5815	11.7784	10.98	10.5626	11.5181	12.402	11.7604	11.8168	10.8334	11.0318	11.9522	12.3584	11.6209	12.3436	11.431	11.8798	10.8834	10.5626	12.2688
SCAGFL1090D09.g	GS1_AS_20267_19095	AS	Others	.	Unknown protein	RecName:Vegetative cell wall protein gp1
SCBFRZ2047H06.g	GS1_AS_20264_07913	AS	.	.	.	.									5.771		5.5095														5.6538														5.793
SCRFFL1027A07.g	GS1_AS_20270_00553	AS	Unknown	no matches	.																												6.6831		7.3461					7.0901			7.7298	7.6289			6.1079
SCRUFL1019D12.g	GS1_SS_20310_14140	SS	.	.	.	LETM1 and EF-hand domain-containing protein anon-60Da, mitochondrial
SCBFSB1046E09.g	GS1_SS_20312_09582	SS	.	.	.	.	7.1429		9.4186	9.161	7.0845	7.5132	6.9227		9.0158	9.1656	8.6412	8.0022	8.2755	8.5372	6.583		9.8605	9.4493	8.4698	8.4617	8.0583	8.862	7.1312	7.2909	8.7242	9.2965	7.9442	8.0738	6.5077	6.7177	9.6538	9.0855	8.2275	8.475	9.0912	8.4504		7.2704	9.0432	9.1922	7.4578	8.0738	8.467
SCSBFL1036C06.g	GS1_AS_20246_00900	AS	Unknown	Uncharacterized	.	Uncharacterized protein C24B11.05			5.5513																						5.3201													6.6399			6.4576
SCQSSB1059G07.g	GS1_SS_20314_00490	SS	Protein metabolism	.	.	Serine carboxypeptidase-like 34
SCCCLR1024B10.g	GS1_SS_20315_10910	SS	Others	uncharacterized	.	Retinol dehydrogenase 11
SCCCLR1001A03.g	GS1_AS_20259_21668	AS	Signal Transduction	Internal signal transduction	Cell wall	LRR receptor-like serine/threonine-protein kinase ERECTA			5.391						5.9829	6.2098	5.5576						5.7609		5.6812						5.7442								6.0751						6.036
SCSFAD1111A04.g	GS1_SS_20316_18266	SS	.	.	Lipid, fatty-acid and isoprenoid metabolism	Long-chain-fatty-acid--CoA ligase 4 (EC 6.2.1.3) (Long-chain acyl-CoA synthetase 4) (LACS 4	6.1455		10.2787	10.1336	9.796	10.032			9.9288	10.1378	10.024	9.9994	9.4794	9.2956			10.3076	10.0712	9.5614	9.5818	8.5688	9.0498			9.9278	10.0095	9.8084	9.6162	6.1291		9.7923	9.8162	9.5134	9.525	9.4472	9.682		6.5348	9.5656	9.9689	9.4217	9.6162	9.1526
SCAGLR1021G09.g	GS1_AS_20254_21748	AS	.	.	Cell cycle	RecName:Phosphatidylinositol glycan anchor biosynthesis class U protein
SCUTAM2086B11.g	GS1_AS_20255_03134	AS	Others	uncharacterized	.	Protein GOS9 Protein GOS9																																				7.2175
SCBFLR1083E01.g	GS1_SS_16064_21263	SS	Carbohydrate metabolism	.	Cell wall	Alpha-mannosidase (GH family 38)	10.6545	10.0036	13.9012	13.526	13.5938	13.4862	10.8458	9.9673	13.2046	13.2863	13.3723	13.2246	12.1532	12.3481	9.7643	9.4186	13.568	13.3407	12.8303	12.8399	12.2061	12.358	10.207	9.5574	13.3326	13.3815	13.1776	12.7942	9.9441	10.2671	13.0813	12.9625	12.5609	12.5358	12.6834	12.861	9.5454	10.104	13.0794	13.1942	12.5074	12.7942	12.6075
SCMCRZ3067D03.b	GS1_SS_16062_03100	SS	Unknown	Uncharacterized	No matches	.																													5.9249
SCRUFL1019C03.g	GS1_SS_20305_09811	SS	.	.	.	.	8.2138	8.3928	8.7766	8.7458	8.6228	8.2527	8.3341	8.6579	8.7085	8.5679	8.2026	7.9658	8.8459	8.6162	8.6644	8.8674	9.3431	9.2651	8.1266	8.3024	8.8065	8.7038	8.7616	8.873	7.9513	8.1562	7.5595	7.0515	8.7924	8.8091	8.9766	8.5973	7.905	8.0248	9.3086	9.9394	8.9247	9.5383	7.6178	8.0379	7.8101	7.0515	8.4654
SCMCRZ3066D07.g	GS1_SS_16063_21054	SS	Signal Transduction	Transcriptional Factor	Transcription Factor	MADS	8.3576	7.6598	6.4333	7.2186	6.3034	6.9153	7.9738	8.7068	6.5092	7.241	6.0806	6.7842	6.3654	6.9363	8.0386	7.9468	5.833	6.1983	6.3252	6.6456	6.5141		8.8724	8.2901	6.0424		6.6749	6.4475	8.4304	8.4622			6.6852		7.5258	8.3647	7.7215	8.6236	5.4724	6.6801	6.94	6.4475
SCRUFL1019C05.g	GS1_SS_20306_14053	SS	.	.	.	.
SCSFRT2067F07.g	GS1_SS_16058_18459	SS	Carbohydrate metabolism	transporter	Transporters	Sugar transporters	10.2488		7.0262	7.5873	12.3345	11.585			6.1498	7.08	5.5618	9.2784	16.513	16.8604			7.3358	7.8502	5.6451	10.6202	16.1799	16.7574	5.879	7.0431	6.0459	7.3726	9.5116	7.041	5.8727	6.634		7.2992	6.879		16.4442	17.0478		7.2677	6.0734	6.9294	10.1116	7.041	16.9785
SCRULB1058B07.g	GS1_SS_20308_03342	SS	Others	.	.	WEB family protein At2g38370	6.3024		12.933	12.5584	10.2115	10.1092			12.7096	12.9486	11.8276	11.1056					12.9058	13.0732	10.894	10.6184					12.0052	12.3852	10.0095	10.9932			12.1298	12.1932	10.5049	11.2453					11.3556	11.6862	10.0995	10.9932
SCMCRZ3066G07.g	GS1_SS_16061_19921	SS	.	.	Pathogenicity	.	6.581		6.9952	7.3576	7.5318	7.9731	7.485		7.2072	6.8068	6.5732	6.4804	8.8393	7.779	6.7125		7.7372	7.6149	6.6026	6.5689	7.9734	7.856	7.0182		6.829	7.5883	7.1433		7.8277	8.3705	7.4152	6.7106	6.5201		8.2241	8.328	7.712	8.291	6.6582	7.3351	7.239		8.3858
SCCCCL5002F04.g	GS1_SS_20309_10832	SS	.	.	.	Sphingosine kinase A
SCQSLR1061F11.g	GS1_SS_16055_12351	SS	.	.	.	ZZ-type zinc finger-containing protein P35G2.11c	5.8072		8.8616	8.6447	7.6738	7.1872			8.6958	8.6946	8.2011	7.8021	7.5108				9.2513	8.973	8.2276	8.0362	6.9052	7.7548	5.8255		8.7972	9.0505	7.9662	7.3432	5.862		8.8183	8.7888	7.743	8.4414	7.9501	7.6164			9.1949	8.9838	7.9545	7.3432	7.743
SCJFRZ2032B09.g	GS1_SS_16054_21526	SS	Hormone biosynthesis	synthase	Hormone biosynthesis	Jasmonate	10.4535	10.0724	12.4921	12.5606	13.4509	12.6502	9.7265	10.9718	10.3098	10.6996	10.2649	9.5052	13.5565	9.7536	11.7098	11.0407	9.014	9.4437	9.3944	9.4768	13.1701	10.2826	9.8499	10.3384	11.9393	10.5925	11.2466	10.469	10.8652	11.7598	8.7142	9.8661	8.4724	8.902	9.8836	11.6696	10.533	9.458	11.3828	11.6821	12.5086	10.469	11.0198
SCBGRT1054F04.g	GS1_SS_16053_18290	SS	.	.	Cell cycle	Nuclear receptor binding SET domain containing protein 1 (NR-binding SET domain containing	8.9777	9.19	11.497	11.821	9.9216	9.5103	9.8146	9.4723	11.063	11.0724	10.0541	10.0878	10.6728	10.6031	9.2725	8.811	11.4148	11.6066	9.9764	9.961	10.1528	10.7628	9.1079	8.9118	10.662	11.0969	9.9063	9.6466	8.9691	9.7241	10.8134	11.0016	9.4424	9.6924	10.9092	10.8304	8.7963	9.0948	11.121	11.0076	10.0358	9.6466	10.8925
SCCCCL4014H06.g	GS1_SS_16050_13601	SS	.	.	.	Leucine-rich repeat-containing protein 40	6.3091		9.6338	9.906	9.6344	9.7408	7.8094		9.1317	9.2883	9.152	9.2173	8.4443	8.415			8.9777	8.9994	8.2514	8.4786	7.092	7.4635	5.9144		9.643	9.6078	9.6612	9.2292	6.4474	7.0934	8.5725	8.3812	8.3552	8.3877	7.696	7.5464			9.1954	9.6653	9.2796	9.2292	8.8793
SCSGFL1083H11.g	GS1_SS_20344_12422	SS	.	.	.	Probable E3 ubiquitin-protein ligase ARI2 OS=Arabidopsis thaliana GN=ARI2 PE=2 SV=1											5.462		6.7637				6.1292						6.1646						7.1138	7.56					6.8567		7.6183	7.7711
SCCCCL3001D02.b	GS1_SS_20340_11872	SS	Unknown	uncharacterized	.	.			9.2045	9.0202					9.2689	8.859	5.0958						10.474	9.9573	5.6531						7.9127	9.0354					9.9348	9.6242							8.4308	8.0482
SCSGFL1083H08.g	GS1_SS_20342_10586	SS	.	.	Library-specific	RecName:F-box protein At3g60790																																		6.6745				6.2283
SCRFFL1028F08.g	GS1_SS_20330_05415	SS	Unknown	Uncharacterized	.	RecName:Serine/arginine repetitive matrix protein 3	7.4105	7.574	13.4089	13.0878	12.4145	12.6136	7.7732	7.2425	12.7642	13.1744	12.6269	12.7004	8.816	9.237	6.5306		13.1218	13.3697	12.3294	12.6772	10.4318	9.249	7.8148	7.793	12.4797	12.6636	12.1494	12.2096	7.5384	7.0053	12.7506	12.8015	12.5474	12.766	9.5184	10.1944	7.315	7.1272	12.4884	13.424	12.5316	12.2096	9.2906
SCVPRZ3029G09.g	GS1_SS_20333_21529	SS	.	.	Receptors	receptor Ser/Thr kinase			6.0463		6.7115	6.6653					6.4305	6.4428	6.545		6.8478		6.2943		6.6969	6.299					5.8846		6.7028						6.6472						5.9588	6.6573
SCRLLR1038G03.g	GS1_SS_16075_10034	SS	.	.	.	Myosin heavy chain, striated muscle	6.8344		8.7282	8.8591	9.5819	9.518	7.3924	6.8895	8.8249	8.9656	8.6227	8.9994	8.8588	9.4304	6.9162	6.9976	9.0459	9.2504	8.5106	8.8051	8.5456	7.7988	6.7376	7.3052	8.5264	8.58	8.8552	8.414	6.7264		8.7752	8.7226	8.3429	8.1467	8.4566	10.3926		6.9503	8.1673	8.5839	8.0788	8.414	7.5513
SCRFFL1028A05.g	GS1_SS_20325_11381	SS	.	.	.	Stress-induced-phosphoprotein 1
SCMCRZ3068C07.g	GS1_SS_16076_00602	SS	.	.	.	.	9.6422	9.7552	10.4189	10.4208	10.303	10.1888	9.7269	9.4561	10.3354	10.5047	10.3564	10.455	9.5899	9.8602	9.4339	9.4925	10.4717	10.773	10.01	10.3144	9.5363	9.6544	9.817	9.8943	9.8726	10.0703	9.6607	9.5703	9.5916	10.2836	10.1142	10.1109	10.0012	10.1439	10.2527	10.7335	9.432	9.9552	9.5876	10.1639	9.3858	9.5703	9.1963
SCCCLR1022E02.g	GS1_SS_20328_08610	SS	.	.	.	MORC family CW-type zinc finger protein 3
SCMCRZ3068D09.g	GS1_SS_16077_11938	SS	Protein metabolism	ubiquitin	.	FAS-associated factor 2-A
SCJLST1020H09.g	GS1_SS_20319_21785	SS	.	.	Receptors	receptor Ser/Thr kinase	8.6064	8.3441	13.1534	13.6239	12.5069	12.4469	8.567	9.1223	13.395	13.7863	13.4114	13.5447	9.2912	9.5352	9.0196	8.3981	13.2733	13.8119	12.7905	12.9279	10.0255	9.0566	9.1543	9.0883	12.834	13.6316	12.7292	13.0844	9.0681	9.3292	13.0452	13.003	13.0096	13.5543	9.647	10.4494	8.8178	9.4024	12.8018	13.1894	12.6337	13.0844	9.0406
SCVPRZ2036A10.g	GS1_SS_16078_10013	SS	.	.	.	Novel plant SNARE 11
SCAGFL1091C07.g	GS1_SS_20321_10205	SS	.	.	.	Phosphorylated carbohydrates phosphatase TM_1254	14.0314	13.2957	11.2702	11.2418	11.938	12.0011	14.1278	14.0265	10.609	10.7961	10.6831	10.7916	11.9071	11.8728	13.8278	13.6577	10.88	10.7441	10.1666	10.2723	11.4554	11.7034	14.1746	13.9524	10.9267	10.2694	10.5342	9.7082	14.4538	14.1004	10.0471	10.3289	9.7374	9.4779	11.8872	12.0014	12.9307	13.6285	10.2761	10.8571	10.4867	9.7082	11.8302
SCQGAM1047E06.g	GS1_SS_20318_09432	SS	.	.	.	.	10.8258	10.9366	10.8919	10.8129	10.9218	11.3704	10.4921	10.1794	10.9114	11.1072	10.6179	10.943	10.6005	10.2487	10.23	9.9538	11.0462	11.0376	10.3374	10.3241	10.5022	11.0524	10.5632	10.2501	10.4496	10.5603	10.6878	10.3903	10.2174	10.6471	10.6191	10.434	10.5003	10.3647	11.5647	10.9776	10.4569	10.8349	9.8418	10.5862	10.1648	10.3903	11.1872
SCCCRZ1001B02.g	GS1_SS_16068_15735	SS	.	.	Receptors	receptor Ser/Thr kinase-unclassified																																	6.3472
SCMCST1058D03.g	GS1_SS_16067_17686	SS	.	.	Lipid, fatty-acid and isoprenoid metabolism	Putative triacylglycerol lipase	7.9808	8.009	8.7456	8.9401	7.7319	8.024	8.2538	8.2354	8.381	8.8085	7.8214	7.9484	8.266	8.5535	7.988	7.7214	8.5287	8.6408	7.4349	7.5052	7.2188	7.9624	7.8303	7.4975	8.2922	8.6137	8.2275	7.9271	8.2965	8.4814	7.724	8.0649	7.4425	7.5634	8.0422	8.7388	8.2956	8.4574	7.9708	8.3251	8.0144	7.9271	7.9756
SCMCRZ3067H03.g	GS1_SS_16071_08591	SS	.	.	.	Vacuolar protein sorting-associated protein 9a
SCRULR1020E05.g	GS1_SS_16074_08640	SS	Unknown	uncharacterized	.	RecName:Serine/arginine repetitive matrix protein 2	14.5912	15.2998	12.4251	12.4306	14.7212	14.5738	14.2031	14.7339	11.6174	11.6649	12.4642	12.3168	15.0858	14.0127	14.9076	14.104	11.4952	11.8444	11.5957	11.676	14.6515	14.5096	14.8272	15.4203	12.1704	11.7681	13.8452	12.8405	15.1912	15.6428	11.1658	11.8208	10.8287	11.363	14.0844	14.8272	14.6974	14.226	11.5057	12.9371	14.3938	12.8405	13.9674
SCMCRZ3067A10.g	GS1_SS_16073_15411	SS	Signal Transduction	kinase/phosphatase	Protein kinase	MAPK/MAPKK/MAPKKK	9.892	9.3695	10.057	10.2298	12.8044	12.3714	10.6524	11.2266	8.6996	8.5346	8.6614	9.6615	13.1212	11.9792	11.2839	11.1724	8.212	8.689	8.4939	8.9404	12.0838	11.8832	10.0808	9.5884	9.0596	8.7984	10.3821	8.9848	10.8938	13.3126	8.1178	7.9858	8.7772	7.81	11.6636	12.6367	10.3524	9.336	8.4182	9.0431	10.4874	8.9848	11.7701
SCEPAM1053C09.g	GS1_SS_20360_09819	SS	Signal Transduction	metalloprotease	.	Speckle-type POZ protein
SCCCLR1070B03.g	GS1_SS_20361_09400	SS	Protein metabolism	chaperone	.	Protein cdcH	10.732	10.3247	10.8227	11.0112	9.5041	9.782	10.6802	10.8982	10.1237	10.2978	9.4479	9.4904	10.1434	9.7678	10.3716	10.1162	10.3415	10.5028	9.1044	9.1336	9.1874	10.0299	10.2533	10.2016	10.266	10.2945	9.5536	9.3564	10.6989	11.2143	9.803	9.858	8.9594	9.1329	10.1763	9.6036	10.1182	10.8058	10.4929	10.7593	10.1102	9.3564	11.3335
SCCCLR1C02F03.g	GS1_SS_20363_19225	SS	RNA metabolism	ribosomal protein	Protein metabolism	60S ribosomal protein L17	12.555	12.1518	12.9176	12.5553	12.2506	12.3136	12.2336	11.5447	12.8796	12.9993	12.8525	12.7265	12.2854	12.236	11.7107	11.7146	13.0401	12.899	12.1029	12.2081	11.9147	12.4237	11.9732	12.3934	12.3479	12.2054	12.3917	12.3778	11.0523	11.4268	12.5882	12.4758	12.8509	12.6626	12.802	12.8198	11.0248	12.1307	11.7247	12.0614	12.2067	12.3778	12.0885
SCCCRT2003G01.g	GS1_SS_20364_04184	SS	.	.	.	RecName:HAUS augmin-like complex subunit 3			8.2681	7.8196	8.5818	8.617			8.0369	7.9946	8.1763	8.3146	8.3022	9.1476			8.4007	8.347	8.2543	8.3286	7.6306	7.7552	6.1168		8.0559	8.5079	8.3624	7.7872			8.3083	7.9316	7.7179	7.6792	8.1996	8.8868			8.0826	8.337	8.0713	7.7872	7.3836
SCSBFL1038F08.g	GS1_SS_20355_20318	SS	Others	.	Hormone biosynthesis	gibberellin	6.3408		8.2924	8.2199	6.6186				8.6771	8.6294	7.5724	6.6979	8.0113	7.468			9.342	9.4078	7.9472	7.4404	8.8473	7.4697			7.868	8.6036					8.6616	8.2648	6.6963	7.1755	8.6353	8.6586			8.0915	8.0914			7.2619
SCJLRZ1023G11.g	GS1_SS_20356_04188	SS	.	.	.	Ankyrin repeat domain-containing protein 17
SCBFAM2022B05.g	GS1_SS_20357_15309	SS	Carbohydrate metabolism	several pathways (several putative substrates)	Cell wall	Galactosyltransferase	7.4755		12.4514	12.0665	11.56	11.3048	7.5466	7.6675	12.04	12.1626	11.8076	11.7372	9.8226	9.978	8.0466	7.6174	12.443	12.2658	11.1209	11.5966	9.5491	9.0926	7.754	7.8131	11.7019	12.1054	11.5864	11.5062	7.7648	7.8677	12.0614	11.9914	11.4494	11.9019	9.6866	10.8038	8.1472	8.8203	11.8365	12.2154	11.7838	11.5062	8.773
SCEZRZ3019D12.g	GS1_SS_20358_04793	SS	Unknown	uncharacterized	.	RecName:Atherin
SCAGLR1043F06.g	GS1_SS_20351_02737	SS	.	.	.	F-box/LRR-repeat protein 3	12.1054	11.5626	11.8173	12.0034	12.0323	11.7722	12.8548	12.522	11.504	11.6363	11.2347	11.4923	12.9206	12.817	12.058	11.8746	11.8258	11.6334	10.8958	11.1421	12.6573	13.2028	12.5342	12.3136	11.2996	11.2288	11.4008	10.7116	12.6222	12.642	11.2979	10.9415	11.3672	10.9266	14.0185	13.2419	12.3725	12.8782	10.7226	11.2992	11.0183	10.7116	13.4508
SCSBFL1038E08.g	GS1_SS_20352_12561	SS	.	.	.	.			5.8177				6.289			5.9601							6.0756						6.2016		5.6995														5.9746
SCVPRZ3028B04.g	GS1_AS_15982_02413	AS	.	.	.	.																													6.5011									7.0674
SCRLLV1024C08.b	GS1_SS_18030_13887	SS	.	.	.	.																											7.0038											6.2888			6.2333
SCRLAD1098D06.g	GS1_SS_18032_12654	SS	Unknown	uncharacterized	.	.	6.4168		12.105	11.6554	13.988	14.3857		7.1424	10.5685	10.9476	12.344	13.1083	14.1836	13.3438	7.9613	7.6283	9.4655	9.8168	11.5964	12.0162	13.1871	13.2263	5.6428		12.3119	10.895	13.4521	13.2016	7.0994		8.9704	10.0788	11.9871	11.2422	14.5507	13.8712			10.9318	11.9818	12.9506	13.2016	13.5689
SCJFLR1017G05.g	GS1_SS_18031_11746	SS	Unknown	uncharacterized	.	.	11.7576	11.5532	13.0821	12.9105	12.1231	12.0986	11.5096	11.4113	12.7982	12.8216	12.5443	12.3294	12.1937	12.1075	11.4244	11.3887	13.139	12.9758	11.9802	12.0734	11.6594	12.0593	11.8008	11.7981	12.426	12.4603	11.9493	11.905	11.6523	11.6722	12.5858	12.4508	11.8914	12.0802	12.6363	12.3647	11.3084	11.9041	12.011	12.3399	11.8342	11.905	12.3218
SCQSST1037B07.g	GS1_SS_18042_19411	SS	.	.	Small GTPases	GTPase modulator	12.7544	12.4546	13.5005	13.4588	12.7902	12.1334	13.2512	13.4723	12.8026	12.6826	12.3435	12.3478	13.1396	12.837	13.0333	12.588	12.4962	12.5683	11.4521	11.444	12.0652	12.6314	12.5512	12.6591	12.9432	12.9698	13.0034	12.5461	13.2122	13.6041	11.9754	12.189	11.4046	12.0521	12.8724	13.1688	12.4465	13.1312	12.4822	12.5688	12.7039	12.5461	13.1666
SCQSST1037D08.g	GS1_SS_18043_02070	SS	.	.	.	RNA-dependent RNA polymerase 1 (Protein rdp1)	9.176	9.0772	9.6108	9.9354	9.2719	9.5326	8.787	9.0146	8.9958	9.5907	8.9403	9.4024	8.6171	8.3119	8.6928	8.7621	9.2428	9.2188	8.158	8.6462	8.0718	8.3485	9.0367	9.1055	9.3052	9.5642	9.5945	9.1672	9.065	9.6432	8.6672	8.6324	8.5962	8.5782	8.7176	9.333	8.5354	9.1139	8.6938	9.4331	9.1334	9.1672	8.4072
SCQSST1037F04.g	GS1_SS_18045_04900	SS	.	.	.	Putative phospholipid-transporting ATPase 4 (Aminophospholipid flippase 4)			7.3128	7.4115	7.859	7.3123			7.5476	7.499	7.1824	7.2472	8.383	8.3818			8.0334	7.749	7.4238	7.4416	7.6156	8.4216	6.0993		7.1934	7.4555	7.6748	6.8448	6.082		7.7758	7.4281	7.6609	7.589	8.9379	8.2874			7.4476	7.6075	7.2513	6.8448	7.4364
SCSBST3093E07.g	GS1_SS_18033_12465	SS	Signal Transduction	uncharacterized	.	Auxin transporter-like protein 2	8.044	7.4352	8.3558	8.4864	12.0698	11.2668	8.1364	8.474	9.4958	9.533	11.0709	11.8312	14.4609	14.1077	8.6973	8.8844	9.1552	9.7799	11.0716	11.2326	13.0468	13.6754	8.7184	8.3849	8.1456	8.0854	11.1322	10.4448	8.3106	8.8662	9.4942	9.1034	12.0977	11.5564	14.3985	14.6391	8.7816	8.8274	7.7548	9.3705	11.0553	10.4448	12.5258
SCCCST1008A02.g	GS1_SS_18036_12997	SS	Others	metallophosphatase	.	Purple acid phosphatase
SCJLRT1015C05.g	GS1_SS_18040_14000	SS	.	.	.	RecName:Suppressor protein SRP40	13.2774	12.8518	13.4004	13.4322	12.9496	12.9788	13.5678	13.3632	12.9958	13.356	12.6777	12.8018	13.13	13.1742	13.2064	13.1994	13.0445	13.1888	12.1696	12.4502	12.4059	12.9306	13.7098	13.7078	12.819	13.0658	12.6678	12.4177	13.3289	13.3562	12.5881	12.8118	12.228	12.6039	13.2167	13.5063	12.8205	13.6476	12.4294	12.9243	12.5647	12.4177	12.8286
SCVPST1060E04.g	GS1_AS_15990_01346	AS	Signal Transduction	transcriptional factor	.	Putative transcription factor BIM2
SCJFRT2060G08.g	GS1_SS_18041_12188	SS	.	.	.	Fatty acid 2-hydroxylase
SCCCLR1022B09.g	GS1_AS_16008_15465	AS	.	.	Protein metabolism	Elongation factor 1 alpha subunit																		6.2069									6.5851		7.2282	7.3603					5.6077		7.5172	8.018	6.0135	6.74	6.69
SCCCCL5001B02.g	GS1_AS_15943_15574	AS	.	.	Transcription Factor	Others
SCJFRZ3C07G02.b	GS1_AS_15942_00945	AS	.	.	.	.															6.7744														5.8297									6.4889
SCCCRZ1001C08.g	GS1_AS_15935_02172	AS	RNA metabolism	ribosomal protein	.	60S ribosomal protein L4-1 (L1)																											6.221		6.4799				6.2285					6.0677			6.0048
SCJFRZ1006G01.g	GS1_SS_18049_13107	SS	.	.	.	DnaJ homolog subfamily C member 25	12.0203	11.8312	12.7489	12.7748	12.4901	12.5884	11.4655	11.3106	12.2371	12.4496	12.1559	12.4628	12.4278	12.5811	11.3019	11.2922	12.6277	12.6184	11.7872	11.9464	11.8682	12.1856	11.6685	11.6754	12.0343	12.276	12.3384	12.0109	11.5422	11.7627	12.0149	11.9707	11.881	11.777	12.5607	12.851	11.4493	12.1958	11.8458	12.3971	12.0669	12.0109	12.5579
SCCCLR1070B06.g	GS1_SS_18047_06054	SS	Others	synthase	.	Phosphosulfolactate synthase
SCCCCL3140E08.g	GS1_SS_18046_18491	SS	.	.	Protein metabolism	5-phosphoribosyl-5-aminoimidazole synthetase	10.3461	10.303	12.0784	11.9528	10.9755	10.7692	9.0618	8.6576	11.7196	11.7527	11.1852	10.9729	11.5844	11.1201	8.9946	9.2039	12.3059	12.1066	10.8619	10.825	10.6938	11.1472	9.2069	9.0892	11.3693	11.7305	10.875	10.808	8.9658	9.533	11.547	11.5998	10.8026	11.0268	11.5237	11.152	9.3984	9.6635	11.2743	11.6074	10.736	10.808	11.3467
SCQSST1039H01.g	GS1_SS_18064_10866	SS	Unknown	Uncharacterized	.	E3 ubiquitin-protein ligase HECTD1
SCEPRZ1008G07.g	GS1_SS_18066_13688	SS	.	.	.	Far upstream element-binding protein 1
SCQSST1038G07.g	GS1_SS_18054_06434	SS	Protein metabolism	ribosomal protein	.	50S ribosomal protein L32, chloroplastic 50S ribosomal protein L32, chloroplastic 50S ribosomal protein L32, chloroplastic	15.874	16.0582	11.9886	12.1332	13.0622	12.6524	16.179	15.1881	11.9683	11.9614	11.8484	12.112	12.6246	12.9731	14.9432	14.913	11.9148	11.9658	11.416	11.4004	11.9615	12.2457	15.4961	15.4283	11.9932	11.5916	11.8882	11.6746	15.9064	16.1641	11.4553	10.6974	11.1548	10.6876	12.7213	12.4977	15.6759	15.6102	11.2465	11.3443	11.0966	11.6746	13.3024
SCQSST1039F02.g	GS1_SS_18061_13437	SS	.	.	.	Formin-like protein 7
SCCCLR1001D05.g	GS1_SS_18053_09018	SS	Unknown	others	.	Pentatricopeptide repeat-containing protein At1g11290	9.939	8.2876	8.1127	7.8274	7.7037	8.4009	7.4526	7.5659	7.3244	7.5055	7.5366	7.7634	8.2763	8.243	7.6648	8.663	7.9919	7.8436	7.1456	6.9914	7.3787	8.2182	8.2026	7.6167	7.6418	7.5006	7.8832	7.7986	8.6618	8.4335	6.9618	6.9898	7.423	7.4808	8.8214	7.7387	8.5411	9.2448	7.1312	8.1488	7.3922	7.7986	8.3986
SCCCFL5001C08.g	GS1_AS_15961_04626	AS	.	.	.	CST complex subunit CTC1 OS=Arabidopsis thaliana GN=CTC1 PE=1 SV=2																																						6.6086
SCCCRT1001F11.g	GS1_AS_15963_00937	AS	.	.	.	.															6.5001																						7.1178	7.1344
SCJLRT1014H03.g	GS1_AS_15946_21310	AS	.	.	Protein metabolism	Pre-rRNA processing protein RRP5																													6.2342									7.0076
SCQSST1036E04.g	GS1_AS_15978_17497	AS	Transport	transporter	Transporters	Phytosiderophores - metal transporters (Zn/Fe/Cd)	5.8732		6.0775						5.9166	6.4196	5.2491		6.0089				6.0982	6.8264	6.1134				6.4373		5.82				6.1437						7.0563	7.8312
SCEZLB1006F03.g	GS1_AS_15972_18182	AS	.	.	Transcription Factor	Homeobox															6.8509														6.3664									7.0147
SCQSST1040D05.g	GS1_SS_18068_00686	SS	Others	uncharacterized	.	Protein FAM136A	8.8991	7.8686	11.9299	11.3938	9.7477	10.3056	6.4408	6.7864	11.5987	11.7233	11.038	10.6438	9.9272	9.3362	6.9066		12.1185	12.0063	10.6002	10.176	9.1535	9.885	6.9288	7.6663	10.9932	11.3327	10.5046	10.6709	6.5862	6.6825	11.7141	11.2794	10.7654	10.7276	10.6874	9.8926		8.29	10.9346	11.287	10.1452	10.6709	10.3371
SCQSST1040H08.g	GS1_SS_18071_10422	SS	.	.	.	RecName:Leucine-rich repeat extensin-like protein 3
SCSGLR1045D04.g	GS1_SS_18069_18005	SS	.	.	Cell cycle	Anaphase promoting complex subunit 7 (APC7) (Cyclosome subunit 7)	9.5862	9.1642	11.561	11.4202	10.315	10.4341	8.7077	8.3196	11.2106	11.288	10.7135	10.3945	10.2908	10.4803	8.5708	8.5572	11.4852	11.3503	10.2838	10.3088	10.007	10.3647	8.7747	8.5816	10.8629	11.2772	10.0314	10.1516	8.8043	8.881	10.8754	10.8313	9.9056	10.1556	10.6184	10.4349	8.7392	9.1834	10.7727	10.9905	9.7931	10.1516	10.3093
SCRFST1041B05.g	GS1_SS_18075_00106	SS	.	.	.	STAM-binding protein-like	12.5834	12.2928	11.634	11.7267	12.4032	12.0408	12.095	12.037	11.5583	11.7912	11.3354	11.659	13.8593	13.1589	12.0057	12.2726	12.0865	12.0822	11.3632	11.5722	12.7161	13.0444	12.4778	12.3538	11.1217	11.1596	11.1141	10.8702	12.3116	12.3886	11.279	11.458	11.1118	10.9297	13.5428	13.3419	11.8388	12.2946	10.9149	11.8698	11.242	10.8702	13.1259
SCQSRT2031D09.g	GS1_SS_18074_13076	SS	Others	uncharacterized	.	TD and POZ domain-containing protein 4	10.9722	10.7876	12.0582	11.9418	12.164	12.191	9.751	10.3642	11.4765	11.7164	11.6257	11.781	12.0706	11.7919	10.0534	10.3146	11.5281	11.4469	11.0268	11.5442	11.6093	12.2106	10.2628	10.435	11.6528	11.6466	11.4929	11.2182	10.6844	11.0438	10.917	11.1566	10.947	10.9464	12.2784	12.1028	10.1936	10.6411	10.9836	11.7102	11.1524	11.2182	12.3898
SCVPRZ2040B11.g	GS1_SS_18077_08194	SS	.	.	.	Intersectin-1
SCACAM2042E06.g	GS1_SS_22418_12080	SS	.	.	.	.	6.2735		7.1151	7.6242		6.6194			7.0944	7.132	6.6031	6.2287	6.6236				7.4879	7.3867	6.4959						6.9684	7.1971					7.2134	7.5137	6.5616		6.843				7.3279	6.9692	6.3614
SCJFRZ2014H04.g	GS1_SS_18080_10161	SS	.	.	.	Adrenodoxin-like protein, mitochondrial
SCCCRZ3097D07.g	GS1_SS_22419_14154	SS	.	.	.	Uncharacterized protein C1020.05 precursor
SCRFST1041D10.g	GS1_SS_18081_09445	SS	.	.	.	.
SCQGFL3050B12.g	GS1_SS_22416_14188	SS	.	.	.	Probable ribonuclease P/MRP protein subunit POP5
SCRFST1041E03.g	GS1_SS_18082_18658	SS	.	.	Protein metabolism	Pitrilysin	8.975	10.0148	6.1161	6.4527	6.4804		8.7124	7.8138	6.459	6.3125	5.8748	6.7465	6.9004		7.7904	8.3136	6.4794	6.7766	5.8339	6.2282		6.661	8.3812	8.3853	6.5234		6.2425		8.9044	10.0752			6.3928		7.2875	7.0235	8.9636	8.7936	6.112		6.263		7.0224
SCEPAM1015B01.g	GS1_SS_22417_19259	SS	.	.	Protein metabolism	Tryptophanyl-tRNA synthetase (EC 6.1.1.2) (Tryptophan--tRNA ligase) (TrpRS)	12.323	11.5822	13.0462	12.7142	12.6246	12.7643	9.8905	10.2382	12.7535	12.6956	12.7744	12.7364	12.812	12.5112	10.8208	10.9976	13.117	12.8966	12.3259	12.2488	12.2168	12.7272	10.3008	11.0436	12.4204	12.6589	12.5432	12.432	10.1918	10.7354	12.5973	12.446	12.531	12.0796	13.1664	12.8394	9.9796	11.1881	12.2234	12.4734	12.4528	12.432	12.8062
SCRFST1041F07.g	GS1_SS_18083_10148	SS	.	.	.	Transmembrane protein 184C
SCUTRZ3073F11.g	GS1_AS_15926_20992	AS	.	.	No matches	.
SCCCLB1025H11.g	GS1_AS_15928_03378	AS	.	.	.	TOM1-like protein 2
SCEPRZ1011G11.g	GS1_AS_15931_04929	AS	.	.	.	Cullin-associated NEDD8-dissociated protein 1
SCSGST1069D07.g	GS1_SS_22426_13510	SS	.	.	.	.	9.6498	9.7254	11.3451	11.199	11.2672	11.0736	9.5778	8.8866	10.9327	10.8832	10.8728	10.9554	10.6343	10.5516	9.5019	9.3633	11.2935	11.2409	10.4926	10.5484	10.6296	10.6269	9.7987	9.6583	10.7983	10.6399	10.496	10.0434	9.2076	9.3054	10.8708	10.5832	10.4364	10.3759	11.3099	11.1857	9.3916	10.1165	10.3864	10.7167	10.2782	10.0434	10.4159
SCCCRT2004E08.g	GS1_AS_15933_21441	AS	.	.	Transporters	RecName:Folate-biopterin transporter 1, chloroplastic
SCUTAM2088C05.g	GS1_AS_15917_17653	AS	Development	uncharacterized	Development	senescence-associated protein																													6.4576
SCACCL6011C10.g	GS1_SS_22420_02744	SS	.	.	.	WD repeat-containing protein 12	10.2022	9.4852	10.513	10.4396	9.4492	9.6748	8.1414	8.445	10.3782	10.5835	9.7694	9.584	10.2664	9.3494	9.0095	8.9176	10.8649	10.7342	9.5286	9.338	9.7802	10.6515	8.8792	9.5439	9.8728	10.0876	8.9886	9.0168	8.5532	8.8135	10.3168	10.0859	9.222	8.6283	10.8385	10.5111	8.4486	9.643	9.4153	9.9783	8.4418	9.0168	10.7654
SCQGLR2032C05.g	GS1_AS_15921_17362	AS	.	.	Protein kinase	cell cycle-related	5.7757		5.3349										6.0874				5.7459								5.696				6.1373						5.7635	11.3486		6.5737
SCJLFL3014B10.g	GS1_SS_22422_11117	SS	.	.	.	.	11.2486	11.147	9.1486	8.895	10.2306	10.3889	11.431	10.8942	9.0148	9.2754	9.3909	9.9955	9.8088	10.5542	10.8176	10.9419	9.1492	9.1456	8.727	9.2668	9.2395	10.041	11.2437	11.171	8.8535	8.6317	10.2278	9.7008	11.3717	11.5587	8.3964	8.654	9.2059	9.0954	10.4284	10.7608	10.8279	11.3144	8.075	8.8736	9.4076	9.7008	10.2322
SCEZLB1007E12.g	GS1_SS_18099_07505	SS	Unknown	Uncharacterized	.	Serine/arginine repetitive matrix protein 2
SCUTAD1032C06.g	GS1_SS_18094_21334	SS	.	.	Lipid, fatty-acid and isoprenoid metabolism	protein phosphatase 2C	10.5602	10.8034	11.0137	10.5374	11.0613	11.1315	11.3233	10.9884	10.6245	10.887	10.5812	10.5995	10.9128	10.2402	11.5689	11.0512	11.3493	11.303	10.2718	10.5264	10.5016	10.3937	12.1292	11.8482	10.2982	10.2199	10.0812	9.512	11.3435	11.249	10.434	10.4668	10.1658	9.7706	11.3224	11.2626	11.6346	11.6396	9.8504	10.4607	9.9935	9.512	10.4988
SCEQHR1079E11.g	GS1_SS_18103_17277	SS	Protein metabolism	peptidase	Protein metabolism	Cell division protein FtsH	12.5837	12.0107	8.8406	9.07	8.6846	8.938	11.3662	10.8806	8.9602	8.7982	8.441	8.8225	9.6795	9.8521	11.192	11.6668	9.0913	9.1786	8.3151	8.5748	9.1549	10.078	11.964	11.891	8.5286	8.6422	8.6276	8.1864	12.1267	12.3045	8.8586	8.385	8.3758	8.5154	10.326	9.8492	11.6996	12.1979	8.2764	9.0618	8.3036	8.1864	9.4622
SCVPAM1056A04.g	GS1_SS_22437_05597	SS	AminoAcid and nitrogen metabolism	decarboxylase	.	Lysine decarboxylase-like protein At5g11950	12.2404	11.832	10.8146	10.3608	9.126	9.1006	12.2398	11.9718	10.7289	10.9635	10.0966	10.3253	11.1525	10.3364	11.4362	11.9348	11.5598	11.3056	9.9667	10.2297	9.0453	9.381	12.9504	12.509	10.0704	9.8162	8.9325	9.3281	11.9772	11.9884	10.7405	10.191	9.6242	9.2492	9.9172	10.2294	11.8327	12.0424	8.9465	10.409	8.8326	9.3281	7.8155
SCCCRT1004H04.g	GS1_SS_18106_11993	SS	Unknown	uncharacterized	.	RecName:Atherin
SCAGLR2033A03.g	GS1_SS_22439_20532	SS	.	.	Pathogenicity	R-genes transduction	13.9226	13.3366	15.4083	15.5966	14.6128	15.0122	13.9722	14.2052	14.2985	14.6369	14.2148	14.4938	14.5525	14.3832	13.8385	13.669	14.0705	14.2969	13.2852	13.6261	13.6191	14.205	13.5901	14.1178	14.7516	14.7619	14.3996	14.1536	13.8417	14.2526	13.639	13.9756	12.9157	13.1963	14.4485	14.6423	12.7754	14.1428	14.1626	14.7122	13.785	14.1536	14.343
SCAGSB1087H11.g	GS1_SS_18100_05502	SS	Unknown	.	.	.	9.5177	8.4639	12.6993	12.7111	10.912	11.363	8.3152	8.3709	11.9713	12.2769	11.8848	11.5969	11.0984	11.2236	8.7187	8.7068	12.5608	12.5128	11.3853	11.4572	10.9448	11.536	8.8492	8.5965	12.2234	12.5188	10.7055	11.0995	8.8463	9.0798	11.9704	12.0006	10.8985	11.063	11.5668	11.152	8.7546	9.4989	12.1383	12.3514	10.6994	11.0995	11.3986
SCRLFL1010H02.g	GS1_SS_18101_08806	SS	Others	methyltransferase/interaÃƒÆ’Ã‚Â§ÃƒÆ’Ã‚Â£o ptn/ptn	.	Histone-lysine N-methyltransferase, H3 lysine-9 specific SUVH4
SCEZLB1006A02.g	GS1_SS_22441_12160	SS	.	.	.	.	10.0531	10.068	12.4686	12.2124	9.9632	10.2204	8.3072	8.4884	12.472	12.5304	11.4188	11.0108	10.3314	10.077	8.4576	8.9799	12.9444	12.8805	11.0408	10.9987	10.1256	10.6225	8.6348	9.2248	11.7819	12.007	10.3583	10.6317	8.1926	8.7006	12.3582	12.1942	10.9324	11.2322	10.9513	10.6868	8.6002	9.2248	11.4918	11.766	10.1116	10.6317	10.2575
SCJLFL3014H03.g	GS1_SS_22430_10734	SS	.	.	.	.	14.7872	14.1673	10.8917	10.8563	10.2855	10.4122	13.8695	13.6278	9.765	10.0752	9.6418	9.8956	10.5683	10.7445	13.8047	13.7638	9.9238	9.9645	8.9039	9.2428	9.4646	10.3861	13.881	13.7896	10.1998	10.4586	9.6884	9.595	14.335	14.3076	9.0725	9.2481	8.5533	8.952	10.7256	10.4836	13.78	14.28	9.813	10.317	9.5664	9.595	11.2743
SCCCLR1C03D02.g	GS1_SS_22447_13025	SS	.	.	.	Splicing factor U2af small subunit B
SCEZRZ1016F07.g	GS1_SS_22442_18014	SS	.	.	Carbohydrate metabolism	Alpha-amylase	9.9384	9.5408	11.7076	11.6276	10.0125	10.3598	8.8683	8.9196	11.2871	11.4599	10.7485	10.5624	9.9172	10.24	8.8268	8.6767	11.92	11.9216	10.5182	10.4731	9.6648	10.04	8.5636	8.8056	10.7698	11.3998	9.2618	9.5124	9.1067	9.405	11.5857	11.32	10.4798	10.1728	10.6422	10.2924	9.0054	9.5851	10.5728	11.0703	9.8209	9.5124	10.0338
SCJLFL3014E05.g	GS1_SS_22443_04012	SS	Unknown	no matches	.				10.2705	10.3836	8.5006	8.0406			10.269	10.5814	8.934	8.9004	8.1072	7.7696			10.7096	10.4996	8.5262	8.4126	7.2859				9.7632	9.8618	7.8244	7.9516			10.1286	10.054	8.47	8.3731	7.7046	8.1005			9.821	10.2144	8.3084	7.9516
SCCCLR1072A02.g	GS1_SS_22444_14429	SS	Protein metabolism	.	.	Subtilisin-like protease
SCRLAM1012D11.g	GS1_SS_22445_14311	SS	.	.	.	.	7.047										5.2807	6.0787					5.6869						6.6696	7.2082			6.4218		7.3054	7.23			6.2779				7.539	7.8544		7.061
SCJFHR1034D01.g	GS1_SS_22468_10875	SS	.	.	.	KH domain-containing protein At4g18375	9.632	9.0455	11.1348	10.6709	9.2839	9.3513	8.1183	8.1305	11.1348	10.8915	10.5823	10.1602	9.8412	9.2779	8.3053	8.2893	11.6666	11.4512	10.3078	10.1592	9.6583	10.025	9.538	9.3164	10.5688	10.6173	9.6622	9.6392	7.8456	7.8094	11.3616	10.9615	10.4267	10.681	11.0073	10.1864	8.9154	9.2865	10.3029	10.2471	9.3002	9.6392	9.7804
SCACLR1057B05.g	GS1_SS_22466_00565	SS	Unknown	uncharacterized	.	.	10.1599	9.8684	10.8104	11.1277	8.5838	9.165		6.8029	10.6186	10.9522	9.0691	9.3004	9.2223	8.8844	8.5461	8.9479	10.9909	11.0171	8.9265	8.9268	8.2748	8.971	8.5376	9.152	10.2864	10.678	8.21	8.6847	7.7038	7.9946	10.227	10.6096	8.0506	8.2645	9.1462	9.2411	8.0118	8.2931	9.9331	10.702	7.8904	8.6847	8.306
SCJLRT1019D10.g	GS1_SS_22465_14378	SS	Unknown	Uncharacterized	.	RecName:Serine/arginine repetitive matrix protein 1	11.5103	11.3869	12.5514	12.4637	11.7972	12.1848	10.5524	10.2258	11.6877	12.1426	11.626	11.4734	11.109	10.672	10.4146	10.4466	12.2936	12.0814	11.5616	11.6334	11.0466	10.6255	10.7999	10.7487	11.7771	11.6927	11.017	10.792	11.0051	11.2514	11.4816	11.7983	10.9318	10.9653	10.5848	11.1029	10.58	11.234	12.0192	12.6344	11.5836	10.792	10.661
SCSBST3096B01.g	GS1_SS_22464_12030	SS	.	.	.	SPX and EXS domain-containing protein 1			5.3404		6.1557	6.1184				6.1251							5.6512			5.7163					5.4353
SCQGFL3051G05.g	GS1_SS_22450_00279	SS	.	.	.	.	7.5951		7.2488	7.37	6.7238	6.7674	6.838	6.8294	6.6946	6.8428	6.4468	7.0543	7.5091	7.6642	6.6439		6.8745	7.1708	6.51	7.0805	7.3512	7.4827	6.9442	6.9629	6.596	7.3856	6.6317	7.2395	8.1629	8.0602	6.8047		6.1806		8.0448	7.9695	7.8979	8.676	6.7584	7.9216	6.787	7.2395	7.2626
SCRFLR1012G04.g	GS1_SS_22448_11180	SS	.	.	.	Centromeric protein E
SCJLFL3015H09.g	GS1_SS_22462_11244	SS	.	.	.	.			10.5036	10.7387					9.9294	10.2074	8.3406	7.8602				7.3104	10.759	10.1612	7.2345	7.4028					9.8976	10.2993	6.9548	7.6477			9.4462	9.545		7.185					9.7292	9.8388	7.4509	7.6477
SCJLRT1018C07.g	GS1_SS_22459_13615	SS	RNA metabolism	exonuclease	.	Exosome complex exonuclease RRP42
SCVPHR1096C12.g	GS1_SS_22455_08532	SS	.	.	.	Pseudouridylate synthase 7 homolog			7.3889	7.0735					6.6838	7.0277	6.1562		6.244				7.7836	7.5788	6.255						6.1365				7.1104		7.3736	7.0773			6.7085		7.1342	7.5807	6.2332	7.1353
SCJFFL3C02C03.g	GS1_SS_22454_06917	SS	.	.	.	Atherin
SCQGFL3053A08.g	GS1_SS_22485_21393	SS	.	.	Transcription Factor	.	9.7863	9.2626	11.0516	11.1235	9.7266	9.5612	9.1069	8.6837	10.828	10.8944	10.119	10.083	10.6079	10.97	9.1233	9.1525	11.1414	11.2002	9.7908	9.6655	10.0578	10.7406	9.3722	9.1212	10.2382	10.7906	9.6088	9.4304	9.3268	9.1226	10.509	10.5424	9.406	9.5958	11.0268	10.983	9.1916	9.6768	10.1697	10.5728	9.4103	9.4304	10.5864
SCJFRZ2011F04.g	GS1_SS_22484_11922	SS	.	.	.	Coatomer subunit beta-2
SCBGHR1061H07.g	GS1_SS_22487_05676	SS	Unknown	.	.	RecName:Probable serine/threonine-protein kinase DDB_G0282963	5.9108		14.454	14.1212	10.8175	10.8954	6.7578		14.394	14.2328	13.2045	12.4297	9.2973	9.199		6.8254	14.9327	14.4676	12.8628	12.604	9.2379	9.5667	6.5074	6.769	13.8308	13.9579	11.5454	12.0766	6.6362	7.1924	14.2447	14.1189	12.7074	13.1661	10.4738	10.151	6.7472		13.7745	13.8746	11.8066	12.0766	10.1738
SCEZSD1080E02.g	GS1_SS_22470_05768	SS	.	.	.	Protease Do-like 1, chloroplastic
SCAGFL1089C05.g	GS1_SS_22474_01087	SS	Unknown	.	.	.			12.7942	12.9364	11.2588	12.1141			12.1546	12.7815	12.1928	12.0738	9.651	9.8715			11.955	12.5538	10.962	11.1814	9.1761	9.6819			12.7331	12.8948	11.6602	12.2366			11.5206	12.0258	11.0438	11.7862	9.7135	10.0918			12.2896	12.7018	11.0954	12.2366	9.1146
SCVPCL6064A12.g	GS1_SS_22473_13756	SS	.	.	.	Pentatricopeptide repeat-containing protein At1g74850, chloroplastic
SCMCRT2103G10.g	GS1_SS_22478_06529	SS	Lipid metabolism	Reductase	.	Delta(14)-sterol reductase
SCJLFL3015H01.g	GS1_SS_22475_00231	SS	Unknown	Uncharacterized	.	RecName:Uncharacterized protein LOC284861	11.4914	10.9352	9.7406	9.8028	9.8696	10.0286	9.2882	9.8122	9.353	9.5972	9.5004	9.7758	9.7533	10.0088	9.7204	9.95	9.4344	9.3783	8.8429	8.8544	8.9722	9.662	9.2834	9.4944	9.4942	9.4352	9.5275	9.5096	9.7016	10.3175	8.8618	8.9918	9.1658	8.966	10.1112	10.0708	8.8016	9.5263	8.9018	9.3183	9.4014	9.5096	9.4539
SCEQRT2090D03.g	GS1_SS_22480_11107	SS	.	.	.	C-4 methylsterol oxidase
SCVPLB1015C04.g	GS1_SS_22479_18468	SS	.	.	Pathogenicity	R-gene																	6.0661								5.6939										6.0076
SCQSLB1049C08.g	GS1_SS_22506_11925	SS	.	.	.	RecName:Uncharacterized serine-rich protein C215.13
SCMCRT2107C03.g	GS1_SS_22503_09872	SS	.	.	.	Protein YIPF1 homolog	10.9729	11.1628	11.8718	11.851	12.9048	12.6761	11.1234	10.8259	11.684	11.8392	11.5586	12.1412	12.6504	12.8067	10.8648	10.6714	11.9934	12.0779	11.3082	11.7602	11.9186	12.3882	11.08	11.2202	11.4585	11.5376	11.7601	11.0618	10.9993	11.54	11.4889	11.3662	10.917	10.8977	12.7999	13.1258	10.9634	11.5926	11.1674	11.7083	11.005	11.0618	12.0367
SCCCLB1004E09.g	GS1_SS_22501_06308	SS	.	.	.	.	8.9541	8.0502	12.6671	12.3615	12.585	12.271	9.3466	9.4903	12.52	12.4581	12.3786	12.4028	12.8164	12.4922	9.1322	8.9967	12.7168	12.9018	12.1646	12.2614	11.9248	11.9845	9.453	9.0552	12.2913	12.3196	12.4333	11.8828	9.3335	9.6132	12.4647	12.401	11.9494	12.3664	12.4397	13.01	8.2687	9.1773	12.0404	12.2658	12.1656	11.8828	12.2356
SCEZRZ1016B08.g	GS1_SS_22498_03053	SS	.	.	.	Uncharacterized protein DDB_0266506	10.88	10.6745	13.9848	14.0418	11.8084	12.1731	9.7636	9.9506	13.67	13.8566	12.8712	12.6983	11.7927	11.8156	9.7938	10.2731	14.2342	14.3476	12.4946	12.7028	11.5321	12.32	10.5253	10.4652	13.439	13.563	11.9396	12.1518	10.2222	10.0677	13.5321	13.494	12.0524	12.743	12.327	12.0212	9.9127	10.7324	12.898	13.5362	12.0224	12.1518	12.3912
SCJLFL3017H03.g	GS1_SS_22497_16253	SS	Unknown	.	Unknown protein	F-box/LRR-repeat protein 17
SCJLFL3017G12.g	GS1_SS_22496_11807	SS	.	.	.	.	7.5048		9.327	9.4062	8.4504	7.8628	7.2348	7.2938	9.1734	9.2414	8.4898	8.3311	8.985	8.4772	6.6562	7.0331	9.5844	9.6023	8.4818	8.5684	8.0365	8.7126	7.1654	7.5767	8.8424	9.1537	8.2679	8.0924	7.4156	7.7565	9.3212	9.2464	8.2026	8.5826	9.0458	8.67	7.1511	7.7304	8.9022	9.2097	8.3035	8.0924	8.6004
SCCCLR2002C09.g	GS1_SS_22494_18516	SS	.	.	Protein metabolism	Ribosomal protein L28-like	7.022		7.7475	7.6316	7.6902	8.5179			7.3659	7.8434	7.5538	7.6773					7.1848	7.1549	6.688	6.6447					7.6841	7.673	8.1904	8.3778			6.9941		7.0729		6.2272	10.0454			6.3506	7.6068	6.2702	8.3778
SCRUSB1078F07.g	GS1_SS_22493_11974	SS	Unknown	Uncharacterized	.	RecName:Uncharacterized protein LOC284861	6.0944		7.5084	7.0551	6.0697	6.7041			7.5184	6.9381	7.8886	7.8636					7.4211	7.091	7.1273	6.6148					6.9442		6.376	6.4824	5.8275		6.9992	7.2463	7.3546	6.9232		6.7811			7.2495	7.6024	6.7892	6.4824
SCAGSB1087E03.g	GS1_SS_22492_15205	SS	.	.	Pathogenicity	R-gene			6.6997	7.4467	6.8972				6.3977	6.4781	6.0441	6.3856	6.7034				6.3399	7.2586	6.0802						6.7213						6.7631		6.1453						6.5646	6.8956	6.4133
SCEZHR1086B05.g	GS1_SS_22488_19901	SS	.	.	Protein kinase	RLCK	6.5048		8.5486	8.1844	7.6098	7.9252			7.9098	8.0792	7.804	7.5372	7.5908	7.6805			8.2753	8.2623	7.8422	7.5956	7.0324	7.3512	6.3535		7.7944	8.0854	7.5377	7.0024	7.1952	6.8245	7.4332	7.6865	7.5283	7.8513	7.6792	7.434	7.0019	7.7892	7.6554	8.3612	7.4924	7.0024	7.0736
SCJLFL3018D03.g	GS1_SS_22507_10969	SS	.	.	.	RecName:Protein MEI2-like 2
SCJLFL3019G10.g	GS1_SS_22523_09248	SS	Cell wall metabolism	Polysaccharide biosynthesis	Cell wall	cellulose synthase like (CSL)	5.7134		10.1913	10.1847	8.4246	8.4674	6.9602	7.4012	9.7604	9.7358	9.345	9.0558	7.938	8.4458	6.529		10.1794	10.2706	9.1266	9.0568	7.8752	7.8204	6.6537		9.4048	9.8498	8.3902	7.8974	8.1162	7.9234	9.9214	9.7606	8.6768	8.8062	8.2344	8.7236	8.0501	8.2189	9.6042	9.9084	8.799	7.8974	7.585
SCSFFL4015E12.g	GS1_SS_22516_14916	SS	.	.	No matches	RecName:Atherin
SCCCLR1066H08.g	GS1_SS_22513_09987	SS	.	.	Stress	Thioredoxin	16.0679	15.5038	15.8875	17.6457	16.7642	17.199	14.9218	15.8347	16.4708	16.9542	15.4652	16.7786	16.4124	16.6191	15.46	15.1548	16.0232	16.6188	15.8416	16.2998	15.81	16.1797	14.7283	15.1404	15.8617	17.2764	16.047	16.4766	15.5262	17.0054	15.8622	16.4432	15.5184	15.9691	16.1483	16.5085	14.5659	15.0071	16.0746	17.0188	16.0496	16.4766	15.968
SCEPLR1030D10.g	GS1_SS_22517_13081	SS	.	.	.	Developmentally-regulated GTP-binding protein 1
SCCCCL4015C02.g	GS1_SS_22509_13529	SS	.	.	.	RecName:Immediate-early protein 2
SCRULB1060G09.g	GS1_SS_22508_21280	SS	.	.	Lipid, fatty-acid and isoprenoid metabolism	Possible proline synthetase associated protein	12.0262	11.7286	12.1712	12.1814	12.4	12.5837	11.4438	10.9457	11.8408	11.9112	12.2896	12.2518	12.501	12.4551	10.8886	11.0133	12.0155	12.031	11.839	11.9201	12.1662	12.7776	11.2797	11.2182	11.8198	11.9006	12.136	11.9341	11.1442	11.6231	11.5387	11.5086	11.8032	11.7244	13.0857	12.5314	10.9052	11.4156	11.3828	11.8713	11.7894	11.9341	13.1342
SCQGAM2026D09.g	GS1_SS_22511_10138	SS	.	.	.	Kinetochore protein nuf2 (NMS complex subunit nuf2)	8.1038	7.8233	8.939	8.6792	8.1328	8.2586	7.7818	7.0757	8.6723	8.9936	8.1806	8.6458	9.3648	8.5724	7.7609	7.911	9.776	9.5957	8.4544	8.565	9.3977	10.3086	8.3122	8.5506	8.3702	8.3639	7.7176	7.7342	7.3669	6.8984	9.2898	8.8774	8.6006	7.7936	10.4402	9.9633	7.7258	8.7051	7.9757	8.8366	7.2252	7.7342	9.3039
SCRFLR1034H12.g	GS1_SS_22510_03436	SS	Protein metabolism	ribosomal protein	.	50S ribosomal protein L6, chloroplastic
SCVPRT2074C10.g	GS1_AS_15523_15299	AS	.	.	Ubiquitination	E2
SCRLCL6030C06.g	GS1_SS_02160_13416	SS	.	.	.	RecName:Uncharacterized protein LOC284861	6.5822		8.2142	7.6722	7.9657	8.2761			7.9394	7.909	8.2104	8.1879	8.4798	8.4051			8.7542	8.6406	8.2892	8.2431	8.2907	8.9344	6.2998		7.7008	7.8394	7.7886	7.5654			8.0672	7.9456	8.2409	7.7318	9.1478	8.9775		7.7247	7.6012	7.9141	7.976	7.5654	8.7444
SCSFAM1076A05.g	GS1_SS_02161_15346	SS	Signal Transduction	kinase/phosphatase	Receptors	receptor Ser/Thr kinase	8.1014	7.7792	10.3081	10.1543	8.4223	8.2188	7.4686	6.9198	10.1348	10.0324	9.3265	9.0472	9.5594	9.3783	7.6107	7.2175	10.8812	10.7768	9.273	9.0936	8.9304	9.7519	7.9548	7.708	9.505	10.0065	8.7912	8.6505	7.7531	7.5185	10.2593	10.2571	8.958	9.155	10.0155	9.7821	8.2674	8.5244	9.7975	9.6242	8.4598	8.6505	9.6805
SCJFLR1013C10.g	GS1_SS_02162_07936	SS	Lipid metabolism	.	.	Lipase
SCACCL6011G10.g	GS1_AS_24113_06923	AS	.	.	.	.			5.6358	6.315						6.319																									6.3418	8.1634							7.052
SCJLST1020A11.g	GS1_AS_24105_07005	AS	.	.	.	.																	5.6413										6.7293		6.4687					6.7821				6.3188			6.3091
SCJLLR1108G12.g	GS1_SS_02175_18224	SS	.	.	Stress	response to virus	12.1858	11.9584	12.8578	13.0527	12.6614	12.7863	11.4629	11.57	12.7046	12.8658	12.5234	12.7447	12.7368	12.3726	11.5043	11.3382	13.026	12.923	11.9512	12.0692	12.0748	12.7156	11.514	11.6934	12.2978	12.645	12.9598	12.8711	11.3628	11.9941	12.3994	12.1834	12.5398	12.3546	13.157	12.7978	11.2744	12.1843	11.853	12.3872	12.5342	12.8711	13.1673
SCEQAM1040C11.g	GS1_SS_02174_12576	SS	.	.	.	Kelch domain-containing protein 4	7.5238	7.7147	8.7594	8.6467	7.7204	7.6446	6.5282		8.4634	8.4217	7.9589	7.9648	8.0541	7.5475	6.8322		8.8453	8.7935	7.6895	7.4846	7.2942	8.0985	6.8302	7.3236	8.0699	8.138	7.4479	7.4658	6.4636		8.1967	7.9823	7.1942	6.9928	8.5909	8.4162		7.0066	7.511	7.7784	6.812	7.4658	8.3358
SCEQLR1029E05.g	GS1_AS_15544_17573	AS	Cell wall metabolism	Phenylpropanoid biosynthesis	Cell wall	Cinnamyl alcohol dehydrogenase (CAD)																											6.1158		6.0657								6.5969	6.6132
SCEZRZ3017B03.g	GS1_AS_15554_17300	AS	.	.	Stress	DNA repair																																						6.3297
SCEQAM1040D05.g	GS1_SS_02176_06003	SS	.	.	.	.	10.6877	9.692	11.3641	11.2808	10.0226	10.2233	9.6033	9.6101	11.0571	11.1422	10.4788	10.4444	10.3046	10.1778	9.5249	9.6488	11.6987	11.5675	10.2108	10.272	10.0026	10.4813	10.2191	10.1534	10.6598	11.1743	10.2794	10.1945	10.053	9.9566	10.88	10.9026	10.186	10.4412	10.9787	10.8139	9.837	10.5818	10.6256	10.9466	10.1604	10.1945	10.5506
SCACLR1129B06.g	GS1_AS_15550_05571	AS	.	.	.	.
SCQGRT1041B10.g	GS1_SS_02168_09302	SS	Others	uncharacterized	.	Secretory carrier-associated membrane protein 3
SCEZRZ3017H08.g	GS1_AS_15563_07509	AS	Unknown	uncharacterized	.	.																													6.1402									6.3059
SCAGSB1086G11.g	GS1_AS_24103_00025	AS	Protein metabolism	chaperon	.	Chaperone protein clpB 1							8.5829
SCCCAM1C04G03.g	GS1_SS_02167_13557	SS	.	.	.	.	7.5176		9.257	9.0434	8.8394	9.4454	6.7722	7.1889	8.9066	10.0357	8.9198	8.9885	9.9617	10.2604	7.0508	6.877	9.3928	9.47	8.7438	8.9422	9.1695	10.0932	7.4444	7.2684	8.7072	8.6956	8.6396	8.3456	7.3651	6.7656	8.7874	8.8143	8.3439	8.698	10.2401	10.4864		7.4558	8.508	9.0242	8.5766	8.3456	9.8238
SCSGHR1069H03.g	GS1_AS_15555_03710	AS	.	.	.	.																											6.3453		6.4418				5.9486				6.9164	6.8742
SCVPFL1133E11.g	GS1_AS_24097_07385	AS	Carbohydrate metabolism	.	.	UDP-glycosyltransferase 74E1	8.9458	9.0956	9.6978	9.9512	9.3272	9.4414	9.8418	9.7846	9.8184	9.7787	8.868	9.1818	10.1893	10.2144	9.697	9.4912	9.7496	10.0203	8.9371	9.266	9.5008	9.9058	10.1322	9.8775	9.4935	9.8316	8.7836	8.7554	10.3938	10.4718	9.5478	9.744	9.2631	9.0412	10.9417	11.1507	10.1598	10.91	9.2928	9.7198	9.2054	8.7554	10.7101
SCJFRZ2032D07.g	GS1_SS_02171_11294	SS	.	.	.	.	8.0863	8.548	9.7018	10.0528	7.8113	7.6393	7.964	7.8393	9.7135	9.9485	8.4636	8.5738	9.1842	9.0416	7.6692	7.9358	10.4146	10.7218	8.626	8.9643	8.4236	9.6942	7.8242	7.9154	8.7564	9.6874	7.8987	7.9939	7.9973	8.6563	9.0987	10.0778	8.024	8.778	9.416	9.6144	7.6595	8.4388	9.2626	9.5175	7.9414	7.9939	9.5396
SCRLAM2048F04.g	GS1_SS_02169_06460	SS	.	.	.	Ribonuclease 2
SCCCLR2C01G03.g	GS1_AS_15566_17460	AS	.	.	No matches	RecName:Serine/arginine repetitive matrix protein 1													6.6896				6.481										6.5106		7.9326	8.1429			6.2945	7.8352	5.7715		8.227	8.4602		7.8935	7.765
SCQSST1037B03.g	GS1_AS_15571_05536	AS	Redox Metabolism	Multicopper oxidase	Cell wall	laccase-like protein																													6.2098									6.5672
SCVPFL1138G11.g	GS1_AS_24137_06500	AS	.	.	.	Nudix hydrolase 3
SCJFRT1010C12.g	GS1_AS_24135_18368	AS	Signal Transduction	kinase/phosphatase	Protein kinase	putative RLCK																													6.1321								6.7229	6.3135			6.2069
SCVPFL1138E03.b	GS1_AS_24140_00114	AS	Unknown	Uncharacterized	.	Glutamate receptor 3.4
SCCCLB1004D05.g	GS1_AS_15575_21603	AS	.	.	Stress	response to oxidative stress
SCEPLB1041E11.g	GS1_AS_15572_06392	AS	.	.	.	RecName:Serine/arginine repetitive matrix protein 1			5.819										6.5227														6.6738		7.2482	7.2054			6.1899	7.1568	6.3334		7.7307	7.5709			6.1277
SCSGHR1066F10.g	GS1_AS_15594_18057	AS	.	.	Receptors	receptor Ser/Thr kinase																																			6.1325
SCCCLR2C03C08.g	GS1_AS_15587_18317	AS	.	.	Nucleic acid metabolism	regulation of transcription, DNA-dependent																																						6.4198
SCEZLB1011G06.g	GS1_AS_24120_04933	AS	Cytoskeleton and vesicle trafficking	.	.	RecName:Formin-like protein 5
SCVPFL1135F11.g	GS1_AS_24116_18911	AS	.	.	Unknown protein	.																													6.419
SCQGST3153F06.g	GS1_AS_24130_14782	AS	.	.	Transporters	Sugar transporters																													5.9764									7.0159
SCEQRT2025D06.g	GS1_AS_15620_05079	AS	.	.	.	Pyruvate dehydrogenase E1 component subunit beta																													6.647	7.0376					5.9127		6.9396	7.4185
SCVPFL1138B04.g	GS1_AS_24128_01847	AS	Cell wall metabolism	Phenylpropanoid biosynthesis	Cell wall	4-coumarate-CoA ligase																	5.6514										6.3406		6.3839	7.0772					6.0052			6.641	5.8089		6.5777
SCEZRZ3053B06.g	GS1_AS_15631_15750	AS	Signal Transduction	kinase/phosphatase	Protein kinase	Undefined																																						6.6974
SCJLFL4097E05.g	GS1_AS_24164_06696	AS	.	.	.	Putative endonuclease FLJ39025 homolog
SCBGLR1113E01.g	GS1_AS_24161_01229	AS	Unknown	Uncharacterized	.	.	14.0646	13.422	11.6002	11.5138	10.8646	11.5019	11.8245	12.6528	11.2933	11.6071	11.3174	11.3775	11.8902	11.8328	12.6773	13.0938	11.7853	11.973	11.0214	11.1106	11.2152	12.13	12.9431	13.1395	11.1722	11.3228	10.996	11.0274	13.13	13.6043	11.325	11.2119	10.8088	11.2116	12.3373	12.2194	12.659	13.4813	10.9318	11.311	10.6951	11.0274	12.1032
SCJFRZ3C01H11.g	GS1_AS_15665_06472	AS	Unknown	kinase/phosphatase	No matches	Nucleoside diphosphate kinase 2, chloroplastic
SCCCCL4017D10.g	GS1_AS_24160_02022	AS	.	.	.	RANBP2-like and GRIP domain-containing protein 4																											6.8168		6.2626					6.8637	6.1827			6.891			6.145
SCCCHR1004E11.g	GS1_AS_24158_18312	AS	.	.	Stress	Xanthine dehydrogenase
SCBFFL1144D08.g	GS1_AS_24156_02091	AS	Unknown	uncharacterized	.	.			5.5232														5.4749										6.1646		6.1456				6.1613		7.2969	6.9206					6.2503		7.5308
SCUTLR1058G10.g	GS1_AS_15634_17606	AS	.	.	Ubiquitination	E1																																					6.7038
SCQSRT2036E08.g	GS1_AS_24142_15532	AS	Signal Transduction	transcription factor	Transcription Factor	Others																													6.3831								6.9648	7.1847
SCCCRT2C09B03.g	GS1_AS_24167_03130	AS	.	.	.	Uncharacterized membrane protein C776.05																													6.6044									7.028	5.8773		6.486
SCQGAM2026A03.g	GS1_AS_15697_00728	AS	.	.	.	.																											6.328		6.5083								7.2176	6.7998			6.2098
SCBGAM1093B03.g	GS1_AS_15694_00310	AS	.	.	.	RecName:Protein vip1											13.8686																		6.4694
SCEZRZ3088D08.g	GS1_AS_15683_05042	AS	Unknown	no matches	.																														6.2826									6.7465
SCSGFL5C08F02.g	GS1_AS_24204_03458	AS	Signal Transduction	uncharacterized	.	Auxin response factor 14	6.0773		9.9826	10.3048	7.5748	7.3668	6.3837		10.4406	10.4078	9.1207	8.3755	6.7278				10.7032	10.8198	8.7372	8.6398	6.48		6.3988		10.0806	10.2008	7.8716	7.9148	6.4923	6.682	9.2456	10.0534	8.4745	8.912	7.7182	7.1844	7.0277	6.9353	9.8598	9.6654	7.7609	7.9148	6.6547
SCBFRT1071C02.g	GS1_AS_24191_15598	AS	Signal Transduction	transcription factor	Transcription Factor	MYB-like protein			5.7628						6.1788		5.5147		6.4785				5.8336												5.7426									6.5335			6.262
SCSGRZ3063H10.g	GS1_AS_15723_17896	AS	.	.	Protein kinase	Undefined- unclassified																																						6.1942
SCCCRT1002H09.g	GS1_AS_15717_01453	AS	Others	.	.	Cellular nucleic acid-binding protein
SCSFHR1043B04.g	GS1_AS_24173_00084	AS	Unknown	no matches	.	.																																						6.8829					8.4538
SCJLFL4098D03.g	GS1_AS_24171_05555	AS	Unknown	no matches	.	.																													6.798								7.1168	7.7137			6.0267
SCJLST1025D08.g	GS1_AS_24186_14789	AS	.	.	No matches	RecName:E3 ubiquitin-protein ligase MARCH11
SCAGRT2039C10.g	GS1_SS_18965_07899	SS	Signal Transduction	transcription factor	.	NAC-domain containing protein	8.7481		9.0845	8.9929	9.4487	9.33	8.3792	8.2966	9.1208	8.7755	8.8808	8.597	9.9636	9.6933	8.2616	7.9009	9.3998	9.3358	8.9574	8.7859	9.1806	9.5466	8.3786	8.1942	8.7613	9.0415	9.0046	8.641	8.7926	8.9832	9.2392	8.7275	9.0947	8.9636	10.4435	10.2909	8.0946	8.7312	9.037	9.0748	9.1452	8.641	9.9872
SCEQRT1026A08.g	GS1_SS_18964_01910	SS	Senescence and cell death	.	.	Copine-3
SCCCLR1022E03.g	GS1_AS_24208_16000	AS	Protein metabolism	Ribosomal protein	Protein metabolism	Ribosomal protein L35A	10.4496	9.857	10.85	10.8546	10.918	11.2056	8.7994	8.6728	10.894	11.1782	10.8443	11.003	10.4745	10.0505	9.2478	9.0258	11.0689	10.9948	10.0977	10.3183	9.5501	10.3094	9.2341	9.7644	10.4732	10.5596	11.1662	10.9378	8.1948	8.7202	10.6117	10.3234	11.0347	10.5771	11.0268	10.974	8.3698	9.4428	9.7272	10.306	10.402	10.9378	9.9657
SCRFLB1056D05.g	GS1_AS_24218_01518	AS	Others	.	.	E3 ubiquitin-protein ligase MARCH8
SCQSST1038F02.g	GS1_AS_15748_00410	AS	Others	uncharacterized	.	Uncharacterized protein At4g06744
SCEPCL6020F07.g	GS1_AS_15751_07738	AS	Unknown	uncharacterized	.	.																											7.0606		6.6454								7.6143	7.5094			6.7247
SCVPRZ3028C03.g	GS1_AS_24211_00168	AS	.	.	.	LanC-like protein 2
SCEZLB1008D09.g	GS1_AS_24236_20446	AS	Signal Transduction	Uncharacterized	Transcription Factor	SBP (squamosa promoter binding protein)																											6.7219		6.4039								7.0879	6.5965			6.4746
SCRULB1058H02.g	GS1_AS_24229_04323	AS	Unknown	no matches	.	.	9.4216	8.6049	9.7404	9.6426	8.832	8.7986	8.5751	8.6599	9.6328	9.8074	9.0341	9.2298	9.8899	9.6114	8.8476	8.7259	10.405	10.3005	8.9886	8.9284	8.9056	9.805	9.5602	9.1508	9.2504	9.4058	8.5968	8.2906	8.9136	8.6914	8.7027	9.6832	8.6822	8.6427	9.9676	9.8107	8.6868	9.3058	9.3378	9.6135	8.516	8.2906	9.7026
SCBFFL4116C05.g	GS1_AS_24235_02850	AS	Unknown	uncharacterized	.	.			5.0977										6.628				5.6037										7.1318		7.398	7.1704			6.4503	7.1608	6.6685		7.6183	8.042		7.3111	7.277
SCJLRT1015D08.g	GS1_SS_18971_10319	SS	.	.	.	Arginine/agmatine antiporter Arginine/agmatine antiporter	8.6696		11.0131	10.9395	10.7874	10.9119	8.777	8.3682	10.4146	10.6825	10.6173	10.889	10.9117	10.8687	8.0278	8.1499	10.939	11.0862	10.4185	10.6012	10.4944	10.9598	8.21	8.1967	10.9564	11.0964	10.8281	10.616	8.5334	8.883	10.2186	10.544	9.959	10.2356	11.1174	10.9636	7.5888	8.6408	11.015	11.1274	10.6659	10.616	11.4934
SCCCRT2001H11.g	GS1_SS_18974_18896	SS	Signal Transduction	transcription factor	Small GTPases	ARF (ADP-ribosylation factor)			5.7892	6.5821	7.6502	7.9816			6.3676		6.1844	6.9672	6.5518				6.0216		6.013	6.576					5.5168		7.4162						6.44	6.6453		7.34					6.9178
SCJLRT2050A02.g	GS1_SS_18980_08848	SS	.	.	.	GLABRA2 expression modulator	11.9108	11.8127	13.3253	13.0336	13.4703	13.142	11.8058	11.5638	12.7466	12.8168	12.8959	12.8534	13.326	12.8454	11.6621	11.4602	13.0471	13.0194	12.6125	12.5766	12.4524	12.4964	11.7684	11.5966	12.7989	12.6182	13.117	12.6004	11.4252	12.156	12.4386	12.4886	12.787	12.5512	13.0391	13.2161	11.8084	11.8012	12.4976	12.7252	13.2404	12.6004	13.0347
SCCCRZ3004D05.g	GS1_AS_15735_06447	AS	.	.	.	Phosphatidylserine synthase 2
SCUTST3087H07.g	GS1_SS_18966_11406	SS	.	.	.	.	11.5122	10.662	10.7828	10.6424	10.923	11.2104	11.4865	11.1861	10.3067	10.7544	10.6673	11.0103	11.7548	11.6891	11.2947	11.5176	10.9246	10.9211	10.4127	10.8091	11.0765	11.9734	11.6213	11.7764	10.2348	10.1818	10.9075	10.619	11.159	11.1982	10.3218	10.1838	11.0697	10.8346	12.2633	11.9158	10.8556	11.8748	9.9027	10.9242	10.883	10.619	12.0367
SCJFRZ3C01A11.g	GS1_AS_15738_07087	AS	.	.	.	Atherin
SCCCLR2004D04.g	GS1_SS_18967_08671	SS	.	.	.	RecName:Vegetative cell wall protein gp1
SCUTST3088E02.g	GS1_SS_18969_01814	SS	.	.	.	RecName:Vegetative cell wall protein gp1
SCEZLR1009F04.g	GS1_SS_18970_21585	SS	.	.	Transporters	(P93643) Phosphate/phosphoenolpyruvate translocator	11.1916	10.8303	14.4222	13.9436	14.6888	14.4541	10.3397	10.0462	13.8922	13.944	14.2812	14.1525	15.0207	14.2184	10.8128	10.1265	14.26	14.021	13.836	13.6624	14.0738	14.4485	11.264	11.1156	13.8789	13.8007	14.2718	13.583	10.0294	10.4172	13.8644	13.5434	13.8778	13.257	14.9863	14.9231	10.5781	11.1576	13.3882	13.5042	13.6845	13.583	14.5426
SCSGST3121E03.g	GS1_SS_18935_04298	SS	.	.	.	.	6.2429	7.5213	8	8.2464	7.405	7.662	8.8173	8.1793	7.9533	8.0475	7.5702	7.5926	6.6244		7.4916		8.2139	7.8918	7.0445	7.3938	6.607		7.6214	7.5061	7.8344	7.258	7.6594	7.6372	7.9238	8.509	8.2341	7.435	7.7576	7.2515	7.6905	7.6387	7.8695	7.4038	7.4196	7.9792	7.7528	7.6372
SCVPRZ3025H08.g	GS1_AS_15789_20023	AS	.	.	Protein metabolism	Plasma membrane H+-ATPase (EC 3.6.1.3)																7.4388													6.232
SCJFRZ3C03A08.g	GS1_AS_15771_06943	AS	Unknown	.	.	RecName:Nucleolar and coiled-body phosphoprotein 1
SCUTST3087E03.g	GS1_SS_18963_10075	SS	Unknown	uncharacterized	.	RecName:Transcription factor MYB1R1
SCCCCL4015E04.g	GS1_SS_18956_15180	SS	Cell cycle	uncharacterized	Cell cycle	ras p21	10.9668	10.1888			6.2934	7.2926	11.0309	10.2266					10.4033	8.4592	11.2646	11.3962					9.8712	8.3033	10.6649	11.143					10.4586	11.0296					9.2166	9.0636	10.903	10.3306					9.1927
SCUTST3086G08.g	GS1_SS_18958_10213	SS	.	.	.	RecName:Probable transmembrane ascorbate ferrireductase 2
SCSBST3100B04.g	GS1_SS_18947_06930	SS	.	.	.	Armadillo repeat-containing protein 7	9.5292	9.2819	10.1434	10.3012	9.3951	9.7487	7.7237	8.153	9.8492	10.1611	9.315	9.6054	9.5989	9.5348	8.7473	8.9119	10.3238	10.3102	8.9568	9.1012	9.064	9.4777	8.786	8.9323	9.4438	9.7704	9.4151	9.2055	8.559	9.0646	8.9605	9.4619	9.0438	8.9631	9.9172	9.9724	8.2364	8.8708	9.0138	9.8143	9.02	9.2055	9.5653
SCUTST3084C11.g	GS1_SS_18949_03741	SS	Redox Metabolism	Multicopper oxidase	Cell wall	laccase-like protein			5.4062		13.712	12.6722				6.3846	6.6395	12.399	13.7088	14.2285			5.7842		9.3712	11.0728	12.8123	12.7071					12.1818	10.1125		7.24			10.834		13.4242	14.5774					11.566	10.1125	11.656
SCSFSB1101B07.g	GS1_SS_18943_03394	SS	Unknown	uncharacterized	.	.	8.7152	8.472	12.4018	12.473	12.1903	12.0346	8.5494	8.0341	12.2818	12.3825	11.9672	12.1244	10.9328	11.1731	8.323	8.5461	12.5225	12.4294	11.3874	11.531	10.4805	10.171	9.1942	9.3067	11.6688	12.0321	12.2679	11.7455	8.0054	8.2696	11.8486	11.757	11.6106	11.5944	10.8287	11.7889	8.7381	9.0838	11.4078	11.9658	11.9325	11.7455	10.2253
SCSGST3121D12.b	GS1_SS_18946_12254	SS	.	.	.	.	13.4683	12.9055	13.2168	13.2412	13.193	13.2121	13.0552	12.9819	12.9697	13.0727	12.8162	13.0094	13.529	13.1626	13.1353	12.8163	13.1932	13.1563	12.3457	12.4418	12.9378	13.3822	13.3238	13.258	12.799	12.8152	12.8201	12.5762	12.983	13.0326	12.6628	12.3373	12.533	12.4677	13.9466	13.6046	12.8311	13.4034	12.4236	13.0402	12.7908	12.5762	13.5856
SCCCLR1024E04.g	GS1_AS_15766_21268	AS	.	.	Cell cycle	Histone deacetylase 6 (HD6)																											7.2012		7.4217	6.8864			6.4991				7.3188	7.7078			7.6718
SCCCST1004A07.g	GS1_SS_18938_20926	SS	Signal Transduction	kinase/phosphatase	Protein kinase	SNF-like kinase	10.8306	10.4015	11.9826	11.9186	12.9043	12.5496	9.9869	10.1654	12.071	12.0483	12.4314	12.5726	12.0869	12.0215	10.2098	9.7932	12.3428	12.4793	12.1748	12.5505	12.4799	12.2125	10.7543	10.9164	11.6462	11.6871	11.7572	11.6206	10.4688	10.8534	11.5141	11.6222	12.4067	11.8162	12.6193	12.741	10.4724	11.0034	11.1817	11.9967	11.9447	11.6206	11.9954
SCEPSD2007F10.g	GS1_AS_15767_00527	AS	Transport	.	.	RecName:Sucrose transport protein SUT1
SCCCLR2C03E09.g	GS1_SS_18941_10006	SS	Development	transcription factor	Amino acid metabolism	choline kinase	10.947	11.1945	5.9612	6.6402	13.0512	13.322	9.4783	10.3192	6.179	7.119	9.4962	12.1184	15.618	16.0594	9.8332	10.2704	6.8342	7.1544	9.9334	12.134	14.4342	15.0545	10.4026	10.6038	6.7927		12.2206	11.0034	10.3632	11.286	6.6381		11.8758	9.1595	15.1086	15.7538	9.3702	9.9879	5.749	6.9207	10.662	11.0034	13.802
SCCCLR1076E04.g	GS1_SS_18932_07716	SS	.	.	.	Cysteine proteinase inhibitor 3
SCQGLR2017F06.g	GS1_SS_18934_16082	SS	Phorphyrin and chlorophyll metabolism	oxidoreductase	Bioenergetics	Probable NADPH:quinone oxidoreductase 1	13.0776	12.5727	14.5825	14.2054	15.331	14.9528	12.375	12.0112	14.5166	14.4136	15.1698	15.1002	14.1742	14.4111	12.0615	12.1628	14.6977	14.668	14.621	14.6286	13.8812	13.6683	12.2618	12.3129	14.0132	13.8546	14.9031	14.275	12.1156	12.3206	14.3778	14.0299	15.0036	14.6044	14.5156	14.7311	12.0373	12.608	13.5268	13.9382	14.7368	14.275	14.0234
SCEQRT1025D12.g	GS1_AS_15822_01764	AS	.	.	.	RecName:Epstein-Barr nuclear antigen 1
SCRUAD1134G02.g	GS1_AS_15804_01245	AS	.	.	.	.																																						6.3428
SCEZRZ3016G06.g	GS1_SS_18922_18909	SS	Transport	transporter	Transporters	Sugar transporters	14.1669	13.492	10.7774	11.5102	13.6162	13.1773	14.2472	14.0114	10.7404	11.6178	12.2813	13.4417	16.4083	15.9732	14.2367	14.2256	11.1087	11.6791	12.6052	13.288	15.4058	16.0118	14.5089	14.2848	11.4193	11.5432	12.3344	12.1216	14.494	14.3482	10.9891	11.0775	12.6442	11.8824	16.3019	16.4481	14.5304	14.8185	11.632	12.6744	12.5687	12.1216	15.6684
SCJFRZ3C04A07.g	GS1_AS_15809_15643	AS	Unknown	transporter	Protein metabolism	GDP-mannose transporter	12.5126	11.4896	5.8737		6.5282	7.5366	12.6207	12.6766			6.1892	6.4826	6.5458		12.317	12.3818	5.9997		6.2514				12.9304	12.8203	5.8746				12.9436	13.0613					6.5691		12.4402	13.0111					7.0463
SCSGST3120A04.g	GS1_SS_18923_17003	SS	.	.	Protein kinase	undefined	12.2826	11.7052	12.4333	12.5056	13.8882	13.8214	11.5734	11.9569	11.9137	12.147	12.3338	12.9944	14.0144	13.9583	12.2305	11.9969	12.1732	12.3113	11.9657	12.6127	13.1935	13.5559	12.1268	12.3357	11.8671	11.8054	12.9538	12.3291	11.9468	12.0176	11.6643	11.5249	12.1368	11.8764	13.8246	14.3146	11.2484	12.1788	11.412	12.1402	12.5614	12.3291	13.274
SCSGST3120A05.g	GS1_SS_18924_08302	SS	.	.	.	RecName:Putative esterase F42H10.6	10.711	9.9778	10.0985	10.2035	10.48	10.4156	9.2738	9.2822	9.9078	10.172	10.0648	10.7042	10.6328	10.6214	9.5486	9.7697	10.1939	10.3754	9.6294	10.0828	10.4776	10.9214	9.9532	9.7567	9.8116	9.9204	9.4574	9.3112	10.016	9.9518	9.5937	9.757	9.4951	9.281	11.1314	11.2882	9.6023	10.3748	9.269	10.2058	9.2748	9.3112	10.9254
SCRLRZ3039F08.g	GS1_AS_15816_06256	AS	.	.	.	Multiple RNA-binding domain-containing protein 1																													6.5708								6.7234	7.3813			6.3859
SCCCLR1048A04.g	GS1_SS_18925_13603	SS	.	.	.	Transcription initiation factor IIA subunit 2
SCJFRZ2005H01.g	GS1_SS_18926_10412	SS	Cell wall metabolism	Other glycan degradation	Cell wall	Pectate lyase			10.4174	10.1894	12.1272	11.724			10.916	11.305	11.1906	11.659	8.3121	9.3335			11.0862	11.0414	11.3048	11.9188	10.3288				10.0385	9.6233	11.2886	10.2278			10.4109	10.2434	11.9745	10.6576	7.5223	11.6697			9.4883	10.9384	11.0352	10.2278
SCEPFL3080A12.g	GS1_SS_18927_02895	SS	Unknown	uncharacterized	.	.	8.6074	8.143	9.2225	9.3252	8.6751	9.2566	7.8172	7.8773	8.6257	8.9547	8.5019	8.8942	8.8306	8.9378	8.1288	7.8595	8.8552	8.906	7.7397	8.0374	8.2888	9.0558	7.5071	7.738	8.8378	8.8494	8.573	8.4905	8.1004	8.3835	8.163	8.4182	7.9899	8.0383	9.2445	9.0098	7.2894	7.82	8.2248	9.0181	8.2722	8.4905	9.3262
SCBGLR1099F04.g	GS1_AS_15792_17447	AS	Signal Transduction	transcription factor	Transcription Factor	MYB-like protein	6.4016	7.4103							6.0348		5.2721	6.1173	6.136				5.6248								5.8348								6.3146		6.4154				5.7384	6.65
SCSGST3120F02.g	GS1_SS_18928_12947	SS	.	.	.	.	6.3696		6.0981	6.4445	7.0077	6.3171	7.7111	7.2769	6.1959	6.2488	6.4096	6.7308			7.2848	7.3917	6.066	6.7386	6.6266	6.5676		6.8787	6.1324		6.6302		6.3403		6.6598	6.9975					6.4773				6.2046	6.849			6.6963
SCJFRT1005B10.g	GS1_AS_15796_17466	AS	.	.	Lipid, fatty-acid and isoprenoid metabolism	calcineurin-like phosphoesterase-like protein.																													6.3948									6.6633
SCSGST3121A01.g	GS1_SS_18931_10879	SS	.	.	.	Protein transport protein SEC23			6.7983	7.3532	6.4864	7.1538			6.4956	7.053	6.625	6.7335	6.0329	6.9996			6.9785	7.1827	6.7156	6.804					6.28	7.175	7.0171	6.5805			6.6674	6.9214	6.3548	6.7352	6.204			6.1934	6.8549	7.1458	6.4864	6.5805
SCCCLR2C02D12.g	GS1_SS_18921_12375	SS	Light harvesting	chlorophyll binding	.	Chlorophyll a-b binding protein CP26, chloroplastic
SCMCST1050F07.g	GS1_SS_18918_07511	SS	.	.	.	.	12.643	12.5346	12.7179	12.954	12.3952	12.7578	11.4581	11.5798	12.0688	12.6522	11.9786	12.5606	12.0165	12.0996	11.2568	11.4886	12.2558	12.35	11.0334	11.3974	11.3094	12.0894	11.974	12.2268	12.2431	12.5024	12.4375	12.4364	11.6602	12.1852	10.6508	11.366	11.13	11.2068	12.267	12.0508	11.3395	12.2442	11.5802	12.523	11.6542	12.4364	12.5628
SCCCRZ3001H03.g	GS1_SS_18919_10287	SS	Transport	Membrane transporter	.	ABC transporter	10.8701	10.4489	11.1914	11.1695	10.2684	9.875	10.0574	9.3252	10.9151	10.9325	10.4628	10.4688	10.9062	10.487	9.5441	9.4184	11.2166	11.225	10.1	9.938	10.6443	11.2948	10.0996	9.9172	10.3463	10.4854	9.6639	9.5072	9.2667	9.8076	10.6797	10.6424	9.9295	9.8765	11.8027	11.4508	9.8476	10.4061	9.9817	10.3568	9.5276	9.5072	11.0724
SCSGST3119G10.g	GS1_SS_18897_11351	SS	Unknown	uncharacterized	.	.	7.0508		8.8234	8.2203	8.5217	8.2797	6.7373	7.3962	9.1018	8.9838	9.1178	8.9234	9.0258	8.6548	6.4832		9.6218	9.6626	9.066	9.167	8.6114	8.6885	7.4421	7.6102	8.0984	7.5786	8.08	7.6648	7.365		8.525	8.9856	9.6359	9.0565	9.8824	10.2413	6.8658	7.6858	7.6786	8.8581	7.9187	7.6648	7.6984
SCCCAM1073C01.g	GS1_AS_15860_00618	AS	.	.	.	Potassium channel AKT1
SCBGLR1097B08.g	GS1_SS_18908_00319	SS	Lipid metabolism	protein-protein interaction	.	Ergosterol biosynthetic protein 28	10.2492	10.7155	5.8806	7.132	15.0086	14.5168		6.7668	6.0909	7.4484	9.6518	13.0326	15.1286	16.4504	6.7418	7.341	6.8133	7.4209	11.29	13.6104	15.3268	15.8051	8.3681	8.4272	6.2218	7.0756	13.3167	11.6708	8.0537	8.2756		7.2727	12.9234	8.9374	15.3461	16.7725	8.6296	8.8944	5.8016	7.4273	12.4649	11.6708	13.8308
SCEZRZ1015F03.g	GS1_AS_15850_21345	AS	Pathogen Resistance	uncharacterized	Pathogenicity	R-genes																													6.8116									7.3521
SCRLLR1038H04.g	GS1_SS_18890_03350	SS	Unknown	uncharacterized	.	.	7.6824		10.0374	10.1244	10.5023	10.3992		6.7559	10.4032	10.5535	10.4721	11.1518	11.1016	11.4606	6.7081	7.2182	11.0613	11.3256	10.8008	11.1771	10.5932	11.6014	7.188		9.4914	9.7506	10.5833	10.621	6.0841	6.9678	10.7378	10.5198	11.0368	10.8498	11.5114	11.8874		6.761	9.1295	10.0248	10.4941	10.621	10.6002
SCEZRZ3016C11.g	GS1_AS_15845_14765	AS	Signal Transduction	kinase/phosphatase	Protein kinase	putative RLCK																													6.1479
SCEPAM1018G02.g	GS1_SS_18912_05375	SS	Unknown	uncharacterized	.	RecName:Mucin-19
SCJFRT1059C07.g	GS1_AS_15848_16166	AS	Vitamin and Cofactor metabolism	ligase	Secondary metabolism	pantoate-beta-alanine ligase	5.9966		6.0025					7.3341	6.1833		5.3646		6.38	6.9562			5.9543	6.2853							5.4666		6.6254		7.2649	6.9036			6.2857		6.5539	6.9656	7.2516	7.407	5.8492	6.8529	6.4731		6.9121
SCUTLR1058E01.g	GS1_SS_18916_16484	SS	.	.	Transcription Factor	AP2/EREBP	6.3456	7.6427					8.1181	8.3186					6.2266		7.035	7.409							7.1023	7.168					8.4172	9.1053					5.8918		7.5915	7.673
SCSGST3120A07.g	GS1_SS_18909_10682	SS	Unknown	uncharacterized	.	RecName:Formin-like protein 6
SCEZRZ3049D08.g	GS1_AS_15842_15268	AS	.	.	Protein kinase	Others			5.8986								5.748						5.7359		5.8476								6.5578		6.7376				6.2804		6.8492			6.7065	5.8013
SCBGLR1120G03.g	GS1_SS_18910_09411	SS	.	.	.	SS18-like protein 1
SCBFLR1046B03.g	GS1_SS_15957_11253	SS	.	.	.	.	10.5964	11.0634	12.651	12.7717	11.9352	12.2926	10.016	10.2182	12.4572	12.7366	11.9634	12.2449	11.9916	12.3018	10.1274	10.3245	12.7968	13.1243	11.6172	12.0055	11.2879	12.2028	10.392	10.6232	12.0878	12.504	11.4821	11.6877	10.0339	11.1308	12.2006	12.577	11.2733	11.6681	12.1508	12.5832	9.9281	10.8084	11.8018	12.3919	11.1958	11.6877	11.9732
SCSGST3118F03.g	GS1_SS_18874_09175	SS	.	.	Library-specific	By domain	7.8805	7.7047	8.6594	8.5479	7.6651	7.7263	6.2262		8.1392	8.2761	7.7539	7.729	6.4686		6.2361		8.6248	8.6121	7.6143	7.8678	6.623		6.7994		7.8378	7.7942	7.361	7.3674	6.3146	6.6593	8.1063	7.5501	7.6511	7.7696	6.8243	7.1065		7.5817	7.7795	8.663	7.5937	7.3674	6.8602
SCRULB1060C03.g	GS1_SS_20035_09940	SS	.	.	.	.
SCBGLB2072D02.g	GS1_SS_15958_12476	SS	.	.	Receptors	Receptor Ser/Thr kinase-unclassified			5.9769	6.4693							5.3688						5.7765								5.8555													6.5708	5.8062
SCBFLR1083B07.g	GS1_SS_18871_00043	SS	Flavonoid and anthocyanin metabolism	isomerase	.	.	7.3347	7.2393	9.3205	9.6001	8.4155	9.333	6.5219	7.016	8.6121	9.0394	8.199	8.3751	8.5167	8.7199	6.9548	7.2302	8.9518	9.2566	8.3251	8.5684	8.0406	8.5337	6.712		8.2074	8.583	8.3616	8.129	7.099	7.296	8.6174	8.5223	8.1888	7.6372	9.1547	9.6323	7.1058	7.5062	8.4119	9.1288	8.1307	8.129	8.613
SCRLFL1005F09.g	GS1_SS_20036_03488	SS	.	.	.	.	6.114		7.149	6.7796	6.4538	6.5712	6.7016		6.2756	6.8172	5.9784		6.8307		6.3226		6.3786	7.055	6.0976			7.6693	6.1413		6.6465	7.0044	7.6256		6.485		6.9695	7.5715	6.1103		7.6966	8.122			6.3002	6.8081	6.4556		7.186
SCEZRZ3096G08.g	GS1_SS_15959_14349	SS	Carbohydrate metabolism	several pathways (several putative substrates)	Cell wall	glucosyltransferase	11.5348	11.1294	12.8792	12.8412	12.0093	12.199	12.1958	12.4542	12.4036	12.8146	12.5356	12.8707	13.0367	11.7362	12.2728	11.9821	12.4122	12.8417	11.8282	12.0557	11.986	12.403	12.8248	12.576	12.2932	12.2956	12.3571	12.5024	12.3628	13.0494	11.9656	12.1238	12.2118	12.7279	12.8986	12.8282	11.992	12.357	12.4244	13.1412	12.8834	12.5024	13.0871
SCSGST3117B12.g	GS1_SS_18868_08252	SS	.	.	.	Mitochondrial folate transporter/carrier
SCRLFL1014B12.g	GS1_SS_20026_19283	SS	Pathogen Resistance	uncharacterized	Pathogenicity	R-gene	7.64	7.3969	9.9338	10.3276	9.164	9.5088		7.1562	9.2838	9.5855	8.7652	9.019	8.9248	8.7842	6.4865	6.6957	9.4966	9.5089	7.9298	8.0434	7.9793	8.6675	6.4865	7.4335	9.313	9.7062	9.1272	8.9198	7.6354	7.6752	8.5386	8.7928	8.0767	8.4454	8.693	9.1667	6.7598	7.4822	8.5784	9.3416	9.0427	8.9198	9.0512
SCCCFL5001C08.g	GS1_SS_15961_04625	SS	.	.	.	CST complex subunit CTC1 OS=Arabidopsis thaliana GN=CTC1 PE=1 SV=2	8.7768	8.8026	11.3158	11.4748	9.6952	9.5836	8.4844	8.6672	11.2055	11.2718	10.1189	10.0278	9.5866	9.5913	8.7332	8.5766	11.5962	11.5008	9.8335	9.8137	9.143	9.6498	8.9815	8.8946	10.3097	11.0188	9.4131	9.2816	8.6757	9.0174	11.0382	11.0257	9.4649	9.7459	10.0204	9.8892	8.4426	9.0695	10.2796	10.5904	9.0393	9.2816	9.6988
SCCCLR1024E01.g	GS1_SS_18865_10717	SS	Pathogen Resistance	others	.	RecName:Sperm mitochondrial-associated cysteine-rich protein	10.3245	10.0202	5.5989		13.4994	12.4615	9.7027	9.574			6.2794	11.7858	14.1752	14.578	10.6524	10.8509	6.2738		8.5498	11.6038	15.2883	13.4546	11.52	11.5339	5.6025		11.4107	8.6077	9.4132	10.5295			10.4972		14.5842	15.8069	11.4522	12.304			11.572	8.6077	14.745
SCEZRZ1014A03.g	GS1_SS_20028_01063	SS	Signal Transduction	kinase/phosphatase	.	Pantothenate kinase 2 (Pantothenic acid kinase 2)	8.9244	9.1802	9.8978	10.018	10.528	10.4962	8.4934	7.7581	9.4051	9.5418	9.4172	9.9546	10.4249	10.2486	8.127	8.0388	9.8146	9.834	9.2385	9.6893	9.9365	10.6115	8.0932	8.4649	9.4722	9.7075	9.524	9.1942	8.0802	8.34	9.0912	9.3266	9.3182	8.749	10.7982	10.464	8.0474	8.3176	9.4845	10.0935	9.2934	9.1942	10.3044
SCEPAM2013G10.g	GS1_SS_18864_11279	SS	.	.	.	Auxin response factor 15
SCSFLR2031F07.g	GS1_AS_15904_05746	AS	Light harvesting	Uncharacterized	.	PsbP-like protein 1, chloroplastic
SCAGLR2033F10.g	GS1_SS_15948_12672	SS	.	.	.	RecName:Serine/arginine repetitive matrix protein 3			13.5424	13.4716	15.0216	15.1422			13.2457	13.7713	14.5377	15.0297	12.1955	10.936			13.2932	13.4138	13.5264	13.9536	13.7917	9.6626			13.7096	13.182	14.6161	14.1998	6.2049		12.6438	12.9364	14.1423	13.6242	11.4131	12.2232			14.059	14.5662	15.4804	14.1998	11.5438
SCBGST3104D07.g	GS1_SS_18862_01914	SS	Transport	others	.	Blue copper protein
SCJFRZ3C06G01.b	GS1_AS_15903_20869	AS	.	.	Protein kinase	RLCK																																						6.8886
SCCCCL3003D05.b	GS1_SS_15949_17667	SS	.	.	Secondary metabolism	NADH-ubiquinone oxidoreductase, putative	14.7228	14.085	14.5869	14.3982	14.5179	14.5494	14.4318	14.0819	14.4013	14.5141	14.4278	14.4702	14.2863	14.2256	14.1494	14.1223	14.65	14.778	14.192	14.2096	14.0014	14.3387	14.4894	14.3469	14.1988	14.3964	14.3494	14.0511	14.4902	14.7262	14.2949	14.1963	14.1918	14.019	14.8005	14.4709	14.1746	14.6014	13.9136	14.1688	13.9502	14.0511	14.3582
SCUTLR2023C02.g	GS1_SS_20037_03386	SS	.	.	.	Ribosome biogenesis regulatory protein homolog	11.9365	11.381	13.5236	13.4579	12.6692	12.8668	10.446	10.6525	12.7628	13.0455	12.7404	12.8181	12.982	12.5514	10.7362	10.8438	13.2435	13.0977	12.1374	12.2994	12.6727	13.173	10.8815	11.177	12.9126	12.8754	12.926	12.9733	10.7679	11.1328	12.47	12.3696	12.3165	12.2346	13.6044	12.8966	10.0402	11.0836	12.3712	13.0862	12.666	12.9733	13.6214
SCBGLR1096E09.g	GS1_AS_15900_08024	AS	Unknown	others	.	.																													6.0289
SCEZRT2023B09.g	GS1_SS_15954_11159	SS	.	.	.	Probable NADH dehydrogenase [ubiquinone] 1 alpha subcomplex subunit 12	13.8736	13.0796	14.548	14.3977	14.595	14.6096	13.5449	13.1844	14.2409	14.3754	14.4098	14.4989	13.6253	13.9096	13.6764	13.4788	14.2235	14.1599	13.6678	13.786	13.2642	13.4339	13.7166	13.4856	14.0841	13.9652	14.5284	14.0532	13.3376	13.1115	13.7744	13.5147	14.1976	13.7976	13.924	14.2255	12.7796	13.609	13.3078	13.7911	14.0745	14.0532	13.8456
SCRLFL1005G10.g	GS1_SS_20038_12115	SS	.	.	.	RecName:Formin-like protein 5
SCCCRT1001F11.g	GS1_SS_15963_00938	SS	.	.	.	.	11.7958	11.2738	12.7048	12.4794	12.2108	12.1422	10.986	10.9532	12.3104	12.3354	11.9767	11.9683	12.1459	11.9302	11.056	10.9721	12.3943	12.324	11.275	11.3938	11.5141	11.8295	11.1116	10.8422	12.22	12.1578	11.726	11.4606	10.8753	11.1098	11.9105	11.7136	11.1895	11.2402	12.5158	12.5748	10.6176	11.1986	11.5678	11.9046	11.3918	11.4606	11.97
SCCCLR1022F10.g	GS1_SS_18886_17506	SS	.	.	Amino acid metabolism	glycine metabolism	14.3761	13.6293	15.4558	15.5836	16.9729	16.6327	14.6164	14.1254	15.2252	15.7314	15.4734	16.4288	16.6062	17.8572	14.316	14.1966	15.1899	15.6514	15.4067	16.1212	16.3751	16.6032	14.7416	14.8465	15.0553	15.3344	16.0658	15.593	14.0996	14.4312	14.998	15.133	15.7904	15.4516	16.4744	18.1298	14.0216	15.0332	14.6969	15.5076	16.0142	15.593	16.7022
SCJLST1025C01.g	GS1_SS_15970_13339	SS	.	.	.	D-amino acid dehydrogenase small subunit	6.6517		6.8049	6.8775	6.4976	6.739			5.949	6.822	5.9452	6.5432	7.1055	7.4105			6.6824	6.7517	6.0884			7.1646			6.0406		6.5669						6.2134		6.8816			6.6004	6.1236	6.8665			7.115
SCJLST1022H09.g	GS1_SS_18884_21521	SS	.	.	Amino acid metabolism	L-asparaginase	11.4327	10.7555	12.5583	12.8298	13.9308	13.6061	9.198	8.9401	12.6311	12.812	13.1578	13.4848	14.0275	14.0082	10.1112	10.3254	12.4256	12.327	12.0612	12.2029	13.0794	13.6714	9.9585	10.1787	12.4658	12.4185	13.5713	13.1606	10.4241	10.5537	11.9915	11.6868	12.3506	12.419	14.0727	14.5109	9.8708	10.3869	11.1482	12.0794	12.1559	13.1606	13.5559
SCSBAM1088E12.g	GS1_SS_15971_02238	SS	.	.	.	RecName:F-box protein At2g16365	10.9827	10.9534	10.0604	10.7822	9.225	9.6679	10.2748	9.8525	10.0006	10.275	9.242	9.9492	10.1274	9.6502	10.1584	10.3658	10.6289	10.6187	9.2358	9.689	9.6573	10.3396	10.8846	10.7053	9.4062	10.2096	8.4546	8.8153	10.2262	10.5821	9.6517	10.0358	9.5037	9.3266	10.794	11.0743	10.4189	10.8916	9.2704	10.002	8.7248	8.8153	9.6082
SCJLRT1014B07.g	GS1_SS_18878_21574	SS	.	.	Cell cycle	Chloroplast FtsZ-like protein	9.8065	9.6483	11.7928	11.7346	11.188	11.2711	8.6882	8.5992	11.594	11.7951	11.2844	11.3991	11.3335	11.3691	8.5386	8.7832	11.849	12.0196	10.8264	11.0171	10.531	11.032	8.9852	8.9468	11.6542	11.7278	11.5377	11.3766	8.4018	9.0266	11.2748	11.314	10.8447	11.0553	11.4629	11.3502	8.7232	9.1196	11.3146	11.6657	11	11.3766	11.1006
SCSGST3118G07.g	GS1_SS_18877_08708	SS	.	.	.	RecName:Cell number regulator 8
SCRULR1042C02.g	GS1_SS_20025_13472	SS	.	.	.	RecName:Uncharacterized PE-PGRS family protein PE_PGRS46 RecName:Uncharacterized PE-PGRS family protein PE_PGRS46			12.6234	12.5222	10.1078	10.1569			12.2998	12.1906	11.3555	11.0228	8.8517	9.2504			12.7237	12.4453	11.0522	11.1124	10.0406	9.2504			11.6435	12.076	9.5296	9.7261	6.556	6.6771	12.0094	11.8768	9.8421	9.4327	9.562	9.8992	7.1505	6.626	11.5466	11.6754	8.8176	9.7261	9.181
SCRLFL1014A10.g	GS1_SS_20023_18552	SS	Transport	Membrane transporter	Transporters	ABC transporter
SCRUFL1023G01.g	GS1_SS_20020_13566	SS	.	.	.	Sigma factor sigB regulation protein rsbQ	9.1189	8.1648	7.6816	7.9132	7.7615	8.2144	9.4067	9.4544	7.063	7.3904	7.3523	7.7644	8.2405	8.3402	8.8352	8.9811	7.5364	7.5524	7.6853	7.0526	7.4917	8.0234	9.0682	8.7528	7.574	8.1379	7.8049	7.4033	9.7428	10.843	7.2272	7.0078	7.2361	6.8825	8.2184	8.1391	9.0258	9.4172	7.7714	7.7764	7.4914	7.4033	8.5294
SCBFLR1039G06.g	GS1_SS_20019_21482	SS	.	.	Protein kinase	undefined	7.4434	7.3821	10.2912	10.2153	9.9234	10.3986	7.6427		10.2945	9.8806	9.8636	9.7503	8.4444	8.2124	7.0084	6.9642	10.2833	10.5365	9.65	9.7356	9.2443	9.0088	7.7542	7.5954	9.9544	9.7862	8.1643	7.8819	7.6902	7.4573	9.7474	9.7319	8.1816	7.4495	9.4885	9.0706	8.028	8.6718	9.321	10.0662	7.6354	7.8819	9.3732
SCJFRZ3C07G02.b	GS1_SS_15942_00946	SS	.	.	.	.	8.9211	9.0106	10.0525	10.5096	9.0352	9.4192	9.0584	9.0602	9.2923	9.816	8.9349	9.4914	8.5367	9.2417	8.5193	8.4695	9.5498	9.8989	8.2341	8.6748	7.903	8.2434	8.7763	8.7396	9.8786	10.5338	9.414	9.4052	8.971	9.4016	9.1031	9.1088	8.0906	8.9013	8.5482	8.717	8.3742	8.886	9.6214	9.9259	9.1594	9.4052	9.9582
SCCCCL4001D08.g	GS1_SS_18846_15364	SS	.	.	Transcription Factor	F-box family protein	12.5936	12.5883	13.6252	13.5638	14.1125	14.1002	12.6356	13.0528	13.229	13.3856	13.0054	13.1077	15.0109	14.586	13.4936	12.6381	13.5274	13.4854	12.832	13.2358	14.3296	14.325	12.5695	12.745	13.1538	13.0218	13.288	12.6208	12.4966	13.6394	13.0626	12.9006	12.9216	12.7676	14.818	15.2278	12.1892	12.594	12.6898	13.3364	13.417	12.6208	14.3448
SCEQRT2095C02.g	GS1_SS_20005_10122	SS	.	.	.	Probable glutathione S-transferase zeta-class 2	6.605		8.0316	8.0129	6.4912	6.742			7.6169	7.5097	6.5328	6.6898	7.7156	8.0518	6.1102		8.4038	8.58	6.7196	6.9714	7.1845	8.4951	6.172		6.7608	7.849	6.7329	6.3447		6.9223	7.5851	8.1508	7.0788	7.2151	9.115	8.7313		6.3824	6.8568	7.6058	6.4495	6.3447	8.0478
SCCCCL5001B02.g	GS1_SS_15943_15575	SS	.	.	Transcription Factor	Others	9.3376	8.912	10.1243	9.3482	9.9657	9.0491	8.8652	8.6254	10.1127	9.7584	9.9224	9.7892	10.1854	10.0562	9.354	9.0723	10.675	10.2748	9.5378	9.5988	9.902	10.3186	9.7907	9.5258	9.2546	9.3856	9.8566	9.2937	9.2296	9.2031	10.1854	9.6972	9.9708	9.5884	10.9128	10.82	9.4415	9.9328	9.092	9.1938	9.6363	9.2937	10.357
SCEZLB1008B05.g	GS1_SS_18841_09210	SS	.	.	.	Metal transporter Nramp1
SCRLFL1011C03.g	GS1_SS_20007_09791	SS	.	.	.	.	11.017	10.5209	11.4442	11.8467	10.7964	10.9436	10.6391	10.5462	11.1998	11.2846	10.4641	10.7308	10.9532	10.783	10.7583	10.5824	11.674	11.7215	10.101	10.3741	10.1726	11.0614	11.0858	11.2838	10.2984	10.861	10.0452	9.75	10.7776	10.7438	10.9301	10.992	9.6431	9.7901	11.1046	11.4593	10.711	11.5098	10.2142	10.8548	9.8258	9.75	11.0901
SCCCCL3002B12.b	GS1_SS_15937_13944	SS	.	.	.	Protein DEK	15.0156	14.7296	15.7798	15.962	14.339	14.3302	14.2397	14.3337	15.8767	15.9591	15.1149	14.8546	15.0564	14.9838	14.4818	14.4448	16.0342	16.1138	14.6919	14.8296	14.6007	15.105	14.6144	14.8488	15.297	15.717	14.3611	14.5986	14.406	14.484	15.7885	15.6482	14.5724	14.8812	15.6438	15.314	14.1874	14.7721	14.9622	15.3914	14.422	14.5986	14.9084
SCJFRZ1007D02.g	GS1_SS_18848_14639	SS	Lipid metabolism	Acyltransferases	Lipid, fatty-acid and isoprenoid metabolism	Putative lecithin-cholesterol acyl transferase	7.2601				9.1416	8.701			6.368	6.4834	8.0224	8.5699					6.5632	7.2308	8.0186	8.4432	7.4434		6.779	7.6079	6.2781		8.7258	8.0808					8.6768	7.5884					5.7666	6.9785	8.138	8.0808
SCSFRT2067B01.g	GS1_SS_20008_20516	SS	.	.	Pathogenicity	.	11.6834	11.4469	12.3296	12.4442	11.2256	11.4076	11.594	11.6016	11.9193	12.2404	11.3682	11.626	11.7978	11.7579	11.504	11.5707	12.2482	12.2948	10.8627	11.1035	11.1834	11.9058	11.766	11.7347	11.5664	11.9338	10.9628	11.0498	11.4082	11.7222	11.455	11.6348	10.9102	11.0526	12.1019	12.0821	11.1364	11.9766	11.1919	11.9187	10.9632	11.0498	11.8445
SCEZAM1080H07.g	GS1_SS_15940_09158	SS	Protein metabolism	elongation factor	.	Elongator complex protein 3
SCVPLB1020A04.g	GS1_SS_18847_01946	SS	Others	uncharacterized	.	Alpha-L-fucosidase 3
SCCCRZ1001C08.g	GS1_SS_15935_02171	SS	RNA metabolism	ribosomal protein	.	60S ribosomal protein L4-1 (L1)	9.3476	9.211	10.3691	9.8056	10.2638	9.9742	8.5575	8.197	10.7286	10.6224	10.5242	10.2563	10.3188	8.8224	8.8224	8.8546	11.144	10.946	10.2694	10.024	9.8775	10.6728	9.2782	9.7811	9.9514	9.7881	10.557	10.1206	7.7214	8.4778	10.8802	10.31	11.0983	10.5754	11.3787	10.7898	8.4579	9.5236	9.1033	9.4036	9.711	10.1206	10.7995
SCRUFL1023B06.g	GS1_SS_20015_14827	SS	Unknown	uncharacterized	No matches	non-coding			6.045	6.4707							5.5715									6.0791					5.8057														5.6931
SCBGLR1118A02.g	GS1_SS_15936_09438	SS	.	.	.	E3 ubiquitin-protein ligase RNF167
SCVPRZ2044E11.g	GS1_SS_20016_04334	SS	.	.	.	Vesicle transport protein GOT1B
SCCCST1003F01.g	GS1_SS_20018_14411	SS	Others	GTPase	.	.	12.0654	12.3068	12.3198	12.4577	12.6634	12.7092	10.4868	11.1962	11.7516	12.0672	11.7118	11.8952	12.578	12.3552	11.9229	11.859	12.0307	12.2288	11.0355	11.3488	11.1652	11.7806	11.6772	11.8714	11.9798	12.0188	11.4842	11.5596	11.6803	12.4166	11.4242	11.723	11.0639	11.1802	12.1098	12.4464	11.8068	12.0931	11.6165	12.0733	11.6134	11.5596	11.4842
SCSGST3121H01.g	GS1_SS_18860_03119	SS	.	.	.	E3 ubiquitin-protein ligase At1g63170
SCJLRT1014H03.g	GS1_SS_15946_21311	SS	.	.	Protein metabolism	Pre-rRNA processing protein RRP5	9.6448	9.435	10.3272	10.5408	9.0574	9.0282	6.9677	7.3026	10.1907	10.3224	9.4205	9.4376	9.5216	8.7628	7.5285	8.1444	10.3959	10.2332	8.4981	8.5871	8.4805	8.8724	7.0785	8.0361	9.7254	10.1015	9.6481	9.5826	7.4445	8.1162	9.843	9.8414	8.968	9.0982	9.2722	9.2484	7.235	7.9518	9.3151	9.7072	8.8452	9.5826	9.0819
SCSFST3082E05.g	GS1_SS_18852_03313	SS	Unknown	.	.	.	6.73		10.0192	9.7438	8.6439	8.4688	7.8855	6.6956	9.7996	9.8716	9.3838	9.2317	9.1889	8.8258	7.4978		10.442	10.0446	9.0637	9.035	8.6256	8.9504	7.5588	7.1314	9.3079	9.4394	8.8472	8.6292	6.5408	7.2549	9.6413	9.4266	8.7996	8.4574	9.3198	8.5307	7.5512	8.0079	9.3516	9.4455	8.5202	8.6292	8.868
SCJFRZ3C08E05.g	GS1_SS_15947_13890	SS	AminoAcid and nitrogen metabolism	decarboxylase	.	Lysine decarboxylase-like protein At5g11950	13.0742	12.7459			7.0678	6.755	12.2663	12.4328			5.3586	6.5982	9.7372		13.3484	13.8225	6.4626		6.2852	6.2837	8.6692	8.3774	12.8075	12.3875					12.1358	12.6313			7.158		8.6554	8.9202	12.8957	11.9631					7.0306
SCQGRT1045A06.g	GS1_SS_18849_21332	SS	.	.	Nucleic acid metabolism	regulation of transcription, DNA-dependent	11.14	10.2811	12.6113	12.3854	12.202	12.6296	10.3302	10.57	11.9495	12.2101	11.9628	12.1166	12.592	12.4199	10.4361	10.3792	12.4468	12.3474	11.7117	11.9724	11.5948	11.9498	10.8403	10.9534	11.9499	12.1847	12.1695	11.8918	10.5602	10.8963	12.0028	12.1665	11.7801	11.6775	12.4803	12.5304	10.6663	11.3756	12.0545	12.4821	12.2054	11.8918	12.2332
SCMCRZ3068C02.g	GS1_SS_15944_21765	SS	.	.	Development	Polycomb group protein CURLY LEAF	7.4192	7.7156	12.8205	12.3459	11.0874	10.9937	8.0462	7.0752	12.5618	12.2844	11.6771	11.1712	9.852	9.5232	7.4803	6.766	12.784	12.602	11.1732	10.8003	8.5762	8.1192	8.1296	7.992	12.0166	12.274	11.133	11.0289	7.5433	6.9084	12.2144	11.9212	10.8463	10.8654	9.1398	9.6404	7.5738	8.3617	11.7121	11.7417	10.3035	11.0289	8.5294
SCCCLR2004G12.g	GS1_SS_18856_00961	SS	Unknown	others	.	RecName:Serine/arginine repetitive matrix protein 2	11.7487	11.9003	14.0122	12.1102	14.8947	12.2438	15.5764	14.82	13.6629	12.6106	13.5543	11.899	15.1349	13.778	14.369	13.4232	14.8283	14.3798	13.9681	13.6478	15.2822	15.218	15.5662	14.8533	13.4165	11.6328	13.59	11.4056	14.7322	14.5066	14.1265	13.449	14.0785	13.1728	15.6882	14.8121	14.9785	14.8159	13.895	13.269	14.0036	11.4056	15.0842
SCJFRZ3C07H07.b	GS1_SS_15945_05631	SS	.	.	.	Adenylosuccinate synthetase, chloroplastic
SCEQLB1064H03.g	GS1_SS_18854_08475	SS	.	.	.	.			7.2208	7.2987	6.444				7.3198	7.3488	6.6355	6.3994					7.8392	7.7442	6.221	6.531					6.7315	7.381	6.3223				7.4402		6.0709		6.3078				6.9139	6.8575	6.181
SCSFAD1108H10.g	GS1_SS_19998_04413	SS	Cell wall metabolism	Polysaccharide biosynthesis	Cell wall	1,3-beta-glucan synthase (putative callose synthase)	6.7412		8.9492	8.6576	7.9964	7.956			8.4791	8.5137	8.5556	8.025	8.5032	8.5338			9.0672	8.6893	8.4908	8.2868	8.2603	8.9204			9.0238	9.1091	8.4862	8.5377	6.4162		8.5438	8.6783	7.5457	7.7833	8.6611	8.5981			9.1179	9.3081	8.3236	8.5377	9.1786
SCJLFL1054B04.g	GS1_SS_20004_12380	SS	Unknown	uncharacterized	.	.	8.8533	8.2686	12.3804	12.1285	10.1489	10.126	8.6834	8.5782	12.4779	12.5128	11.239	10.6158	8.2182	7.949	8.4402	8.7754	12.5399	12.7369	10.8151	10.4846	7.5313	7.0442	9.1445	8.6153	11.5268	11.8232	10.0564	10.3285	8.9396	8.7817	11.796	11.9346	10.5466	10.9496	7.6832	8.4008	8.7452	8.958	10.7938	11.3634	9.9918	10.3285	7.6333
SCCCLR1065B12.g	GS1_SS_20001_14565	SS	Signal Transduction	.	Receptors	receptor Ser/Thr kinase			15.5665	15.5322	13.2511	13.1857			16.3295	16.1196	15.3235	14.7594	10.0953	10.6379			16.0018	16.2996	14.8064	14.9059	10.4688	10.6515			15.6466	15.8606	14.2029	14.62		6.8424	15.8396	15.6911	14.7304	15.4386	10.553	10.8227			15.346	15.4946	14.2725	14.62	10.2417
SCEQRT2025D08.g	GS1_SS_19996_08750	SS	.	.	.	.	5.806		5.4848		6.9244		7.6103	7.0042			5.2231		6.1299	7.7059					5.7938			7.1729	7.0112		5.9864		6.4736		7.2106						6.6114	7.1086		6.3772	6.138		6.2663
SCJFFL1C03C07.g	GS1_SS_19997_12933	SS	Signal Transduction	transcription factor	Transcription Factor	Lim protein			7.254	7.5314					7.4626	7.418	7.2062	7.5987	6.9018	7.9586	6.5085		7.9727	8.2352	7.6654	7.6332					7.1649	7.4305	6.7606	6.7482			8.6085	7.5412	7.1572	7.3077	6.1877	8.6788			7.3425	7.4627	6.2579	6.7482
SCRLFL1013A03.g	GS1_SS_19990_11838	SS	.	.	.	Nucleolar protein 5A
SCEZRZ1013E06.g	GS1_SS_19994_03368	SS	.	.	.	RNA-binding protein 24
SCQGLR2032C05.g	GS1_SS_15921_17363	SS	.	.	Protein kinase	cell cycle-related	12.5136	12.5271	13.1676	13.1394	13.0088	12.8983	12.3471	12.3498	12.6636	12.8075	12.2618	12.3177	13.3706	12.7917	12.6972	12.1484	13.3198	13.215	11.9518	12.1356	12.6352	12.449	12.5949	12.6759	12.338	12.1932	11.718	11.2388	12.2183	12.49	12.6463	12.5524	11.4014	11.343	12.9242	13.155	12.3708	12.3484	12.1592	12.8153	11.7678	11.2388	12.2237
SCSBRZ3117B05.g	GS1_SS_18822_18164	SS	Others	dehydrogenase	Bioenergetics	glycolysis	8.679	8.4863	9.9614	9.7451	10.2952	10.2285	8.7555	8.2866	9.9347	9.8477	9.9514	10.0288	9.9054	9.9584	8.6299	8.1999	10.1067	10.1878	9.4493	9.5572	9.5548	9.7048	9.034	8.5535	9.6298	9.8132	9.9569	9.4678	8.7462	8.9868	9.521	9.2306	9.6582	9.3076	10.5484	10.806	8.6633	9.1692	9.1538	9.3518	9.4172	9.4678	9.9683
SCAGLR2018F11.g	GS1_SS_19988_20596	SS	Signal Transduction	.	Receptors	RSTK																																						6.0965
SCEZAM2061C07.g	GS1_SS_18818_08322	SS	.	.	.	Vesicle-associated membrane protein-associated protein C16G5.05c (VAMP-associated protein C16G5.05c) (VAP homolog 1)	8.8343	8.7504	11.6768	11.7327	11.0207	11.2283	8.0663	8.2587	11.4861	11.6596	11.1519	11.1386	11.0119	10.9755	8.2402	8.0596	11.6702	11.8202	10.4384	10.7118	10.19	10.811	8.354	8.5913	11.2954	11.5672	11.0745	11.068	8.0519	8.2053	10.8896	11.029	10.5402	10.819	11.1434	11.3798	7.6808	8.4748	10.8307	11.2718	10.8232	11.068	10.6117
SCMCST3168G07.g	GS1_SS_19989_11843	SS	Unknown	Uncharacterized	.	Protein IQ-DOMAIN 32	8.9979	9.5419	12.2557	12.7068	15.3722	15.1507	8.7349	8.9642	12.326	12.7791	12.9778	14.3602	14.188	15.1567	8.8012	8.8117	12.1131	12.4212	12.3902	13.5045	13.4876	13.0412	8.9514	8.875	12.3729	12.5111	14.7214	13.7307	8.548	9.5138	11.8248	11.8014	13.1049	12.7322	13.6932	15.5388	8.7368	9.1957	11.5158	12.373	13.4489	13.7307	12.5008
SCUTRZ3073F11.g	GS1_SS_15926_20991	SS	.	.	No matches	.			6.4704	6.446					5.9678	6.1642	5.5475						6.6276	6.7462							5.8234														6.5228	6.6681
SCSFST3073A12.g	GS1_SS_18817_05091	SS	.	.	.	Protein Rf1, mitochondrial
SCRUFL1022F08.g	GS1_SS_19986_16287	SS	.	.	Transporters	Sodium Bile acid symporter family (SBF)	9.6719	9.3642	10.8049	10.5245	10.2508	10.0676	8.8588	8.8462	10.4913	10.3966	10.1526	10.1541	11.3433	11.2898	9.0537	9.1824	11.1699	11.021	10.1741	10.2202	10.9516	11.4458	9.1003	9.3476	10.1054	10.3865	9.9	9.5604	9.26	10.0138	10.472	10.297	9.8736	9.8431	11.7226	11.7247	9.6236	9.685	9.9443	10.2484	9.5442	9.5604	11.0303
SCEZAM1080C10.g	GS1_SS_15927_10746	SS	.	.	.	Putative transcription elongation factor SPT5 homolog 2	8.2707	8.3438	9.9088	9.861	9.6546	9.0263	8.9508	8.5616	9.905	9.7568	9.6635	9.2675	10.3479	9.9748	8.5273	8.2501	10.5402	9.6074	9.3709	9.3119	9.5872	10.3506	9.0706	8.9714	9.4268	9.3719	9.1006	8.6052	8.3244	8.3422	9.6848	9.4208	9.2554	9.1786	10.55	9.9255	8.1986	8.714	9.1126	9.2866	9.0604	8.6052	10.8152
SCSBST3102G10.g	GS1_SS_18814_14141	SS	.	.	.	Glycerol uptake protein 1	8.2045	8.1096	10.441	10.4607	9.655	9.7979	8.2721	8.1176	10.1599	10.314	9.9544	10.0696	9.9773	10.0328	7.9377	8.2016	10.7391	10.7827	9.6	9.7545	9.5434	10.1906	8.1144	7.8457	9.8455	10.295	9.7446	9.6121	7.9764	8.4655	10.0649	10.2636	9.335	9.3307	10.4625	10.3597	7.6176	8.4258	9.7402	10.0974	9.2537	9.6121	9.9152
SCRUFL1022F09.g	GS1_SS_19987_20572	SS	.	.	No matches	.																											6.386
SCCCLB1025H11.g	GS1_SS_15928_03377	SS	.	.	.	TOM1-like protein 2
SCEPRZ3046F03.g	GS1_SS_18833_01293	SS	Carbohydrate metabolism	transferase	.	Galactosylgalactosylxylosylprotein 3-beta-glucuronosyltransferase 1
SCJFRZ3C07H07.g	GS1_SS_15929_11502	SS	Nucleotide metabolism	synthetase	.	Adenylosuccinate synthetase, chloroplastic
SCEQRT1024B02.g	GS1_SS_18829_17058	SS	.	.	Protein kinase	other	8.0304	7.329	9.991	10.1139	9.5302	9.9752	7.7612	7.8203	9.4032	9.7054	9.4832	9.496	9.4626	9.9336	7.1587	7.6691	9.8776	9.8301	9.3031	9.3652	9.0659	9.6458	7.671	7.5506	9.938	10.3051	9.3379	9.3438	8.2994	8.4335	9.4369	9.5128	8.8776	8.6464	9.6212	9.7049	7.4862	8.2265	10.1319	10.1055	9.0074	9.3438	9.5092
SCEQLR1092C07.g	GS1_SS_15930_11720	SS	.	.	.	RRP12-like protein	11.5036	11.163	13.226	12.936	11.7818	11.679	10.1964	10.3759	12.8552	12.9424	12.349	12.1394	12.35	11.8273	10.8071	10.8996	13.3061	13.0678	11.7969	11.7628	11.7112	12.5218	10.965	11.323	12.6148	12.8311	12.5116	12.4406	10.531	10.77	12.6564	12.4164	12.3142	12.359	12.9318	12.5004	10.475	11.2454	12.0195	12.4762	12.0999	12.4406	12.7758
SCEZLB1005A02.g	GS1_SS_18827_19309	SS	Cell wall metabolism	Polysaccharide biosynthesis	Cell wall	Cellulose synthase like (CSL)	12.0381	12.3216	12.8492	12.5519	13.3961	12.5014	10.6118	12.3874	12.981	12.762	12.3746	12.1178	13.2754	11.4347	12.5563	11.9991	13.024	13.0727	11.9153	11.9578	12.3698	11.0792	11.2849	11.7284	13.0155	13.0312	12.4148	12.1454	11.837	12.8496	12.5842	12.7849	11.748	11.9416	11.5268	12.4951	11.7428	10.453	12.897	12.7004	12.5688	12.1454	11.3028
SCEPRZ1011G11.g	GS1_SS_15931_04930	SS	.	.	.	Cullin-associated NEDD8-dissociated protein 1
SCCCLR1048G01.g	GS1_SS_18824_21162	SS	.	.	Amino acid metabolism	asparaginyl-tRNA synthetase-related	13.3449	12.8656	13.6936	13.3342	13.7633	13.6468	12.6839	12.7602	13.5332	13.4465	13.6227	13.4241	14.125	13.6181	12.7464	12.7484	13.9934	13.664	13.1496	13.0686	13.254	13.8788	12.7895	12.9144	13.3272	13.2628	13.3431	12.8714	12.8652	12.8519	13.3507	13.1789	13.2014	12.7508	14.221	13.77	12.4202	13.1239	12.8371	13.2185	13.0702	12.8714	14.3138
SCCCRT2004E08.g	GS1_SS_15933_21442	SS	.	.	Transporters	RecName:Folate-biopterin transporter 1, chloroplastic
SCSFST3079F01.g	GS1_SS_18839_07066	SS	Unknown	Uncharacterized	.	WD repeat-containing protein 82 (Protein word of mouth)	10.443	10.5653	11.5666	11.7972	10.4041	10.9612	9.3512	9.6709	11.2892	11.6817	10.9156	11.2118	11.3958	11.465	9.6693	10.0162	11.7258	11.9142	10.5999	10.9812	10.8096	11.7412	10.3554	10.4248	11.1636	11.7228	10.5768	10.657	10.1214	10.623	11.126	11.4555	10.3616	10.7742	11.88	11.8324	10.4529	10.9744	11.0255	11.7641	10.4119	10.657	11.3604
SCCCCL3080C10.b	GS1_SS_18835_05698	SS	.	.	.	.	10.8565	10.7981	12.2502	11.9974	12.118	11.9662	11.1614	10.7768	12.1726	12.0512	11.8192	11.7222	11.734	11.6494	10.6252	10.4667	12.185	12.059	11.2906	11.3014	11.2736	11.5398	11.1741	10.9939	11.8238	11.6421	11.4586	11.1408	11.0811	11.2762	11.6679	11.5523	11.5964	11.2856	12.1493	12.2384	11.042	11.1996	11.2185	11.5671	11.286	11.1408	11.4814
SCRUFL1022C12.g	GS1_SS_19985_11025	SS	.	.	.	.	10.1239	9.4233	11.5978	11.4309	10.6155	10.4905	9.8844	9.8337	11.2581	11.3806	10.9616	10.787	10.4744	10.238	9.9681	9.6932	11.77	11.7076	10.2925	10.3203	9.978	10.3706	10.181	10.0846	10.903	11.1296	10.63	10.4756	9.5606	9.6346	11.2976	10.8978	10.5494	10.5697	11.0567	10.9738	9.3998	10.2766	10.4026	10.864	10.232	10.4756	10.3841
SCRUFL1022C01.g	GS1_SS_19983_11003	SS	.	.	.	Nucleobase-ascorbate transporter 2
SCMCLR1123A02.g	GS1_AS_23944_15785	AS	.	.	Pathogenicity	R-genes transduction																																						6.5783
SCCCLR2C03H09.g	GS1_SS_19975_06045	SS	Transport	.	.	Sugar transporter ERD6-like 4	7.8804	8.2336	13.1067	13.121	12.3261	12.3613		7.0857	12.9771	13.0428	12.6612	12.7096	9.2386	9.4838	6.9968	7.3229	13.1829	13.2392	11.9474	12.2178	9.53	9.3427	7.5927	7.4031	12.4574	12.6572	12.1818	12.2098	7.3086	7.4916	12.5718	12.5261	11.85	12.0971	9.7373	10.1465	7.4754	7.8798	11.9293	12.5015	11.7876	12.2098	9.099
SCACSB1121E05.g	GS1_AS_23939_04905	AS	Others	.	.	Transmembrane protein 19																													6.3426
SCRULB1059H07.g	GS1_SS_19976_11453	SS	Cell wall metabolism	cell wall differentiation	Cell wall	alpha-l-fucosidase	9.3952	9.236	11.77	11.6054	10.5961	10.6646	8.7547	8.5411	11.6527	11.7008	11.094	10.9908	11.2357	11.6986	8.8209	8.9464	12.0195	12.0862	10.4554	10.4884	10.3834	10.7648	9.057	9.2957	10.7953	10.9991	10.431	10.5038	8.387	8.5644	11.2298	11.2103	10.8894	10.8813	11.2484	11.7313	8.6614	9.3386	10.395	10.7741	10.4196	10.5038	10.5634
SCSBFL1040G08.g	GS1_SS_19979_04451	SS	Unknown	.	.	.	6.7492		5.4377								5.441	5.9456	6.7534				5.424					6.9397	5.7441		5.5242										6.7692	6.7389		6.1258
SCRUFL1112E05.b	GS1_AS_23922_04325	AS	Unknown	Uncharacterized	.	.	8.754	8.1323	12.1222	12.2644	12.2374	12.2752	7.5665	8.1377	11.916	12.2314	11.5534	12.1626	12.4382	13.5952	8.2226	8.465	12.4283	12.4899	11.1662	11.6082	12.2414	12.4473	9.3362	9.1926	11.5338	11.954	11.8703	11.6393	7.5718	7.6195	11.699	11.8737	11.4634	11.7996	12.9451	14.292	7.7794	8.5376	11.2583	11.8218	11.0312	11.6393	11.215
SCCCCL3001A01.b	GS1_SS_18782_17102	SS	.	.	Nucleic acid metabolism	regulation of transcription, DNA-dependent	12.5485	11.7795	12.9124	13.022	13.2851	13.7438	12.5244	12.3198	12.5087	12.7909	12.5644	12.9946	12.8422	12.6744	11.9238	11.9578	12.7611	12.7088	11.9735	12.2206	12.4906	12.8502	12.4436	12.335	12.2968	12.4311	13.173	12.8696	12.2585	12.4865	12.1415	11.8827	12.3516	12.1972	13.1694	13.0682	11.5354	12.4354	11.9153	12.602	12.6046	12.8696	13.4142
SCCCRZ2C01D03.g	GS1_SS_19967_05861	SS	.	.	.	.	6.7406		10.4041	10.1062	8.4031	8.6388			10.0225	9.9802	9.949	9.541	8.903	8.707			10.4676	10.5662	9.696	9.4597	8.102	8.7835	5.6256		10.3698	10.663	9.422	9.551	6.6049		9.9888	10.1144	8.8468	9.4544	8.7318	8.959		6.6089	10.5778	10.3335	9.0877	9.551	9.4035
SCRUFL1112C02.b	GS1_AS_23919_07444	AS	.	.	.	.																													6.3067									6.6502
SCRFFL1030D04.g	GS1_SS_19968_04795	SS	.	.	.	.	8.371	7.5218	9.3036	9.361	9.3327	9.4889	8.2526	8.5074	9.0861	9.1103	8.9616	9.3317	9.8444	10.0144	7.858	7.8956	9.6451	9.7307	8.8782	9.3636	9.5434	10.0042	8.5242	8.5011	8.4597	9.0867	9.4696	9.5974	8.4928	8.3685	9.387	9.2692	9.1576	9.0854	10.7156	10.6394	8.1478	8.8175	8.9588	9.5766	9.1956	9.5974	10.2479
SCRUFL1112A10.b	GS1_AS_23917_03290	AS	.	.	.	.
SCSFRT2067B09.g	GS1_SS_18788_11758	SS	.	.	.	RecName:Nucleolar protein 58
SCJLRT1022F03.g	GS1_AS_23912_01765	AS	Others	.	.	Zinc finger CCCH domain-containing protein 31
SCSBST3098E04.g	GS1_SS_18783_02330	SS	Protein metabolism	.	.	Tankyrase-2
SCCCLR1C04G08.g	GS1_SS_19974_14939	SS	.	.	Protein kinase	casein kinase	12.5784	12.4666	14.2497	14.3225	13.0594	12.8314	11.8734	11.981	13.8064	13.9791	13.1113	13.1851	13.2664	13.0125	12.0497	12.056	14.192	14.1793	12.7848	12.8644	12.8189	13.129	12.2698	12.1816	13.7011	13.9016	12.7048	12.9521	12.1797	12.4106	13.4857	13.4855	12.5928	12.6076	13.5536	13.4548	12.0574	12.3843	13.3379	13.9318	12.8913	12.9521	13.4239
SCCCRZ1002H04.g	GS1_SS_18793_09983	SS	Unknown	no matches	.		7.5299	7.39	7.5525	8.3418	7.9173	8.1172	7.2124	7.6003	7.3938	8.0116	7.0176	7.5867	7.3471	8.305	7.3104	6.932	7.5342	7.7571	6.6785	7.1253	6.8795	6.8469	7.926	7.9632	7.1334	7.1351	7.0086	6.1256	7.1092	7.8967		7.1946	6.6237		7.431	8.6598	7.0981	7.8911	6.4382	7.0217	6.6231	6.1256
SCSBST3100A09.g	GS1_SS_18792_09594	SS	.	.	.	.			6.47	6.3378					6.4922		5.5993	6.6067	6.2264				6.5614								6.5882				6.7888								7.8046	6.7208	6.5182	7.0984	6.4577
SCSBST3100G10.g	GS1_SS_18797_11789	SS	.	.	.	Phosphatase DCR2
SCSBST3100B06.g	GS1_SS_18794_05525	SS	.	.	.	Probable clathrin heavy chain 1			6.0246						5.7822		5.766						6.94	6.4742	5.5692												7.0778								5.6347
SCRLFL1005F10.g	GS1_SS_19981_11992	SS	.	.	.	Anter-specific proline-rich protein APG
SCCCRZ2004B05.g	GS1_SS_18801_13789	SS	.	.	.	.	11.4234	11.1051	12.1297	12.267	11.855	11.9974	11.3542	10.9512	11.4597	11.854	11.2107	11.4384	11.7386	11.7358	10.974	10.8206	11.6059	11.7455	10.5796	10.8888	10.8477	11.5707	11.0722	11.6922	11.3782	11.321	11.1579	10.8224	10.5104	11.5012	11.0149	11.3447	9.9216	10.3706	11.8045	12.0466	10.3466	11.5292	10.7432	11.6044	10.7412	10.8224	11.6475
SCACLB1047D07.g	GS1_SS_18807_09737	SS	.	.	.	Heat shock protein 90 homolog (Suppressor of vegetative incompatibility MOD-E)	7.7849	8.6636	7.833	8.4764	7.7782	7.49	6.9082	7.7124	7.7105	7.9997	7.0836	7.1194	8.5566	7.7766	7.2777	6.779	7.9609	8.0376	7.214	6.8455	7.6622	8.3048	7.0876	7.2438	7.0816	7.4163	6.6544		7.7204	8.4274	7.1042	7.4568			8.0711	8.6868	6.9458	6.9638	6.7692	7.2178	6.741		7.6383
SCRFAM2131E07.g	GS1_SS_19966_09934	SS	.	.	.	Insulin-degrading enzyme
SCCCLR2001F11.g	GS1_SS_18771_16493	SS	.	.	Transcription Factor	MADS	13.6699	13.3171	15.4381	15.1164	14.4812	14.3152	13.4626	13.291	15.0782	15.0631	14.5431	14.5552	14.5888	14.5337	13.3865	13.3846	15.4724	15.4131	14.2976	14.3984	14.4434	14.7772	13.9725	13.79	14.6298	14.7876	13.888	13.8769	13.378	13.1568	14.8685	14.7467	14.0775	13.946	15.0386	15.1076	13.1076	13.8339	14.2701	14.6868	13.7152	13.8769	14.9743
SCJFLR1013F02.g	GS1_SS_18765_13212	SS	AminoAcid and nitrogen metabolism	.	Carbohydrate metabolism	Glutamine synthetase cytosolic isozyme 1-1	8.918	8.528	8.508	8.0931	9.1956	9.2585	9.5162	8.9529	6.5792	6.7587	7.7095	8.5625	10.4968	10.5719	9.22	9.079	7.3499	7.7256	8.0684	8.8272	9.834	10.1567	9.838	9.7568	6.6898		8.5206	7.1036	8.8366	9.5814	7.6376	7.7166	9.6732	8.3714	11.0806	11.8034	9.1702	9.5716	6.0605	7.8824	8.1926	7.1036	9.364
SCACLR1057A12.g	GS1_SS_18770_05237	SS	.	.	.	.	12.7745	12.3075	13.3122	13.258	14.1466	14.1274	12.2998	12.2008	13.0718	13.3289	13.4637	13.8252	13.6553	13.6356	12.4533	12.1888	13.2782	13.3454	12.8688	13.1307	13.1575	13.4336	12.7603	12.9887	12.863	12.885	13.5923	13.1969	12.2444	12.4082	12.8083	12.3706	13.0502	12.6806	13.9524	14.1043	12.0988	13.0607	12.1458	12.7584	13.1152	13.1969	13.3556
SCSBST3093F07.g	GS1_SS_18757_11819	SS	Others	oxidoreductase	.	Probable NADP-dependent oxidoreductase P1			6.9838	7.3122	11.8261	11.5616			7.2009	7.403	7.8134	10.7071	11.1066	12.2402			6.653	7.0539	7.9556	9.6492	10.0461	10.063			7.0621		10.3935	8.5794	5.9088		6.9571		8.8444	7.5955	10.6856	12.4802			5.8962	6.774	8.802	8.5794	9.0749
SCJLRT1014H06.g	GS1_SS_18758_13846	SS	Unknown	integral to membrane	Protein kinase	other	10.0335	8.9443	8.9274	9.2328	11.4678	11.2998	9.0947	9.6797	8.0318	8.6889	8.8235	10.0097	11.5382	11.2087	10.331	9.6294	8.7281	8.9265	9.1893	10.0104	11.0764	11.3668	9.7295	9.807	8.7436	8.8712	9.7664	8.8762	9.9462	10.5039	8.4314	8.5872	9.1409	8.3887	11.7034	11.4891	9.7336	10.138	8.551	9.582	9.8868	8.8762	11.3364
SCRUFL1114F08.g	GS1_AS_23949_01679	AS	.	.	.	.																8.6344
SCSBST3093E04.g	GS1_SS_18755_06946	SS	.	.	.	Naringenin,2-oxoglutarate 3-dioxygenase
SCSBST3093E12.g	GS1_SS_18756_06525	SS	Unknown	.	.	.			12.7108	12.5439	11.2108	11.3079			12.1352	12.2644	11.9757	11.7772	10.5808	11.1422			12.5114	12.6328	11.3496	11.2451	10.889	10.4021	5.9246		12.0271	12.1244	10.6778	10.7988	7.5425	7.5211	11.8909	11.6968	10.7803	11.1658	10.8159	10.9535	7.4038	8.4693	12.0876	12.4786	11.2678	10.7988	10.9264
SCJLST1024E03.g	GS1_AS_23954_03697	AS	.	.	.	Myosin-11
SCCCLB1002C04.g	GS1_SS_16031_16983	SS	Signal Transduction	transcription factor	Transcription Factor	zinc finger protein/alfin-like	11.48	11.5792	12.9208	12.8558	11.5297	11.7323	8.8802	8.6069	12.6172	12.7675	12.1008	11.9158	12.0348	11.3862	9.4071	9.8094	12.9212	12.6053	11.5904	11.3926	11.6118	12.2161	9.0849	9.8964	12.6408	12.8592	12.0779	12.2556	9.0131	9.7034	12.527	12.2596	11.9436	11.7201	12.557	11.8322	9.353	10.0796	12.0636	12.4058	11.4745	12.2556	12.6694
SCEZLB1010B01.g	GS1_SS_18753_19399	SS	.	.	Receptors	receptor Ser/Thr kinase	5.9958		8.9324	9.1224	8.5184	8.8487			7.82	8.1352	7.5494	7.7238	8.3594	7.8086	6.5172		8.3052	8.5378	7.6502	7.9475	8.6231	8.4002	5.9437		7.7098	8.2121	6.7639	6.7621	6.3483	7.4404	8.0158	8.3212	6.982		8.3929	8.5754	7.2689	7.0698	8.065	8.6928	7.1536	6.7621	7.6793
SCQSLB1049F06.g	GS1_AS_23959_20719	AS	Protein metabolism	peptidase	Protein metabolism	Subtilisin-like serine protease																									5.6364					6.6512
SCUTLR1037G05.g	GS1_SS_16029_16619	SS	Unknown	uncharacterized	Unknown protein	Putative GTP-binding protein	6.4823		6.737		6.3494	7.1718			5.8191		5.6807	6.2831	6.7486	7.2378			5.6841					7.1752	5.8867		5.5512										6.187	7.1866
SCEQRT1026G12.g	GS1_SS_18754_06129	SS	Others	.	.	.	6.9568		8.3776	8.3942	8.2672	8.5827			8.3878	8.3093	8.7566	8.399	8.587	8.6331	6.3498		8.6547	8.496	8.1591	8.4608	8.2742	8.6947	6.4609		8.1281	8.5254	8.2038	7.8987	7.675	7.26	8.1698	8.1612	8.2464	8.2652	9.1277	8.5862	7.295	7.8334	8.2474	8.6546	8.3148	7.8987	8.6277
SCVPRZ2036F02.g	GS1_AS_23960_16425	AS	DNA metabolism	.	Nucleic acid metabolism	DNA replication																																						6.8528
SCRUFL1115C08.g	GS1_AS_23963_00456	AS	.	.	.	Glyceraldehyde-3-phosphate dehydrogenase, cytosolic
SCEZRZ1013A05.g	GS1_SS_16032_08893	SS	.	.	.	Uncharacterized protein yhcM Uncharacterized protein yhcM	8.6684		9.1379	8.9177	8.7278	8.9325	9.63	10.093	8.5426	8.8611	8.8449	8.7256	9.399	9.5454	9.251	9.1585	9.2253	9.2544	8.6193	8.9086	9.2562	10.126	9.5726	9.1316	8.5498	8.8742	8.802	8.5611	10.0202	9.2574	8.7354	8.7279	8.2428	8.2378	9.8976	9.7754	8.1385	9.5648	8.6497	8.9902	8.6516	8.5611	10.1686
SCBGRT1054G07.g	GS1_AS_23964_07021	AS	Unknown	.	.	.																													7.0043								7.6967	7.5846			6.573		9.4414
SCJLRZ3078A09.g	GS1_SS_16022_08524	SS	.	.	.	Actin-depolymerizing factor 7 (OsADF7) (ADF-7)	7.7527	8.3353	9.0765	9.877	9.2276	9.5498	7.8409	7.8254	9.3742	9.9671	9.4588	10.0894	9.7276	10.2078	8.021	7.4067	9.3041	9.4836	9.0077	9.3632	8.6764	9.6122	8.3011	7.8824	9.1162	9.443	9.3778	9.1234	8.2122	8.3634	8.949	9.4297	8.9775	9.3391	10.0758	9.9608	7.284	8.3848	8.9632	9.7855	9.2833	9.1234	9.9527
SCRUFL1115G04.g	GS1_AS_23966_03477	AS	Unknown	no matches	No matches																																										8.4081
SCEPRZ3130E04.g	GS1_SS_16027_09710	SS	.	.	.	Protein TRANSPARENT TESTA 12	7.537		9.4408	9.623	8.5122	9.0076	6.9872	6.9538	8.802	9.273	8.8962	8.6742	8.9545	9.0949	7.0724	6.9446	9.6057	9.3428	8.6011	8.7868	8.5374	9.3668	7.3856	7.5158	8.6429	9.252	8.5874	8.5253	7.1226	7.0983	8.8014	8.9604	8.5808	8.5348	9.5566	9.0103	7.2557	7.9661	8.6352	9.3983	8.2562	8.5253	9.2365
SCSFLR2016F09.g	GS1_SS_16026_19058	SS	.	.	Transcription Factor	bZIP	8.9109	9.4475	11.4755	11.4014	11.0849	11.0435	7.5744	7.8366	11.406	11.5057	11.054	10.7921	6.0905		7.986	7.5618	11.6072	11.6695	10.2984	10.4182	6.9061		8.4108	8.3018	11.5827	11.4488	10.9506	10.8871	8.079	8.585	11.1611	11.2305	10.252	10.7152	6.6537	7.9981	8.6444	7.9693	11.0458	11.3818	10.808	10.8871
SCRUFL1114C08.g	GS1_AS_23946_01531	AS	Unknown	no matches	.																														6.2433				6.094
SCEZAD1081A06.g	GS1_SS_16019_12247	SS	.	.	.	.	7.0654		8.5626	8.1202	8.226	8.5402	6.9906	6.7107	8.1118	8.0159	8.0949	8.2928	8.4848	8.8674	6.2661		8.6163	8.0722	7.8839	7.9946	7.7513	8.5456	6.9152	7.1031	8.0244	8.1033	7.6394		6.9742	7.1908	8.3758	7.9152	6.6946	7.2265	8.8492	8.8109	7.0284	7.7594	7.957	8.2568	7.168		8.7775
SCJLRZ3077G10.g	GS1_SS_16020_21889	SS	Signal Transduction	kinase/phosphatase	Protein phosphatase	serine/threonine PPM family	7.8098	7.7391	10.0981	10.2626	9.0834	9.1246	6.9997	7.649	9.0932	9.1738	8.7655	8.4826	8.8479	7.6923	8.0336	7.9189	9.3173	9.0417	8.2798	8.3406	7.7824	7.5106	7.6342	7.703	9.3138	8.5659	8.339	8.1405	7.6691	7.6267	8.6858	8.649	7.9957	8.0946	8.3766	8.7522	7.1884	7.484	8.6065	9.3994	8.8157	8.1405	7.0668
SCJLRZ3077H06.g	GS1_SS_16021_09997	SS	.	.	.	AP-3 complex subunit delta-1
SCSBST3093A05.g	GS1_SS_18752_08142	SS	.	.	.	.			6.6821	6.6274					5.7905	6.5535	6.1676		6.5755				7.0107	7.1009	6.2406	6.3153		7.0708			5.9442						6.5469	6.8371			6.6122				6.3178
SCRUAD1133D06.g	GS1_SS_18740_06659	SS	Cell wall metabolism	unknown function	Cell wall	kobito	6.62		9.021	9.0708	8.8275	9.273		6.794	8.6056	8.7848	8.4057	8.6696	8.3832	8.1699	6.4866		8.7014	8.8368	8.1721	8.0535	7.6562	8.2019	5.9338	7.3048	8.6248	8.771	8.7347	8.2563	7.379		8.3408	8.259	7.8796	8.4062	8.6242	8.5348	7.4718	7.937	8.4961	9.0675	8.4072	8.2563	8.1687
SCRLST3165A04.g	GS1_SS_18741_08497	SS	.	.	.	Vacuolar protein sorting-associated protein 28 homolog 2	10.0518	9.585	9.0586	8.8321	10.7349	10.2056	9.4894	9.8207	9.3312	9.2652	9.6974	10.1806	10.484	10.3606	9.8163	9.7432	9.6702	9.6874	9.4148	9.6894	10.1087	10.2929	10.6202	10.6414	8.9629	8.6861	10.109	9.645	9.8208	9.8284	9.346	8.769	10.1209	9.5351	11.0434	11.5064	9.883	10.2366	7.9674	8.9124	9.7031	9.645	9.6958
SCEZAM1080B12.g	GS1_SS_18747_07500	SS	Unknown	Uncharacterized	.	RecName:Serine/arginine repetitive matrix protein 2	15.1486	14.42	12.993	12.9946	12.8614	13.2284	13.4834	13.9229	12.5839	13.0454	12.7258	13.1571	12.9394	13.0693	13.8594	14.1622	12.915	12.9358	12.0339	12.4864	12.3235	13.1946	13.6783	14.0588	12.3739	12.4616	13.069	13.0752	14.036	14.4333	12.4173	12.4898	12.8642	12.554	13.5964	13.5802	13.4103	14.3997	11.9232	12.728	12.5013	13.0752	13.4489
SCVPRZ2041E06.g	GS1_SS_18751_08335	SS	.	.	.	UBX domain-containing protein 6
SCRUFL1117D07.g	GS1_AS_23981_07523	AS	.	.	.	.			7.555	7.1448	7.1702	7.7697			7.4476	7.0663	6.937	7.1592	7.279				7.8248	7.9287	7.2151	7.1138	6.8868	7.3565			6.9364		7.3857		6.674		7.4609	7.3556	6.9063	7.4535	8.0022	8.2506		7.0398	6.8951	7.3833	7.118		7.1042
SCVPRT2081D11.g	GS1_SS_18735_01249	SS	Unknown	Reductase	.	Flavoprotein wrbA (Trp repressor-binding protein)	8.8375	9.4196	13.0795	13.2036	15.1624	15.085	8.2281	9.3494	12.316	12.9108	14.3441	14.8084	15.5019	15.4358	8.8358	8.3054	12.7022	13.0544	15.0072	15.1821	15.0284	15.5368	7.8608	7.5041	12.033	11.5724	14.9623	14.1026	8.2574	9.3582	12.314	11.6092	14.8847	14.4324	15.3442	15.1538	8.3592	8.568	11.627	13.397	14.9047	14.1026	14.5864
SCCCLR1C03F12.g	GS1_SS_18736_05289	SS	.	.	.	ADP-ribosylation factor-related protein 1
SCVPCL6042D02.g	GS1_SS_18737_07574	SS	DNA metabolism	Chaperone	.	DnaJ homolog subfamily B member 4	9.4522	8.9592	12.8909	12.5173	13.1798	12.2322	11.405	11.2754	12.5433	12.1505	12.2903	12.0976	13.0622	12.2456	11.0924	10.1936	11.9794	12.2732	11.5278	11.7237	11.6256	12.1482	9.0788	9.5837	12.934	13.1626	13.036	12.236	11.3798	14.7895	11.9625	12.5228	11.0646	11.874	12.2904	12.503	9.7515	11.1038	13.085	12.1452	12.5308	12.236	13.6582
SCRLAM2049C05.g	GS1_AS_23972_16008	AS	.	.	Nucleic acid metabolism	regulation of transcription, DNA-dependent																									6.1142				6.4261									7.2512	5.9508
SCJLRZ3075H06.g	GS1_SS_18739_13563	SS	Unknown	uncharacterized	.	RecName:Serine/arginine repetitive matrix protein 2
SCRUFL1117H01.g	GS1_AS_23986_05831	AS	.	.	.	Putative chloride channel-like protein CLC-g																																						6.7239
SCJLRZ3077F12.g	GS1_SS_16018_00210	SS	Cell wall metabolism	synthase	.	Dehydrodolichyl diphosphate synthase 2 (Dedol-PP synthase 2)	6.1924		9.7791	9.454			7.8099		6.3907	7.1676							6.7233	6.4871			6.5447		8.1923	9.2842	7.1166														7.2939	7.8828	6.1297
SCSBFL1043G04.g	GS1_SS_20102_13794	SS	.	.	.	Putative methyltransferase KIAA0859	8.5021	8.0306	10.1955	9.9376	9.0722	9.3109	7.1208	6.9048	9.9186	10.146	9.5506	9.4246	9.7888	9.5942	7.3311	7.6152	10.303	10.3548	9.356	9.3404	8.9502	9.6462	7.3872	7.5369	9.8176	10.1436	9.068	9.1263	7.5088	7.7492	9.6428	9.9589	8.6287	8.8238	9.517	9.426	7.143	8.1852	9.6759	9.9122	8.8731	9.1263	9.5137
SCEZAM2035F02.g	GS1_SS_16017_06798	SS	.	.	.	Nuclear pore glycoprotein p62
SCJLST1025E01.g	GS1_SS_20101_12023	SS	.	.	.	NADH dehydrogenase [ubiquinone] iron-sulfur protein 6	14.6388	13.8347	14.8021	14.69	15.2832	15.2012	13.8103	13.5558	14.8604	14.9375	14.9592	15.151	14.4912	14.5446	13.6191	13.6018	15.0162	14.9616	14.3344	14.485	14.1834	14.33	13.6463	13.7624	14.3807	14.4108	14.9332	14.3798	13.5304	13.5879	14.4006	14.0587	14.6091	14.294	14.8173	14.8672	12.9862	14.0288	13.6492	14.179	14.4592	14.3798	14.5769
SCRUFL1117G06.g	GS1_AS_23984_16451	AS	.	.	No matches	.	10.465	9.0669	12.0741	11.82	10.8834	11.3031	10.1886	10.0768	11.4591	11.681	11.1923	11.0481	11.6266	11.4062	9.9474	10.0638	12.1683	11.9758	11.0725	11.03	10.948	11.545	10.6025	10.5769	11.5084	11.6922	10.7576	10.5155	10.4976	10.2686	11.5827	11.5144	10.4686	10.676	11.8892	11.6416	9.8436	10.8768	11.5938	11.7573	10.6327	10.5155	11.3306
SCJLRZ3077E12.g	GS1_SS_16016_08567	SS	.	.	.	.			7.831	7.9751	7.5457	7.9492			7.4486	7.7308	6.9368	7.4384	7.1128	7.6765			7.4481	7.4753	6.491	6.6036			5.7305		7.2976	7.8856	7.7691	7.2972	6.5619		6.733	7.2853	6.9666	7.2258	6.078	6.9682	6.7243	6.8615	7.0645	7.7086	7.4948	7.2972	7.4105
SCJLRZ3077C11.g	GS1_SS_16015_12275	SS	.	.	.	.	7.9355	7.709	10.1575	9.787	8.9404	8.3978	8.2998	7.7683	9.9398	9.7487	9.0015	8.6899	9.5003	9.4254	7.526	7.6846	10.376	10.5509	9.153	9.1279	9.1543	9.5722	7.9816	8.0858	9.5813	9.827	8.3452	7.8124	8.3243	8.8996	9.8176	9.8742	7.9849	8.121	9.6464	9.5366	8.0736	8.2961	9.7934	9.7166	8.4067	7.8124	10.0756
SCACLR2007B01.g	GS1_SS_18733_11908	SS	.	.	.	.	10.5479	10.15	11.0314	10.7755	11.2874	11.4806	10.9185	10.2612	10.4772	10.8193	10.6544	10.9707	11.0278	11.3698	10.3772	10.3031	11.0647	11.0038	10.4217	10.5721	10.7424	10.8378	11.1678	11.0232	10.5468	10.2131	10.5834	10.0661	10.5025	10.5603	10.4743	10.3376	10.287	9.9934	11.5352	11.7408	10.1744	10.7808	10.1038	10.6811	10.4562	10.0661	10.8037
SCMCLR1053A09.g	GS1_SS_20103_09783	SS	.	.	.	1-acyl-sn-glycerol-3-phosphate acyltransferase 1, chloroplastic
SCEZRZ1014C10.g	GS1_SS_16014_12580	SS	.	.	.	DUF246 domain-containing protein At1g04910	8.4322	8.2992	9.8526	9.7036	10.1502	9.7964	7.8858	7.8371	9.7323	9.8157	9.8098	9.8638	9.745	10.1599	8.0328	7.9726	10.323	10.237	9.4214	9.6753	9.4404	9.5041	7.8166	7.824	9.39	9.4095	8.9637	8.5162	7.9681	8.327	9.8512	9.5233	8.5957	9.1785	10.2036	10.8525	8.0986	8.4286	8.859	9.4007	8.5298	8.5162	9.0045
SCJLRZ3077A12.g	GS1_SS_16012_04941	SS	Unknown	uncharacterized	.	.			6.4572	6.5708					6.1435		5.6846	6.202	6.9546				6.5752	6.7652		6.1056					5.9626	6.7912					6.4748				6.4259	7.5212			6.3638	6.8377
SCCCST3083A12.g	GS1_SS_16010_08584	SS	Unknown	uncharacterized	.	RecName:Serine/arginine repetitive matrix protein 1
SCRUFL1119B08.g	GS1_AS_24012_06818	AS	.	.	.	.	6.2913		5.8234	6.1619			7.8054	6.7772			4.9778		6.1775		6.6348	6.9357	5.3871		5.5924				7.2671	6.919	5.4653				7.8396	7.3502					6.8884		7.0174	7.9619	5.4859	6.465	6.2117
SCCCLR1022B09.g	GS1_SS_16008_15464	SS	.	.	Protein metabolism	Elongation factor 1 alpha subunit	15.9615	15.0243	13.6619	13.7317	13.6708	13.8956	15.3195	15.8378	12.9893	13.2654	13.1012	13.6143	14.8036	14.6607	14.9458	15.2574	13.0722	13.2628	12.3824	12.5482	13.7404	14.8036	14.938	14.8464	12.8959	13.1443	13.4542	13.4667	15.3346	15.4973	12.4394	12.3429	13.0638	12.6194	15.1546	14.9908	14.1458	15.3838	12.0516	12.6427	12.648	13.4667	14.899
SCJFST1048C08.g	GS1_SS_16005_09886	SS	Unknown	uncharacterized	.	.	8.6046	8.0874	12.0296	12.3577	11.127	11.1353	8.36	8.198	11.8186	12.2622	12.1061	11.805	10.6696	11.205	8.7485	8.688	12.2188	12.5182	11.5174	11.957	10.1332	10.75	9.2747	9.3915	11.3888	11.3402	10.931	11.0941	8.2959	8.4104	11.8905	11.8071	11.3188	12.1742	11.0174	11.3534	9.6734	9.9388	11.2988	12.3596	11.2971	11.0941	10.4624
SCJLRZ3076F10.b	GS1_SS_16006_03001	SS	.	.	.	Uncharacterized protein At2g24330													6.263				5.6788																		6.0427				5.872
SCJFLR1013D07.g	GS1_SS_20087_08494	SS	.	.	.	Uncharacterized protein C23B6.04c	10.9062	9.4706	10.1484	9.8619	11.3244	11.277	9.6802	9.4234	9.6524	10.0033	10.4228	10.8437	11.5774	11.6658	10.0134	9.8932	10.4753	10.1306	10.5391	10.798	11.1554	11.2768	10.6081	10.8015	9.7408	9.6652	10.6877	10.0156	10.0183	9.9122	9.686	9.5231	10.021	9.7077	11.8009	12.0326	9.6437	10.91	9.6796	10.4264	10.5042	10.0156	11.6624
SCSBFL1039G06.g	GS1_SS_20092_00177	SS	Unknown	uncharacterized	.	.	5.7626		7.6523	7.9884			7.005		7.3359	7.8818	6.017	5.9805	6.132				7.6413	7.812	5.694				6.1138		7.0845	7.7693			6.2534	6.8089	7.6764	7.6251						6.2653	7.3664	7.7582
SCJFRZ2031A07.g	GS1_SS_20093_10204	SS	.	.	.	RecName:Uncharacterized proline-rich protein	9.9393	9.8475	11.7072	11.7694	11.1323	11.1405	9.3648	9.2932	11.2455	11.4044	11.078	11.192	10.6482	11.0389	9.1256	9.2392	11.5564	11.4068	10.484	10.669	10.1578	10.4606	9.0328	9.1046	11.2128	11.5054	11.2744	10.9571	9.718	10.1306	11.0248	10.8786	10.8044	10.6246	10.9002	11.1004	9.2579	9.8694	10.831	11.1917	11	10.9571	11.0676
SCSBFL1043D03.g	GS1_SS_20095_01350	SS	.	.	.	RecName:Mediator of RNA polymerase II transcription subunit 21
SCSBFL1043D08.g	GS1_SS_20096_02646	SS	Unknown	.	.	.	7.1997		7.6716	7.545	7.1435	7.0153			7.5738	7.3896	7.1216	7.3259	7.7063	7.8138	6.3509		8.1439	7.8182	7.1796	7.163	7.242	7.8064	6.9374		7.2908	7.5815	7.1004	7.1933	6.5107		7.6236	7.5562	6.6992		8.0823	7.9948	6.6663	7.0833	7.3162	7.6908	6.9346	7.1933	7.682
SCJLRZ3076D09.g	GS1_SS_16004_02552	SS	.	.	.	Tetratricopeptide repeat protein 7A
SCEZRZ3095H04.g	GS1_SS_15993_12349	SS	.	.	.	.	12.3166	13.7912	13.0607	12.4381	13.7575	13.3788	13.4046	13.101	11.3512	10.3098	11.9469	10.6161	13.0322	12.1023	12.3926	12.686	9.234	9.4615	10.1126	9.406	13.3807	12.2082	12.2138	12.7152	12.9742	12.4548	13.287	12.3159	14.1672	14.3468	8.202	9.884	8.7766	9.123	11.9486	12.3163	12.3575	11.7644	12.067	12.0581	13.887	12.3159	12.6814
SCQSFL1121C11.g	GS1_AS_24044_04409	AS	Unknown	no matches	.	.	6.8876	7.6889	8.3349	8.9442	7.8458	6.9741	8.5474	7.3891	8.4684	8.5327	7.2792	7.403	7.9654	7.3038	6.7763		8.6392	8.5669	7.1069	7.2582	6.6142	7.1162	7.1161	7.082	8.1475	8.435	7.6367	7.0433	7.3106	6.9767	8.2732	7.9202	7.287	7.4198	7.4759	7.1386	7.4789	7.4807	8.2107	8.394	7.8257	7.0433	7.2918
SCJLRZ3076E03.g	GS1_SS_15992_11670	SS	.	.	.	.	9.6164	8.0414	10.2296	10.19	9.645	9.8933	9.5677	9.2534	9.7094	9.8984	9.4968	9.5323	10.2214	10.2604	9.1818	9.3648	10.0685	9.895	9.0492	9.174	9.1254	9.8108	9.5266	9.2363	9.819	9.9128	9.0311	8.626	9.5255	9.7834	9.4654	9.8368	8.3364	8.6703	9.9864	10.2058	8.9254	9.6036	9.7553	10.0615	8.809	8.626	10.0294
SCJLRZ3076A04.b	GS1_SS_15996_18583	SS	Transport	transporter	Protein metabolism	Arsenite transport protein (ARSB)	12.1166	11.714	8.557	8.5531	9.534	9.3004	13.0956	12.8685	8.4217	8.616	9.2499	9.693	11.3374	11.1578	12.8088	12.3477	8.8756	8.8765	8.7204	9.046	10.9729	11.4592	13.2764	13.1698	8.255	8.0548	9.053	8.6363	12.799	12.8396	8.131	8.134	9.26	8.7869	12.0587	12.605	13.3845	14.1841	7.3194	7.9831	8.249	8.6363	11.5166
SCJLRZ3076G11.g	GS1_SS_15994_12790	SS	Unknown	Uncharacterized	.	.	13.1892	12.9861	9.8938	10.4598	9.3164	10.1808	11.2344	11.4626	9.2574	9.9674	9.0935	9.6155	10.9737	11.1638	11.882	12.3088	9.7508	9.8674	8.9501	9.3616	10.4626	11.4805	12.4629	12.8702	9.2595	9.9417	8.8953	9.2294	12.2557	12.3936	9.0301	9.1435	8.8834	8.933	11.3533	11.4855	12.0389	12.5594	8.7202	10.0608	8.5635	9.2294	10.8398
SCRLFL1006D08.g	GS1_SS_20083_09547	SS	.	.	.	GDSL esterase/lipase At4g10955 OS=Arabidopsis thaliana GN=At4g10955 PE=2 SV=1	6.8231		7.8996	7.3905	8.0469	7.8805			7.1251	7.5339	7.5944	7.8356	8.2138	8.8906			8.002	7.9112	7.3805	7.8328	7.713	8.2252	6.3742	7.1899	7.2079	7.6008	7.9163	7.6297			7.396	7.6546	7.2347	7.0813	8.3488	9.3102			7.493	7.4074	7.422	7.6297	7.3069
SCBFRT3095E07.g	GS1_SS_16000_16965	SS	Signal Transduction	kinase/phosphatase	Receptors	receptor Ser/Thr kinase			9.0626	9.2594	10.7638	11.0944					5.6662		6.1453												6.041															7.1305	7.7793
SCACLR1126C04.g	GS1_SS_20075_02432	SS	Transport	.	.	Protein TRANSPARENT TESTA 12	8.6168	7.7868	10.0016	9.7807	7.9235	8.7371	11.1711	11.0452	8.0859	7.944	8.0548	8.0962	8.9984	7.941	9.9715	8.8814	8.771	8.1522	7.6971	8.1322		7.1665	10.5236	10.2902	7.8708	7.926	7.9381	7.659	10.2828	11.3633	7.7616		8.2264	8.2313	7.3086	8.1898	10.09	11.2948	6.9685	8.2209	7.6348	7.659	6.8992
SCJFFL1C05D10.g	GS1_SS_15998_09536	SS	.	.	.	Embryogenesis-associated protein EMB8	8.072		9.7437	9.8188	8.6513	9.0859	7.4366	7.632	9.0244	8.8678	8.724	8.7778	8.4362	8.1155	7.673	7.5668	9.4826	9.3789	8.5382	8.6325	7.5496	8.0036	7.772	7.5508	8.6697	9.1394	8.6668	8.4653	7.7067	7.874	8.9448	9.0297	8.5482	8.6184	8.5834	9.0536	7.5756	8.19	8.9667	9.5788	8.5926	8.4653	8.4192
SCRUFL1120C07.b	GS1_AS_24036_01366	AS	Unknown	Uncharacterized	.	.	6.1856		5.5978			6.7699					5.2888		6.6585				5.9289								6.1311				7.3062	7.5371							7.6039	7.7528		6.9574
SCCCRZ1C01H05.g	GS1_SS_20070_19627	SS	Signal Transduction	kinase receptor	Receptors	receptor Ser/Thr kinase	5.95		11.1058	11.1875	12.8844	12.3401			11.723	11.6303	11.9864	12.5105	11.3002	11.7817			11.4456	11.8174	11.4762	11.954	10.665	9.5194	5.7285		11.7106	11.4987	12.5353	11.9605	5.8814		11.4259	11.2522	11.9288	11.8057	10.4697	12.6641		6.2273	11.1348	11.3308	11.79	11.9605	8.6804
SCSBRZ3118B04.g	GS1_SS_16003_11234	SS	.	.	.	.	9.6718	9.1288	11.904	11.571	12.0674	11.9354	8.9171	8.538	11.9062	11.8283	12.0326	12.0428	11.6854	11.571	9.2786	9.0743	12.285	12.203	11.5053	11.756	11.4726	11.6634	9.977	10.1424	11.3974	11.3941	11.9695	11.5372	8.5708	8.3156	11.8256	11.4174	12.0071	11.8404	12.4498	12.4375	9.1717	9.9716	10.8761	11.3822	11.7161	11.5372	11.3376
SCSFRT2071B03.g	GS1_SS_20069_05663	SS	.	.	.	Protein BEE 2
SCJLAM1061C12.g	GS1_SS_16001_11254	SS	.	.	.	.	12.2847	11.5974	13.1077	13.0453	12.4908	12.2392	12.5637	12.368	12.8052	12.8012	12.2382	12.3339	12.9568	12.5996	12.2239	12.3238	13.214	13.0772	11.8898	12.0587	12.3786	12.7857	12.9412	12.9379	12.2453	12.3298	12.0151	11.6294	12.4688	12.1142	12.6947	12.51	12.0719	11.9228	13.3093	13.1749	11.8609	12.7998	11.9438	12.3304	11.7947	11.6294	13.0993
SCQSFL1121B01.g	GS1_AS_24042_14863	AS	Unknown	Uncharacterized	No matches	.			6.5534	6.5166					6.2046	6.6569	5.5212		7.3251	6.9975			7.0359	6.4923	6.1237	6.1029	6.6217	7.5004	5.9825		6.6676		6.3319		7.6343	7.304		6.9827	6.3565	7.2826	7.4794		7.6025	8.5831	7.1309	7.4976	7.3161
SCAGAM2126G09.g	GS1_SS_20067_01031	SS	Oxidative phosphorylation	dehydrogenase	.	RecName:NAD(P)H-quinone oxidoreductase subunit O
SCJFAM1069C02.g	GS1_SS_20068_10354	SS	Transport	symport	.	Uncharacterized sodium-dependent transporter yocS OS=Bacillus subtilis GN=yocS PE=3 SV=1	8.146	7.9253	11.398	11.5113	9.4208	10.1575	6.9964	6.8212	10.9224	11.1536	10.2502	10.2039	8.2768	8.1499	6.4498		10.9692	11.0958	9.4251	9.6231	7.7793	8.3856	6.7926		10.6748	10.932	9.786	10.2051	6.9198	8.4796	10.3456	10.3956	9.4012	9.94	8.9328	8.564	7.2795	7.408	10.1538	10.7082	9.3578	10.2051	8.8649
SCCCFL3002C07.g	GS1_SS_20060_17559	SS	Carbohydrate metabolism	kinase/phosphatase	Inositol	inositol kinase	7.2208	7.8256	10.8572	10.8744	8.6946	9.1264	7.3994	7.8457	10.257	10.444	9.479	9.4637	6.9907	7.6492	9.4226	9.2107	10.677	10.5528	8.9518	8.8716	6.8166	7.5463	8.8509	8.4222	10.0482	10.2495	9.1256	9.308	7.4175	8.361	9.8588	9.8072	9.0044	9.1222	6.7188	7.0241	7.828	8.5096	9.7157	10.3444	8.8431	9.308
SCSGLR1025G06.g	GS1_SS_20057_00278	SS	.	.	.	RecName:Mediator of RNA polymerase II transcription subunit 16
SCJFST1018H12.g	GS1_SS_20059_13018	SS	.	.	.	Transcription factor GTE6
SCVPST1060E04.g	GS1_SS_15990_01345	SS	Signal Transduction	transcriptional factor	.	Putative transcription factor BIM2
SCEPAM2053C12.g	GS1_SS_15987_18219	SS	Signal Transduction	Kinase	Receptors	Putative wall-associated protein kinase	5.5622		5.181				7.1715	6.6015			5.2799	6.3016	6.3805	7.1289						5.9733			6.4267		5.4309			6.498	6.6898						6.1888	6.7262		6.7066	5.8669			6.498
SCJLRZ3076C03.g	GS1_SS_15986_13894	SS	.	.	.	THO complex subunit 1
SCMCSB1112G10.g	GS1_AS_24052_04294	AS	.	.	.	Uncharacterized protein RSN1
SCQSST1036E04.g	GS1_SS_15978_17498	SS	Transport	transporter	Transporters	Phytosiderophores - metal transporters (Zn/Fe/Cd)			9.3525	9.31	6.9456	6.7703			9.8861	9.8266	9.3372	9.2692	6.8887				10.6612	10.813	9.5692	9.7322	6.936				9.6917	10.2162	8.5326	8.7711	6.5946	6.7887	10.2827	10.0795	8.852	9.3516	6.3136	7.1582		7.1858	8.967	9.7364	8.6042	8.7711
SCEZRZ3049A02.g	GS1_SS_20054_11197	SS	.	.	.	RecName:Uncharacterized protein LOC284861	6.7805		10.4164	10.1915	12.1852	11.7966	6.6982	7.6071	10.5494	10.7321	10.9385	11.0457	12.1016	10.5266	8.3278	7.8061	10.8747	11.4076	11.0436	11.3014	9.7862	10.5684	7.7915	7.7986	9.559	9.6317	11.0151	10.4158	7.1788	8.0353	11.0434	10.6582	11.3014	11.521	10.9196	11.3644	7.6752	7.0415	9.7552	10.9953	11.4386	10.4158	9.4519
SCVPRZ3029B03.g	GS1_SS_15977_21189	SS	Signal Transduction	kinase/phosphatase	Receptors	receptor Ser/Thr kinase	8.3549	8.7525	10.2888	10.1492	13.8766	12.4775	8.9577	7.9204	10.5538	10.563	11.5412	11.8056	12.285	10.8688	6.975	7.1339	10.545	11.0081	11.2726	11.5952	11.5984	10.4111	7.2514	7.9896	10.5346	10.1224	11.6827	10.9013	7.4511	8.159	10.2646	10.2316	11.1936	10.9757	10.867	11.6405	7.5776	8.3311	10.0701	10.6758	11.8183	10.9013	10.7435
SCJLRZ3074H05.g	GS1_SS_15974_17663	SS	.	.	Transporters	putative salt-inducible protein			5.991						6.1651		5.2192		6.1027				6.2244																		6.4974
SCEZLB1006F03.g	GS1_SS_15972_18183	SS	.	.	Transcription Factor	Homeobox			7.9338	8.2498	10.6022	10.8226			8.6738	8.9598	10.0318	10.799					7.9336	8.709	9.498	10.1709	7.2245				9.0191	8.3785	10.8424	10.4799		6.432	7.3484	7.7446	9.9835	9.6164	5.9815	7.9019			7.8275	9.1307	10.0434	10.4799
SCCCST1C04A09.g	GS1_SS_20051_12415	SS	.	.	.	RecName:Protein FAF-like, chloroplastic
SCCCRT2001B08.g	GS1_SS_15983_09131	SS	.	.	.	SET and MYND domain-containing protein 4	5.6809		6.0135	6.5021					6.0979				6.1195				6.2319					7.3035			5.6097										6.1396				5.7522
SCMCFL5005A02.g	GS1_AS_24069_19929	AS	Redox metabolism	peroxidase	Stress	glutathione peroxidase
SCRUFL1024B08.g	GS1_SS_20050_11940	SS	.	.	.	GTPase-activating protein gyp1 (GAP for ypt1)	7.1643		6.8742		6.5626	7.2862			6.5714	7.1511	7.1746	7.166	7.0119				7.0426	7.4395	6.2408	6.9142			6.0103		6.4656		7.234		6.1783				6.544		7.0589				5.8179	6.8361	6.4909		7.1548
SCVPRZ3028B04.g	GS1_SS_15982_02414	SS	.	.	.	.																																			5.7171								7.1201
SCBFRT1065G12.g	GS1_SS_20053_14184	SS	.	.	.	.	8.2882	7.808	10.3977	10.2973	9.1648	9.2098	6.7805	7.4102	10.2845	10.3151	9.8194	9.5707	8.5502	9.0874	7.3607	7.7604	10.6672	10.6378	9.2123	9.2251	8.4277	8.5806	7.2354	7.4612	9.891	10.1208	9.3756	9.2054	8.1896	8.1412	10.152	9.9972	8.9546	9.5526	9.0116	9.3749	7.4655	8.373	9.3628	9.8456	8.9601	9.2054	8.4168
SCJLRZ3075F03.g	GS1_SS_15981_03634	SS	Transport	transporter	.	ABC transporter C family member 5	8.5926		13.0862	12.7718	13.0288	12.625	9.3598	9.5508	12.3712	12.6309	12.2955	12.5484	12.5405	12.624	9.1456	9.117	12.8534	12.6564	11.9775	12.2256	11.9106	12.0106	8.9736	9.2303	11.8419	11.9068	12.2012	11.5816	8.6614	8.5756	12.3448	12.3214	12.2115	11.8716	12.4774	13.1956	8.5992	9.5792	11.7561	12.4412	12.5556	11.5816	12.2284
SCQSFL1123E07.g	GS1_AS_24059_04331	AS	.	.	.	.				6.3649					5.8395								5.8839						6.1688						6.2481
SCACLB1045D02.g	GS1_SS_20052_11289	SS	Unknown	uncharacterized	.	.	11.5071	11.5692	13.2081	13.286	11.6417	12.1188	11.2943	11.0254	12.3995	12.8041	12.065	12.1368	11.3276	11.1004	11.378	11.5646	13.004	13.0086	11.3824	11.6712	10.6527	10.848	11.2498	11.2634	12.0617	12.307	11.7322	11.7342	11.2406	11.7434	11.193	12.1584	11.7224	12.0178	11.4007	11.7935	10.9832	11.5507	11.7967	12.5255	11.6928	11.7342	10.9886
SCCCLR1048A03.g	GS1_SS_15979_14228	SS	Unknown	Uncharacterized	.	IgA FC receptor
SCCCLR1C06F07.g	GS1_AS_24068_06166	AS	Others	uncharacterized	.	T-complex protein 1 subunit gamma
SCRFFL1032G03.g	GS1_SS_20042_11537	SS	Others	acetyl-CoA synthetase	.	Acetyl-coenzyme A synthetase (Acetate-CoA ligase) (Acyl-activating enzyme)	8.8995		7.9099	8.0936	6.7263	7.3588	6.6221	7.2082	7.6312	8.0148	7.903	7.4644	8.4601	8.658	7.0824	7.1189	8.0659	8.1185	6.9663	7.3647	7.6418	9.0452	7.2184	7.4817	7.6898	7.999	6.9032	6.7465	7.6018	7.6065	7.3435	8.0718	6.8886	7.9855	9.1188	9.1686		7.994	8.1044	8.5864	6.1633	6.7465	8.9229
SCMCCL6054G11.g	GS1_SS_20043_09144	SS	Unknown	uncharacterized	.	.	9.5478	9.4412	9.8804	9.8502	9.6428	9.261	11.1134	10.7282	9.1298	9.2352	8.5358	8.6393	8.9288	8.5564	10.1567	10.1796	9.1062	9.3258	8.0533	8.4184	8.4645	8.4846	11.0206	10.5974	9.3756	9.118	8.3069	8.3252	11.5024	11.4564	8.6396	8.7723	7.6936	7.9732	8.7144	8.9981	10.772	11.201	8.8483	9.3569	8.4619	8.3252	9.0904
SCEQRT2099D03.g	GS1_SS_20046_11738	SS	Signal Transduction	calmodulin-binding	.	Probable calcium-binding protein CML9 (Calmodulin-like protein 9)	8.7285	8.3766	8.1422	8.1462	12.0282	12.3848	8.4891	7.5712	7.4651	8.0838	10.9259	11.9618	11.2258	11.6343	7.5638	8.0684	7.8493	8.0906	10.7708	11.4064	10.8503	10.9702	8.943	8.8742	7.9578	7.613	11.584	10.8074	7.8009	7.8605	7.253	7.354	11.7543	9.8386	11.2216	11.6451	7.958	8.8254	7.0604	7.943	10.9143	10.8074	11.0897
SCCCLR1066D01.g	GS1_SS_20048_09290	SS	Cytoskeleton and vesicle trafficking	others	.	RecName:Kinesin-related protein 11
SCCCRZ2001E09.g	GS1_SS_20039_16371	SS	Protein metabolism	DnaJ	Protein metabolism	Protein with DnaJ domain, DNJ1/SIS1 family	13.5356	13.6472	14.7909	14.7904	14.781	14.3415	14.2174	14.029	14.0676	14.2273	14.0662	14.3622	14.6936	14.6112	13.5562	13.475	13.3194	13.8344	13.2129	13.3942	13.2802	13.9522	12.2536	12.4112	14.7848	14.7751	14.4439	14.1662	14.3669	15.0586	12.8813	13.7968	12.56	13.5302	13.747	13.9346	12.7046	13.2875	14.4283	14.6547	14.164	14.1662	14.5431
SCJFST1015A07.g	GS1_SS_15858_05084	SS	AminoAcid and nitrogen metabolism	protease	.	Aspartic proteinase oryzasin-1
SCEZSB1093F07.g	GS1_SS_15862_00379	SS	.	.	.	.	6.5708		8.621	8.5553	8.9244	9.177	7.3052	6.7342	8.1351	8.2186	8.1689	7.9102	9.1878	9.1082	7.53		8.5809	8.3285	8.0118	8.2668	8.4736	8.9158	6.489	7.0764	8.223	8.2795	7.8342	7.8439	7.3148	7.4342	8.326	7.7912	7.3882	7.7582	9.3861	8.9951	7.1753	6.6958	8.3098	8.3876	8.122	7.8439	8.2421
SCCCAM1073C01.g	GS1_SS_15860_00617	SS	.	.	.	Potassium channel AKT1	5.9916				7.7332		6.6274	7.1419							7.4482	6.8691							6.3398						7.3227	7.7256							7.6836	7.3082
SCSGRZ3061A08.g	GS1_SS_15869_18563	SS	.	.	Amino acid metabolism	(Serine hydroxymethyltransferase) (AT4g13930 (EC 2.1.2.1) (Serine methylase)	13.1582	12.447	11.8439	11.6574	10.9324	10.8322	12.5266	12.3905	11.8412	11.7541	11.2638	11.0795	11.6594	11.2667	12.2823	12.5838	12.1458	11.9588	11.0968	10.9047	11.3904	11.8264	12.8846	12.53	11.5065	11.7295	11.1223	10.9977	12.9656	13.2477	11.8014	11.6013	10.8502	10.8444	12.2688	11.8993	12.7704	13.0198	11.1514	11.4946	10.661	10.9977	12.2578
SCSBLB1036B03.g	GS1_SS_15866_10861	SS	.	.	.	RecName:Serine/arginine repetitive matrix protein 1	13.287	13.4546	12.2741	12.2294	13.7961	13.5755	13.7632	14.0352	11.4369	11.3216	11.6332	11.4985	14.1822	12.8403	14.4927	13.1147	11.5514	11.4493	11.4014	11.2688	14.158	13.5112	14.096	14.3423	11.6212	11.1805	11.5969	10.594	14.3847	14.3381	11.0285	11.0883	10.5377	10.4703	13.7721	14.2284	14.2362	13.5034	10.8931	11.7908	11.825	10.594	13.6451
SCCCRZ2C04F06.g	GS1_SS_15870_02299	SS	Unknown	others	.	RecName:Serine/arginine repetitive matrix protein 2
SCJFRZ3C06A10.g	GS1_SS_15871_13830	SS	Unknown	uncharacterized	.	.	11.9577	12.0902	12.2576	11.1196	15.9032	14.3582	12.09	12.5392	10.2434	9.7242	10.6015	11.161	15.507	15.0607	12.4057	11.7134	9.679	10.0588	9.3242	10.3632	15.1975	14.3723	11.5	12.3362	12.502	11.113	12.9094	10.9398	13.7521	13.2826	9.0819	9.7036	9.0533	9.443	14.7232	14.9446	11.7602	10.2445	10.2363	10.8751	12.8241	10.9398	14.2672
SCUTRZ3072A08.g	GS1_SS_15872_21131	SS	.	.	No matches	.			5.8012										6.1221				5.9102	6.4159							5.6993										5.8676				5.7397
SCUTRZ3071B08.g	GS1_SS_15873_14398	SS	.	.	.	.	10.4382	9.1754	6.7844		7.5148	8.1872	8.7131	9.2588	5.802		5.8812	6.3329	8.5268	7.9632	9.1457	9.3817	5.3535		5.9027		7.83	8.6947	9.5188	9.8238	5.8354		6.843		9.5552	9.7152			6.0822		8.81	8.2569	8.8088	9.3259			6.7204		8.4097
SCSFAM1075C05.g	GS1_SS_15875_00327	SS	.	.	.	.	12.0335	11.5084	10.3542	10.5496	10.0132	10.4328	11.1992	11.4856	9.9531	10.232	9.7128	10.0454	10.8622	11.0092	11.2467	11.2748	10.2554	10.3397	9.2386	9.7275	10.6811	11.2759	11.5376	11.2593	9.9048	9.8988	9.8388	9.7127	11.6633	11.6707	9.6404	9.6675	9.785	9.5004	11.6803	11.5835	11.5658	11.7138	9.2318	9.9084	9.596	9.7127	11.3831
SCCCLB1C02A10.g	GS1_SS_15879_20914	SS	Lipid metabolism	Acyltransferases	Lipid, fatty-acid and isoprenoid metabolism	Putative acyl-CoA thioester hydrolase CGI-16 (EC 3.1.2.-)	11.7718	11.6658	10.344	10.4336	10.578	10.2458	11.6879	11.3515	9.7952	9.9542	9.6458	9.7105	10.1628	10.0255	10.8722	10.9129	10.0076	10.2687	9.6614	9.8202	10.1558	10.0455	10.7748	10.8572	10.0344	10.0116	9.8228	9.297	11.4514	12.3322	9.4922	9.784	9.373	9.3986	10.2844	10.172	11.0526	11.4038	9.9805	10.1284	10.321	9.297	11.1322
SCUTRZ3069C08.g	GS1_SS_15877_12494	SS	.	.	.	Glycine-rich RNA-binding protein 8
SCRURT2005H03.g	GS1_SS_15891_01768	SS	.	.	.	Transmembrane protein 222	7.6514					7.441															6.4993	7.8196								6.7476					6.7952	6.7778		6.4921
SCQSST1039H04.g	GS1_SS_15889_07656	SS	Unknown	.	.	.	11.2304	10.9319	11.307	11.4132	10.3783	10.6358	10.4975	10.3043	11.0166	11.2616	10.5951	10.7506	10.9368	10.7536	10.3506	10.513	11.3784	11.4111	10.2246	10.3098	10.139	10.496	10.922	10.7086	10.5894	10.8294	9.9916	10.0039	10.5977	10.8486	10.8246	10.7702	9.8378	10.2422	10.6072	10.9097	10.589	11.1552	10.3876	11.1794	10.3866	10.0039	10.8288
SCMCRZ3064F08.g	GS1_SS_15887_14347	SS	.	.	.	Probable E3 ubiquitin-protein ligase RNF144A-B
SCMCRZ3068E08.g	GS1_SS_15884_21535	SS	.	.	Protein metabolism	Translation initiation factor	5.8366		6		6.2636				5.7297		5.261		6.2794				6.4167	6.2202				6.7068					6.3277		6.26		6.6115		6.1122		6.9289			6.8885		6.2849
SCBFLR1026E02.g	GS1_SS_20107_11190	SS	.	.	Inositol	inositol kinase	14.3316	14.1748	16.1434	16.5269	16.336	16.1704	14.8305	14.3451	16.549	16.5738	15.7552	16.2108	15.027	15.1884	14.3916	13.997	16.3908	16.6116	15.9334	15.8632	14.5832	14.5378	14.6536	14.6882	16.0283	16.3078	15.9155	15.8755	14.4012	14.55	16.2848	16.1972	15.9334	15.8639	14.903	15.6628	14.0125	14.6342	15.9308	16.0178	15.4928	15.8755	14.421
SCCCCL1002C06.b	GS1_SS_15897_10889	SS	.	.	.	Protein FAM135B	7.6186	8.2832	8.8792	8.8382	8.9839	8.681			8.4198	8.467	7.7631	7.5282	7.8976	8.3285	7.1162		8.7747	8.7768	7.462	7.6611	7.4142	7.4032	6.8624		8.3563	7.6816	6.9804	6.6211	6.8894	7.368	7.9188	8.1955	7.0728	7.2438	7.668	8.0132			7.811	8.0229	7.4758	6.6211
SCJFRZ1007A12.g	GS1_SS_20109_21825	SS	.	.	Nucleic acid metabolism	regulation of transcription, DNA-dependent	11.487	10.9073	11.2068	11.519	11.0586	11.6982	9.4302	10.548	10.7649	11.1906	10.7438	11.2272	10.4961	10.8404	10.2758	10.6748	10.4347	10.6283	10.0086	10.1395	9.6622	10.2167	9.6454	10.1119	11.083	11.0846	10.9088	10.7251	11.024	10.9094	9.7992	10.097	9.7961	9.7792	10.8435	10.8955	9.3392	10.5997	10.1261	10.9232	10.1998	10.7251	10.0357
SCJFRZ2030D06.g	GS1_SS_15899_09894	SS	Protein metabolism	elongation factor	.	Eukaryotic translation initiation factor 5B
SCRUFL1016C06.g	GS1_SS_20110_10842	SS	DNA metabolism	histone	.	Histone deacetylase 6
SCUTLR2030A01.g	GS1_SS_15894_11776	SS	Cell wall metabolism	Other glycan degradation	Cell wall	beta-1,3-glucanase Glycosyl hydrolases family 17	8.9206	9.0344	15.9573	16.2007	14.2133	14.278	6.5176	6.7379	16.6789	16.6041	15.473	14.9662	12.1108	11.8527	7.4605	7.9128	16.2178	16.7268	15.2264	15.2034	12.2528	12.4718	8.9665	9.0863	15.8461	16.3622	14.4754	14.7736	7.485	8.3211	16.4157	16.3355	14.6343	15.246	12.27	12.2186	8.2854	8.6842	16.0758	16.4026	14.928	14.7736	12.1161
SCEQRZ3089A05.g	GS1_SS_20111_03589	SS	.	.	.	Palmitoyltransferase pfa4
SCQSLR1089H10.g	GS1_SS_15896_10232	SS	Unknown	uncharacterized	.	.	5.5686		14.8074	14.8961	15.3773	15.2798			13.703	14.1922	13.9835	14.7336	13.6244	14.6034			14.0064	14.585	14.7692	14.8024	13.5894	13.5149	6.9924		13.9854	13.6564	14.6674	14.1621	6.7333		13.7048	13.7394	13.8704	13.5928	12.6953	14.2366		6.5407	14.0382	15.2348	14.978	14.1621	14.1987
SCRUFL1016B01.g	GS1_SS_20106_02468	SS	.	.	.	.	8.686	7.8972	9.9589	10.0507	9.2958	9.3843	8.6792	8.5047	9.7317	9.844	9.556	9.6356	9.9944	9.9539	8.5932	8.5323	10.3314	10.2718	9.407	9.5454	9.468	10.1964	9.1726	8.9592	9.4265	9.9682	9.566	9.4448	9.1224	9.128	9.9073	9.6497	9.4275	9.5183	10.4841	10.5989	9.1934	9.8796	9.5426	10.157	9.5672	9.4448	10.1154
SCCCAM2C05G01.g	GS1_SS_20119_00011	SS	.	.	.	Transcription initiation factor IIB (General transcription factor TFIIB)	9.138	9.4544	10.4766	10.4076	8.9845	9.5204	9.4404	9.1999	10.106	10.4692	9.8353	9.9524	10.518	10.272	8.8569	9.0199	10.4986	10.373	9.1528	9.7342	9.8648	10.7236	9.3689	9.2049	10.0266	10.4545	9.2617	9.1275	9.6915	10.2628	10.021	10.1233	9.1719	9.5376	10.6662	10.7174	9.9457	10.1975	9.5642	10.2664	9.0093	9.1275	10.444
SCRUFL1016F05.g	GS1_SS_20112_11767	SS	Unknown	.	.	.	9.4228	9.3379	10.7718	10.5551	10.3544	10.7052	8.6817	8.3809	10.575	10.8158	10.4724	10.5119	10.1779	9.5248	8.1972	8.5979	11.0852	10.7656	10.1466	10.0231	9.3186	10.3648	8.7823	9.3737	10.351	10.6691	10.44	10.3837	9.1607	9.7807	10.6014	10.4194	10.268	10.1949	10.6107	10.2896	9.2308	10.2023	9.817	10.613	9.9377	10.3837	10.5797
SCRUFL1016F09.g	GS1_SS_20113_20733	SS	.	.	Stress	DNA repair	9.2209	9.1657	10.0814	9.8723	8.4037	8.4047	9.1228	8.0206	10.0496	10.0398	9.4214	8.8903	9.6031	9.5694	9.0202	8.8288	10.856	10.6996	9.5204	9.5757	8.9455	9.6636	9.7699	9.227	9.3861	9.7217	8.8183	8.541	8.9436	9.1538	10.5168	10.6948	9.4212	9.7993	10.1019	10.2152	10.0288	10.1933	9.684	9.8138	8.864	8.541	9.1207
SCSBSB1057F03.g	GS1_SS_20114_13858	SS	.	.	.	RecName:125 kDa kinesin-related protein	9.035	9.4991	12.192	12.1482	12.6992	12.658	9.099	9.0502	11.8729	12.4018	12.2489	12.8174	11.5225	12.4583	9.0254	9.7723	12.1684	12.6174	11.957	12.5512	11.4002	10.7274	9.591	9.405	11.902	11.904	12.3133	12.0116	9.4938	9.8815	11.5998	11.8847	11.8288	12.1339	11.1601	12.8008	8.9676	10.1317	11.7422	12.3868	12.2377	12.0116	10.282
SCCCAM2001C04.g	GS1_SS_20115_21508	SS	.	.	Carbohydrate metabolism	trehalose metabolism	10.0747	10.0351	10.439	10.5927	10.6772	10.3231	9.8842	9.9957	9.7352	10.2565	9.5445	9.5352	9.4187	9.2072	9.4222	9.763	9.8777	9.9386	9.0465	9.1614	9.1656	8.8418	9.7564	9.6534	10.2738	10.0792	8.9674	9.0199	10.2899	10.9932	8.775	9.5282	8.3412	8.6821	9.317	9.1684	9.7191	10.037	9.4701	10.2886	9.1193	9.0199	8.6088
SCSGST1070A01.g	GS1_SS_15817_09568	SS	RNA metabolism	exoribonuclease	.	5-3 exoribonuclease 4
SCJFLR1013B11.g	GS1_SS_15821_13683	SS	.	.	.	.	10.8692	10.776	11.3091	11.4605	11.6165	11.5333	10.254	10.683	11.2429	11.415	11.1656	11.5114	11.3981	11.2297	10.4245	10.3708	11.5405	11.5656	10.584	10.8935	10.791	11.3106	10.8838	11.132	10.6812	11.0439	11.4902	11.0663	10.34	10.7322	10.8034	10.8267	11.112	11.1072	11.7066	11.883	10.1622	11.1269	10.3104	10.8788	11.307	11.0663	11.187
SCRLRZ3039A08.g	GS1_SS_15820_19419	SS	Unknown	RNA-binding protein	Stress	Water stress	13.5898	12.4944	9.8522	9.3631	9.7854	10.0674	11.5835	11.64	9.1834	9.3142	9.7063	9.8803	8.9651	8.9584	12.1478	12.2021	9.8252	9.5107	9.105	8.9138	7.3278	8.4942	11.2467	10.8848	9.5656	9.2929	9.5156	9.1114	12.0457	12.4286	8.9612	8.8314	8.8716	8.7789	8.659	8.488	11.4701	11.9504	9.0992	9.4844	8.9059	9.1114	8.9969
SCCCLR1C02H04.g	GS1_SS_15831_05049	SS	.	.	.	Multiple RNA-binding domain-containing protein 1
SCRLRZ3040A11.g	GS1_SS_15832_15689	SS	Cell wall metabolism	Other glycan degradation	Cell wall	beta-1,3-glucanase Glycosyl hydrolases family 17	7.8994		11.9558	11.9466	11.6597	11.4173			11.4526	11.6304	11.1061	11.2806	11.4422	11.4925			11.5696	11.6224	10.3335	10.5712	10.5515	10.3928	5.9836		11.5994	11.5458	11.4099	11.0952	6.4831	7.0873	11.0782	10.9788	10.3594	10.35	11.5815	12.3172			10.9319	11.2214	10.6804	11.0952	10.3001
SCCCRZ3004F05.g	GS1_SS_15835_13179	SS	.	.	.	RecName:Suppressor protein SRP40	8.8134	8.8587	10.0583	10.0928	10.6034	10.4572	8.2906	8.7363	10.1834	10.3965	10.0238	10.4428	10.2158	10.1165	8.6795	8.5003	10.5588	10.6902	9.7402	10.188	9.9501	10.2575	9.4384	9.5206	9.6018	9.7443	10.3687	9.6933	8.4805	9.0514	9.9722	9.7294	10.2434	9.9439	10.497	11.059	8.4298	8.8728	9.0922	9.9751	9.9666	9.6933	9.998
SCEQRT1025D12.g	GS1_SS_15822_01763	SS	.	.	.	RecName:Epstein-Barr nuclear antigen 1
SCJFLR1073E05.g	GS1_SS_15828_15399	SS	.	.	Protein kinase	casein kinase	10.147	9.6846	11.7836	11.6334	12.0339	11.964	11.0083	10.2258	11.415	11.5023	11.3962	11.5986	11.4184	12.1302	10.905	10.635	11.7164	11.7635	11.2826	11.5224	11.3536	10.9574	11.1201	10.1106	11.1756	11.4574	11.3615	10.8608	11.0827	10.5662	10.85	11.0938	11.3496	11.2482	11.7144	12.3232	10.6008	10.3698	11.0804	11.5544	11.0896	10.8608	10.976
SCSGHR1071G05.g	GS1_SS_15829_14224	SS	Unknown	Uncharacterized	.	E3 ubiquitin-protein ligase MARCH1
SCEZRZ1012A02.g	GS1_SS_15830_18357	SS	Others	cytochrome P450 family protein	Stress	cytochrome P450	12.5881	12.2514	12.4056	12.3656	12.7436	13.3571	12.3872	12.0163	11.8168	12.2519	12.0144	12.3584	11.8678	11.9402	11.9518	12.6076	12.5975	12.5336	12.5207	12.998	12.508	12.3339	12.5196	12.2762	12.111	12.2722	12.4825	12.097	12.4046	12.9343	12.106	12.1301	12.3387	11.8816	12.4535	12.328	11.9251	12.2008	12.053	12.502	12.9122	12.097	12.1983
SCEZRZ3016C11.g	GS1_SS_15845_14766	SS	Signal Transduction	kinase/phosphatase	Protein kinase	putative RLCK	12.7384	12.9446	12.0343	12.0512	13.5568	12.9649	11.1772	12.8888	11.7457	11.703	11.7112	11.6792	13.1048	11.5136	13.716	12.6689	11.7254	11.716	10.8726	11.0187	12.1516	10.4846	12.0641	12.6576	11.6916	11.1665	11.5987	10.9107	12.5408	13.4236	11.3723	11.388	10.9946	10.8719	11.1681	12.3662	12.4876	11.4654	11.1196	11.1455	12.2466	10.9107	10.9995
SCJFRZ3C05E06.g	GS1_SS_15844_10687	SS	.	.	.	.	6.0814		7.1042	7.2819	6.4172	6.9765			7.4658	7.8171	6.5433	7.0708	6.9483	7.5599			7.6378	7.567	7.34	7.091			6.4314		6.663	7.4593			6.4169		7.4247	7.6569	6.98	7.2903	7.7141	7.0891		6.663	6.8102	7.1477	6.6306		7.4144
SCEZRZ3049D08.g	GS1_SS_15842_15267	SS	.	.	Protein kinase	Others	6.7721		8.0509	7.7824	7.468	7.6664	6.4258		7.7275	7.5838	7.51	7.6267	8.1265	8.2848	6.2792	7.408	8.3367	8.0682	7.6226	7.4672	7.3798	8.1357	6.462		7.7868	8.3318	7.8911	7.3872	7.4779	7.2827	8.0155	8.0774	7.4832	7.5173	8.4104	8.024	7.2634	8.0305	8.0192	8.271	7.9964	7.3872	7.7538
SCJFRZ3C05B10.g	GS1_SS_15839_14048	SS	Unknown	uncharacterized	.	.	8.5314	8.6798	10.2762	10.11	9.6418	9.2756	8.7216	8.111	10.6259	10.3378	9.865	9.814	10.2826	9.7912	8.8637	8.3516	11.3444	11.2398	10.0623	10.0049	9.9874	10.5924	9.612	9.5189	9.1792	9.6081	9.1658	8.8929	8.2062	8.3182	10.8231	10.5342	10.2884	10.1072	11.22	10.9748	9.2509	9.4817	9.152	9.7409	9.3925	8.8929	10.2234
SCEQAM1038C10.g	GS1_SS_15855_13085	SS	Unknown	uncharacterized	.	RecName:Transcription factor IIIB 90 kDa subunit
SCBGLR1082D02.g	GS1_SS_15851_19576	SS	Redox metabolism	.	Stress	response to oxidative stress	9.217	8.9751	12.3996	12.488	13.1842	13.3427	8.4541	8.5099	11.625	11.9873	11.9214	12.1835	12.5	12.3419	8.8684	8.5008	11.8516	11.9392	11.4776	11.9162	12.0179	11.6118	8.5113	8.6266	11.5941	11.4097	11.8742	11.3728	8.4132	9.0184	11.4561	11.55	11.3869	11.3392	11.8213	12.7292	7.9872	8.5248	11.2367	12.1447	11.9958	11.3728	11.4506
SCCCST1002H06.g	GS1_SS_15854_18993	SS	Unknown	synthase	Secondary metabolism	flavonol synthase	6.796		6.831		8.424	8.1196			6.2438		7.0068	7.7148	11.6058	12.0452			6.2258		7.0234	7.187	10.9245	11.1231	5.9524		6.2392		7.9566	7.35	6.706				7.5198	7.4478	11.6159	12.2678		6.5464			7.3802	7.35	11.1271
SCJFRT1059C07.g	GS1_SS_15848_16167	SS	Vitamin and Cofactor metabolism	ligase	Secondary metabolism	pantoate-beta-alanine ligase	11.4698	11.5271	10.9594	10.9883	9.7102	10.315	10.4094	9.8302	10.53	10.598	10.309	10.1622	10.237	9.9736	9.3623	9.8299	10.7798	10.8205	9.7166	9.7125	9.7283	10.4748	9.7182	9.6758	10.4918	10.7494	9.897	10.1871	10.488	11.283	10.0214	10.0941	9.6454	9.8098	10.9429	10.5612	9.9948	10.237	9.8096	10.5178	9.3101	10.1871	10.7692
SCEZRZ1015F03.g	GS1_SS_15850_21344	SS	Pathogen Resistance	uncharacterized	Pathogenicity	R-genes	9.8522	9.7923	11.9142	11.8986	11.2114	12.6494	9.7567	10.3039	10.1448	10.3091	10.3944	10.512	11.3802	11.0068	10.4423	10.183	9.9934	10.3484	9.8233	10.0405	10.0826	10.5362	10.2942	10.3796	10.3717	10.4696	10.6578	10.3673	10.2814	10.1322	9.3689	9.7602	10.0428	9.9287	11.0459	11.5022	9.9378	10.5204	9.8452	10.4114	10.3694	10.3673	10.3897
SCRUFL1017E08.b	GS1_SS_20190_00531	SS	Unknown	no matches	.																														6.0302									6.7933
SCCCST3C03G02.g	GS1_SS_20186_14829	SS	.	.	Lipid, fatty-acid and isoprenoid metabolism	Phospholipase A-2-activating protein (PLAP) (PLA2P)	11.5388	11.6646	12.8824	12.8358	12.3164	12.1824	11.5869	11.3534	12.7928	12.8319	12.2279	12.4114	12.5967	12.638	11.1088	11.1049	13.1442	13.0866	11.7661	12.0691	11.9303	12.4418	11.4796	11.595	11.9893	12.3792	11.9309	11.7974	11.3695	11.6894	12.4776	12.3641	11.9501	11.9052	12.9066	13.1378	11.4105	12.0048	11.814	12.2144	11.6014	11.7974	12.4062
SCAGLB1072B01.g	GS1_SS_20184_12006	SS	.	.	.	Protein SCAI homolog OS=Dictyostelium discoideum GN=scai PE=3 SV=1	11.3916	11.7787	12.5576	12.6822	12.2242	11.766	11.2936	11.3184	12.5792	12.619	12.3107	12.1467	11.7595	11.5568	11.3578	11.148	12.9042	12.944	11.832	12.0745	11.5794	11.8918	11.4695	11.1448	12.3974	12.4756	11.9974	11.8924	11.4001	11.9467	12.5435	12.4099	12.0297	12.3516	12.249	12.0238	11.6772	11.4544	12.2034	12.6652	12.3213	11.8924	11.6636
SCAGFL1086B04.g	GS1_SS_20181_13023	SS	.	.	.	Putative AC9 transposase			6.3752						6.1132	6.3159	5.7806						6.3903	6.2907	5.7795						5.9835				5.7262		6.7571				5.9055			6.2707	5.9369
SCMCRT2107E06.g	GS1_SS_20179_16893	SS	.	.	Receptors	receptor Ser/Thr kinase																							6.0487							7.0555
SCBGAM1093G04.g	GS1_SS_20176_10310	SS	Unknown	uncharacterized	.	.	10.6656	10.094	12.125	11.9506	11.6118	11.2269	9.9902	9.8404	12.1178	11.9175	11.3863	11.179	11.897	11.138	10.565	10.2168	12.6793	12.6536	11.2208	11.3092	11.1011	11.3168	10.2974	10.02	11.219	11.422	10.9945	10.7322	9.7429	10.1426	11.9112	11.8743	11.0324	11.1016	12.024	11.7894	10.3418	10.6652	11.2516	11.59	11.1105	10.7322	11.2894
SCRUFL1017D09.g	GS1_SS_20174_10496	SS	.	.	No matches	.																													6.2898									6.3906
SCRUFL1017C03.g	GS1_SS_20171_08664	SS	.	.	.	.																													5.774									6.2324
SCRUFL1017A07.g	GS1_SS_20169_19187	SS	.	.	Cell cycle	Phosphatidylinositol 3-kinase tor2 (EC 2.7.1.137) (PI3-kinase) (PtdIns-3-kinase) (PI3K)			5.6742						6.4142		5.2142						6.101	6.635	5.7725						5.8547										5.8795		7.1307		5.913
SCRLFL1008A06.g	GS1_SS_20195_11005	SS	.	.	.	.	7.9694	7.4623	9.1574	9.1152	8.9996	8.8577	7.4142	7.2788	8.7242	8.5604	8.8155	8.7983	8.618	8.3407	7.0006		8.9833	9.0968	8.556	8.577	8.4713	8.9758	7.1958	6.8319	8.4462	8.9694	8.5593	7.9788	7.5914	7.4313	8.4227	8.5859	8.055	8.2771	9.3233	9.039	7.5821	7.7422	8.3622	8.7736	8.5322	7.9788	8.6659
SCQGAM1048F06.g	GS1_SS_20208_14011	SS	.	.	.	.	7.2632		8.903	9.0462	7.4364	7.9357			8.9027	8.8284	8.3102	7.7412	8.7592	8.3671	7.44		9.492	9.347	8.4943	8.1895	8.2254	8.9168	6.5025		8.8163	8.5688	7.4572	7.4828	6.8506		8.9048	8.8229	7.51	7.857	8.9972	8.194		7.7122	8.7654	9.2908	7.5196	7.4828	8.5778
SCJFST1017H03.g	GS1_SS_20204_14968	SS	.	.	Receptors	photoreceptor	11.5572	11.0604	7.842	7.213	6.7524		11.9665	11.8437	7.4448	7.8246	6.5085	6.6072	10.2888	8.837	11.6754	11.6668	8.4478	7.7856	6.9886	6.8789	8.9061	10.1608	12.2662	11.9327	7.1698	7.3967			12.0053	12.3974	8.262	7.6548	6.156		10.317	9.7582	11.952	12.2796	7.0767	7.94	6.4776		10.416
SCMCST1052B10.g	GS1_SS_20203_10571	SS	.	.	.	Probable glycerophosphoryl diester phosphodiesterase 3
SCJFRZ2005E09.g	GS1_SS_20207_11481	SS	.	.	.	SH3 domain-containing protein PJ696.02	13.2158	12.3342	12.9195	12.716	12.6228	12.4002	12.734	12.4829	12.7266	12.762	12.2966	12.3754	13.2072	13.24	12.7142	12.6389	13.1361	13.05	11.9161	12.0088	12.6142	13.0232	13.2506	13.2934	12.1416	12.1608	12.1666	11.7292	12.6904	12.4195	12.631	12.3218	12.4902	12.1982	13.6566	13.7148	12.1689	12.9808	11.786	12.0416	12.0756	11.7292	12.8403
SCRLFL1008H07.g	GS1_SS_20205_10316	SS	Unknown	no matches	.																														6.9636								7.02	7.4978			6.2054
SCRLFL1008C07.g	GS1_SS_20199_05017	SS	.	.	.	RecName:Nucleolin 2
SCMCRZ3064F11.g	GS1_SS_20198_12809	SS	Protein metabolism	zinc-binding protein	.	E3 ubiquitin-protein ligase EL5	12.4636	12.9885	11.4446	10.7687	12.8503	13.046	13.541	12.9993	9.9892	9.1926	10.3123	8.9965	14.6096	11.9592	13.093	13.0072	9.2592	9.1176	8.4094	8.1533	14.2653	13.3408	13.2053	13.6856	11.0583	10.5477	11.1357	10.5142	13.7422	12.8544	8.6638	9.1328	7.7964	8.4198	13.5014	12.9448	13.122	11.954	9.7653	10.3728	11.7002	10.5142	12.7398
SCVPLB1019C04.g	GS1_SS_20201_04947	SS	.	.	.	RecName:Mediator of RNA polymerase II transcription subunit 15a	11.9381	11.583	13.6448	13.6568	13.9839	14.2528	11.6774	11.6356	13.3619	13.6246	13.6324	13.9153	13.812	13.722	11.9409	11.7413	13.7464	13.8	12.9774	13.2782	13.2124	14.0135	12.3725	12.5795	13.102	12.962	13.6719	13.3938	11.3582	11.61	13.0172	12.8536	13.1708	13.2245	13.8862	13.8904	11.1914	12.399	12.4815	13.3233	13.4316	13.3938	13.6758
SCRLFL1008D07.g	GS1_SS_20200_19779	SS	.	.	Development	Protein LIGULELESS 1																													6.5585									6.7167
SCVPST1059E11.g	GS1_SS_15905_03607	SS	Lipid metabolism	lipase	.	Alpha-L-fucosidase 3
SCJFRZ3C06H04.b	GS1_SS_15906_12008	SS	.	.	.	RecName:Pre-mRNA-processing protein 40A
SCRUFL1023D09.g	GS1_SS_15908_09873	SS	Unknown	uncharacterized	.	.	6.0321		10.3682	10.1131	9.7213	9.3473	7.2133	7.5242	9.3118	9.4686	7.7142	7.7213	9.336	9.094	7.2671	8.2802	10.4443	9.826	8.2422	8.3277	8.6544	9.2515	7.839	7.9534	8.0782	8.7627	7.8647	7.3828	6.9348	7.621	9.158	8.4898	8.1069	7.4286	9.8986	9.636	6.9645	7.7372	9.1376	8.984	8.3542	7.3828	10.2294
SCJFRZ3C07B08.g	GS1_SS_15910_19973	SS	Unknown	no matches	No matches		7.2625		8.4236	8.6216	6.315				7.547	7.6978	6.9142	6.7642					8.3727	7.9241	6.2266	6.2334					7.4258	7.339					7.2656	7.3275							7.1874	7.4636	6.0681
SCBGLR1096E09.g	GS1_SS_15900_08023	SS	Unknown	others	.	.	14.1006	13.772	11.1246	11.2654	13.8617	13.4631	14.7531	14.4518	11.3246	11.5066	11.9778	12.4315	14.9176	12.9809	14.6284	13.9492	11.6267	11.8238	11.7629	12.3182	13.7434	13.1403	14.9805	14.7038	11.3728	10.9572	12.2418	11.7128	14.8084	14.8492	11.0581	11.2788	12.0297	11.4804	13.4624	14.0976	14.9181	15.1836	10.731	11.7893	12.4356	11.7128	13.0306
SCJFRZ3C06G01.b	GS1_SS_15903_20868	SS	.	.	Protein kinase	RLCK	9.3297	9.4926	10.5892	10.9124	9.1983	9.5999	7.7164	8.167	10.6883	10.6369	9.7336	9.7264	7.5508	8.3888	8.4502	8.7144	11.0678	11.4205	9.2922	10.0019	7.6196	8.0242	9.3907	10.1008	9.8051	10.3241	9.125	9.2346	8.4668	9.0456	10.6038	10.4504	9.09	10.3246	8.2752	9.607	9.0484	10.1024	9.4099	10.2402	8.6916	9.2346	7.0237
SCSFLR2031F07.g	GS1_SS_15904_05745	SS	Light harvesting	Uncharacterized	.	PsbP-like protein 1, chloroplastic
SCSGFL1080A07.g	GS1_SS_20140_08352	SS	.	.	.	RNA (guanine-9-)-methyltransferase domain-containing protein 2	10.8021	10.601	11.8424	11.6739	10.9688	11.0314	9.8073	9.527	11.7943	11.821	11.4406	11.4304	11.4788	10.9518	10.2422	10.0112	12.1791	12.1561	11.0362	10.8352	10.7379	11.7552	10.2654	10.6879	11.0988	11.5372	11.2332	11.1516	9.3188	9.9874	11.6876	11.4671	11.3266	11.3416	12.0896	11.8758	9.859	11.0456	10.6651	10.9976	10.4338	11.1516	11.5204
SCQGRT1042A08.g	GS1_SS_20137_09008	SS	.	.	.	Probable protein phosphatase 2C 3 OS=Oryza sativa subsp. japonica GN=Os01g0513100 PE=2 SV=2	5.8965		9.1474	9.1842	8.9856	9.3974			8.481	8.6142	8.719	8.7702	8.5161	8.6828	6.3364		8.77	8.496	8.2668	8.4124	8.0371	8.054			8.6993	9.1617	9.269	8.8482	6.6618		8.6441	8.2466	8.2069	8.455	8.4905	8.6239	6.9865	7.0389	8.8282	9.1938	8.8164	8.8482	7.9794
SCRFFL1025D08.g	GS1_SS_20133_08341	SS	Unknown	no matches	.
SCRFLR2034F12.g	GS1_SS_20131_12507	SS	.	.	.	Splicing factor 3A subunit 3
SCCCCL4013E04.g	GS1_SS_20121_21683	SS	Cell wall metabolism	Polysaccharide biosynthesis	Cell wall	1,3-beta-glucan synthase (putative callose synthase)	7.1793		8.125	8.4082	7.2312	7.7789	6.7619		7.7122	8.4847	7.2384	7.6478	6.806		6.4053		8.0514	7.7056	6.3476	6.7738			6.6448		7.7564	7.9876	7.0631	6.9104	6.3996	7.2845	7.0369	7.1628	6.3042	6.8756	6.7174				6.323	7.7277	6.4311	6.9104
SCRFFL1034D06.g	GS1_SS_20120_15322	SS	.	.	Receptors	receptor Ser/Thr kinase			7.6314	7.7282					7.1632	7.2197	7.1016	7.0808					7.657	7.5574	6.663	6.7168					6.7063	7.57	6.5961	6.5914			7.5762	7.5336	6.2572	7.4578	6.6711			6.4038	7.875	8.0389	6.4572	6.5914
SCVPHR1092C03.g	GS1_SS_20126_07391	SS	Unknown	uncharacterized	.	.			13.3169	13.3149	11.107	11.2187			12.9878	13.3368	12.0154	12.0171	9.4006	10.2027			13.485	13.7086	11.6326	11.9269	10.116	8.91			12.6623	13.2219	11.2724	11.7527			12.9401	13.1553	11.5499	12.213	9.7426	11.4076			12.4547	12.8509	11.218	11.7527	9.1819
SCUTAM2088C05.g	GS1_SS_15917_17654	SS	Development	uncharacterized	Development	senescence-associated protein	11.3334	10.9776	10.2648	10.1136	13.5839	11.1806	8.9046	10.9122	9.8129	10.1846	9.6932	10.0252	11.2418	9.447	11.9686	10.928	10.266	10.6748	9.3595	9.8286	11.5558	9.4053	10.6487	10.8218	10.1454	9.8898	10.2258	9.891	10.8003	11.8916	9.88	9.9886	9.1393	9.7563	9.8466	10.4994	10.8848	9.9176	9.6772	10.4065	10.8294	9.891	9.9102
SCVPRZ2037G10.g	GS1_SS_20125_13845	SS	.	.	.	Putative clathrin assembly protein At2g25430	12.6212	12.6803	12.8769	12.783	13.8728	13.5886	11.8542	12.107	12.7618	12.8622	12.6543	13.1574	13.5452	13.4572	12.3772	12.252	13.0973	13.2584	12.4783	12.9615	13.1776	12.899	12.5198	12.7132	12.6452	12.7814	13.08	12.5445	12.4189	12.9778	12.71	12.645	12.6748	12.5043	13.4126	14.218	12.3001	12.3936	12.3912	13.0597	12.7779	12.5445	12.7146
SCRULB1059D04.g	GS1_SS_15913_09822	SS	.	.	.	Serine carboxypeptidase II-1 precursor (CP-MII.1) [ Serine carboxypeptidase II-1 chain A
SCRLAM1010C05.g	GS1_SS_20124_15888	SS	.	.	Lipid, fatty-acid and isoprenoid metabolism	Phosphomevalonate kinase	12.1089	11.8809	12.0671	12.0288	11.9117	12.1294	11.0484	11.4866	11.59	11.6856	11.4028	11.6716	12.2684	11.6668	11.4975	11.2196	11.7165	11.6814	10.807	10.9308	11.5134	12.317	11.7154	11.647	11.5926	11.7078	11.4003	11.1777	11.5059	11.8313	10.9812	10.8998	10.8691	10.6688	12.4854	11.8981	11.3836	11.7259	11.0462	11.4449	11.3197	11.1777	12.6753
SCAGFL1094F10.g	GS1_SS_20123_09598	SS	.	.	.	Leucine-rich repeat receptor protein kinase EXS precursor (Extra sporogenous cells protein) (Protein EXCESS MICROSPOROCYTES 1)			10.0787	8.6966	11.8862	12.9443	6.4274		9.0314	9.6994	12.2997	13.2054	9.3813	9.7468		6.9375	10.4186	9.569	12.0561	12.6749	9.7628	9.6411			9.3424	8.7198	13.1836	12.5391			8.8051	8.7075	13.3486	12.0353	10.5102	11.3268			8.9984	10.2833	12.3934	12.5391	9.2886
SCJFRZ3C07E06.g	GS1_SS_15918_20293	SS	Signal Transduction	kinase/phosphatase	Receptors	receptor Ser/Thr kinase	10.0546	9.8408	10.9256	10.5957	10.3847	10.4816	10.1704	10.3014	10.0346	10.1292	9.5531	9.291	11.3862	10.5348	11.0886	10.5672	10.3969	10.4085	8.974	8.9676	10.2636	10.1398	10.2882	10.5114	10.5642	10.2516	8.4325	8.2404	10.4805	11.0341	9.7636	10.0708	7.71	8.1778	10.9718	11.3045	9.8899	10.2596	10.2682	10.2434	8.7931	8.2404	10.8346
SCCCRT2C01F09.g	GS1_SS_20164_06234	SS	.	.	.	RecName:Protein SOGA2
SCSBFL1035C08.g	GS1_SS_20161_03766	SS	.	.	.	.	7.3812		7.7006	7.0778	7.4014	7.4348	6.7217		8.0219	7.9744	8.0548	7.6921	8.7528	8.3878	6.7298		8.9032	8.7659	8.4287	8.4387	8.0899	9.0716	7.2498	6.7576	7.4686	7.6434	7.2107	6.9259	6.6212		8.7305	8.3892	8.0411	7.6636	9.2267	8.9228	7.1252	7.5794	7.8482	7.933	6.3329	6.9259	8.5088
SCSBFL1035G08.g	GS1_SS_20166_21503	SS	.	.	Cell cycle	Cyclin D2.1 protein			8.9028	8.9513	7.6863	7.7486			8.4882	8.3575	8.3832	8.2278	6.8202				8.896	9.1398	8.17	7.8906					8.4614	8.8451	7.9977	7.7292	6.3157		8.506	8.4383	8.0693	8.1543	7.5213	7.3771		6.8499	8.2067	8.5105	7.891	7.7292	7.4052
SCQGST1030F02.g	GS1_SS_20142_12100	SS	.	.	.	Uncharacterized TPR repeat-containing protein At1g05150	9.9989	8.5232	12.1894	12.298	11.3816	11.5338	10.1622	10.5313	11.7026	11.9122	11.4104	11.2586	11.013	10.6935	10.4133	10.4094	12.0145	12.1732	11.0502	11.0538	10.7766	10.6841	10.3503	10.0077	11.7806	11.9702	11.347	11.2674	10.4243	10.3234	11.6523	11.7354	10.9534	11.3591	11.272	11.1332	9.3481	10.1096	11.7612	11.8426	11.305	11.2674	11.1917
SCBFRZ2045D11.g	GS1_SS_20152_19895	SS	.	.	other	Uncharacterized protein At5g41620	8.7073	8.7309	11.3381	11.1627	9.693	9.9634	7.3323	7.6312	11.0306	11.2132	10.3314	10.0508	8.7372	9.2084	7.2098	8.1106	11.5014	11.4284	10.0611	10.0349	8.8906	9.2425	7.7674	7.6516	10.7702	10.9571	9.1099	9.3368	7.4525	7.907	11.0591	10.9638	9.36	9.7582	9.4988	9.9585	7.3668	7.4724	10.4479	10.9575	9.1868	9.3368	8.5674
SCCCFL3003D11.g	GS1_SS_20150_02055	SS	.	.	.	Anaphase-promoting complex subunit 4
SCEZAM2033F07.g	GS1_SS_20156_00463	SS	.	.	.	.	6.5381		11.1499	10.8935	9.1736	10.1299	7.2682	6.9772	10.7025	11.1755	10.1052	10.2639			6.6746		11.1714	10.9268	9.1986	9.5081	6.5378		6.8147		10.412	10.78	9.8834	9.859	6.4625	7.4179	10.2866	10.5593	9.5118	9.9951	7.0988	7.4932	6.7411	6.9652	9.8729	10.2913	9.0198	9.859
SCSBFL1035A07.g	GS1_SS_20158_10103	SS	.	.	.	RecName:Uncharacterized protein C10orf95	6.8676		8.8468	8.6598	9.0259	9.6368			8.6109	8.8756	9.2506	9.3508	8.3798	8.959			8.9458	8.965	8.6307	8.6894	8.0099	8.523	5.9668		8.7032	8.7777	9.3563	9.2328		6.5476	8.5754	8.5202	8.9133	8.722	8.7587	8.9847		6.5384	8.2068	8.8537	9.1768	9.2328	8.3136
SCEPRZ3045E10.g	GS1_SS_20157_14564	SS	Signal Transduction	quinase	Protein kinase	MAPK/MAPKK/MAPKKK	7.7691	8.1347	7.6486	7.2392	10.6947	10.2698	6.6612	7.3961	7.6796	7.4983	7.8164	8.6844	8.5993		8.1467	7.5471	7.2652	7.602	7.6124	8.2336	6.7887		7.7382	8.141	6.8088		8.9546	7.6665	6.8853	7.5632	7.1144	7.046	8.0791	7.0286	6.3171	7.541	8.2155	7.3736	5.56	6.6072	8.0874	7.6665
SCQSRZ3037C06.g	GS1_AS_15495_19924	AS	Cell cycle	uncharacterized	Cell cycle	Cell division control protein 48, AAA family (CDC48-2)
SCJFLR1017F10.g	GS1_AS_15498_07042	AS	Unknown	.	.	RecName:Translation initiation factor IF-2
SCRFRZ3054A01.g	GS1_AS_15504_21222	AS	.	.	No matches	.																											6.5895														6.182
SCEQRZ3092A12.g	GS1_AS_15511_14745	AS	.	.	Secondary metabolism	putative GTPase activating protein
SCBGLR1002F07.g	GS1_AS_15521_02105	AS	Signal Transduction	quinase	.	Phosphatidylinositol 4-kinase type 2-beta
SCUTLR1058E09.g	GS1_SS_18703_05174	SS	.	.	.	40S ribosomal protein S13	14.0254	13.6482	15.5653	15.4234	15.6358	15.5669	13.1752	12.711	15.2472	15.264	15.479	15.4987	15.4234	14.9039	13.3534	13.1333	15.2856	15.2938	15.1336	15.0642	15.1338	15.628	13.5494	13.6451	15.1072	15.1232	15.1115	15.0154	12.8598	13.1766	14.8937	14.7285	15.0216	14.551	15.9486	15.486	12.8466	13.6154	14.5512	14.9384	14.7121	15.0154	15.6108
SCRFST3142H09.g	GS1_SS_18704_08527	SS	.	.	.	2-aminoethanethiol dioxygenase
SCBFRZ2049H03.g	GS1_SS_18705_08759	SS	.	.	.	.	6.9182		9.1816	9.0688	8.2532	8.6155	6.67		9.0038	8.9787	8.6012	8.5946	8.2449	8.4486	6.6731		9.475	9.2668	8.4002	8.2356	7.9438	8.6573	7.0348		8.5785	8.4009	7.4204	7.1935	6.7851		8.9442	8.9082	8.2018	8.0752	9.1632	8.6398	7.4374	7.5914	8.225	8.6658	7.6322	7.1935	8.4688
SCJLRT1020F03.g	GS1_AS_24615_06361	AS	Others	uncharacterized	.	rRNA 2-O-methyltransferase fibrillarin 2 (Fibrillarin-like protein 2)																															6.9542							6.8687
SCSGST1069H03.g	GS1_AS_24599_07168	AS	.	.	.	RecName:Formin-like protein 5
SCCCRZ3001B08.g	GS1_AS_15192_00381	AS	Unknown	no matches	.		6.6404		8.2788	8.6104	6.4134	6.5468			8.2643	8.2316	7.3034	7.0062	7.9268	7.7879	6.3254		8.7554	8.4514	7.3838	6.888	7.0876	8.2324	6.6267	7.1549	7.1256	8.0658		7.0167	6.3508		8.0912	8.0373	6.3185	6.8896	7.9719	7.9202		6.7098	7.3315	7.4854		7.0167	7.8604
SCCCRZ3001A02.g	GS1_AS_15189_21493	AS	.	.	Stress	DNA repair			5.8278	6.465			6.6897		6.0277	6.554	5.5583						6.1604		6.0942	6.1237			5.9519		6.0882				6.1885						6.7584	6.9275			5.8756
SCBFLR1039D09.g	GS1_AS_24589_21406	AS	.	.	Nucleic acid metabolism	regulation of transcription from Pol II promoter																													6.2964									6.7974					7.8291
SCJFRZ2009B05.g	GS1_AS_15170_16428	AS	.	.	Cellular dynamics	.	5.5576						6.3468						6.9274										5.6763		5.3631				5.8716	7.0714					6.5063	6.5752		6.156			6.4831
SCBGLR1095B10.g	GS1_AS_24586_05303	AS	.	.	.	Biogenesis of lysosome-related organelles complex 1 subunit 1 (BLOC-1 subunit 1) (GCN5-like protein 1) (Protein RT14 homolog)																													6.0501
SCVPRZ2043G05.g	GS1_AS_15178_05197	AS	.	.	.	.																													6.2143
SCVPRZ2043F09.g	GS1_AS_15176_18442	AS	.	.	Receptors	receptor Ser/Thr kinase																											6.4352		7.1538					6.6232			7.0638	7.7178			6.2504
SCJFRZ1005D06.g	GS1_SS_18708_18495	SS	.	.	No matches	.	9.5652	8.6132	9.4768	9.2468	9.2494	9.4162	8.1834	7.6979	9.1474	9.372	9.36	9.5368	9.6484	9.309	8.3858	7.9602	9.5848	9.3646	8.9508	8.9225	9.185	9.9451	8.6958	9.0544	9.3116	9.3555	9.6042	9.1836	8.8356	9.0644	8.979	8.7141	8.898	8.8318	10.1164	9.7127	8.8845	9.8408	8.9634	9.6761	9.0335	9.1836	9.8952
SCQGLR1062B05.g	GS1_SS_18706_06272	SS	.	.	.	Anther-specific proline-rich protein APG
SCRFST3145E10.g	GS1_SS_18713_04421	SS	Lipid metabolism	transferase	.	Diacylglycerol O-acyltransferase 2B
SCRFST3145E11.g	GS1_SS_18712_11754	SS	Unknown	uncharacterized	.	RecName:Putative SERF-like protein	11.0446	11.6493	14.6955	15.171	15.1728	14.4051	14.4803	14.7877	13.9306	13.4083	13.9644	14.1046	13.6917	13.4254	13.4976	12.6306	11.7771	12.5531	11.8718	11.9368	10.314	11.5914	10.4524	10.8574	15.5237	15.6244	15.7511	14.9752	14.1964	16.8465	12.1131	13.45	11.708	13.5348	11.9302	12.821	11.9089	13.2719	15.2009	13.5053	15.1932	14.9752	14.6561
SCRLST3162F10.g	GS1_SS_18725_10532	SS	.	.	.	Exosome complex exonuclease RRP46
SCRFST3146F05.g	GS1_SS_18719_08868	SS	.	.	.	Probable carbohydrate esterase At4g34215	9.7496	9.226	9.7937	9.4866	9.9158	10.1164	9.1496	9.0772	9.3464	9.1871	9.301	9.4108	9.8907	9.2427	9.1618	9.0996	9.6646	9.5017	8.9312	8.8671	9.29	9.0012	9.273	9.118	9.0644	9.0164	8.7228	8.5118	9.2835	9.4361	9.2578	8.9574	8.8842	8.4748	9.5624	10.1128	8.954	9.3982	8.3755	8.9446	8.556	8.5118	9.7843
SCCCCL3120A06.g	GS1_SS_18726_02638	SS	.	.	.	Vacuolar protein sorting-associated protein 8 homolog	7.125		8.1688	8.3844	7.2906	7.7075	6.7207	7.0236	8.0254	8.1788	7.609	7.7537	8.0786	8.3658	6.6947		8.6617	8.5931	7.6343	7.8719	7.8413	8.2706	6.9314		7.6462	8.096	7.579	7.3424	7.2637	7.2415	8.0844	8.312	6.9214	7.4948	8.4422	8.8304	7.1156	7.2101	7.7122	7.921	7.2817	7.3424	8.172
SCACHR1037A09.g	GS1_AS_24619_02755	AS	Unknown	.	.	Uncharacterized membrane protein At4g06598	5.8648		6.4724	6.4053	6.3386	6.8392	7.0616		6.4677	6.8532	6.0233	6.1354	6.3573				5.941	7.272	6.6907	6.6136			6.1982		6.2782		6.269		6.4508		6.9269	6.8174	6.3868		7.6352	7.6941		7.0041	5.7614		6.3618		7.2715
SCJFRT1010C10.g	GS1_SS_19900_01488	SS	Oxidative phosphorylation	synthase	.	ATP synthase subunit gamma, chloroplastic
SCRLFL1010D05.g	GS1_SS_19899_09915	SS	.	.	.	.	8.0875	7.93	9.4554	9.375	8.4668	8.391	7.1396	7.6546	9.2162	9.3438	8.6154	8.6544	8.8402	8.6001	7.523	7.5705	9.5059	9.4918	8.4113	8.414	8.3862	8.9634	7.9015	8.0073	8.7137	9.2331	8.5874	8.417	7.3527	7.6606	8.6949	8.9894	8.3072	8.2674	9.2078	9.2218	7.1261	7.8238	8.5261	9.1674	8.4398	8.417	8.9238
SCAGFL1089G08.g	GS1_SS_19897_07112	SS	.	.	No matches	.	5.5395		7.5718	7.5644	6.1072				7.4244	7.1718	6.5812	6.6644	6.9889				7.8166	7.5464	6.6289	6.466					7.0388	7.728	7.9013		8.6062	8.9602	6.9918	7.108	7.2234	7.9796	6.5231		8.8784	9.315	6.7506	8.4319	7.3737		6.7498
[truncated: 16,145 more rows]
[truncated: 11 more columns]

## Sheet: Table S5
Table S5. The Gene Ontology (GO) IDs and terms identified in each cluster from the heatmap analysis using the top 500 most variable genes responsible for the variations in the different tissues in the transcriptomic study.
Cluster	GO ID	Term	p-value *
1	GO:0071554	cell wall organization or biogenesis	2e-07
[truncated: 39 more rows]

## Sheet: Table S6
Table S6. Differentially expressed genes (DEGs) between two different ages (C1 vs C2, C2 vs C3, C3 vs C4) in field 1 (F1) and field 2 (F2) in the four different tissues, namely leaf +1 (L1), immature internode (I1), intermediate internode (I5) and mature internode (I9). C1, C2, C3 and C4 refer to 4, 8, 11 and 13 months after planting.
[truncated: 5 more rows]

[truncated: 11 more sheets: Table S7, Table S8, Table S9, Table S10, Table S11, Table S12, Table S13, Table S14, Table S15, Table S16, Table S17]
