# Supplementary material for: Planting Season Impacts Sugarcane Stem Development, Secondary Metabolite Levels, and Natural Antisense Transcription
Source: Cells. 2021 Dec 8;10(12):3451. doi: 10.3390/cells10123451 (PMC8700069; doi:10.3390/cells10123451)
Supplement: Supplementary file 1 [file cells-10-03451-s001.zip › Supplementary_Data.xlsx]

## Sheet: README
	Supplementary Data
	MPDI / cells-1461474
	Planting season impacts sugarcane stem development, second-ary metabolite levels, and natural antisense transcription
	Maryke Wijma 1+, Carolina Gimiliani Lembke 1+, Augusto Lima Diniz 1, Luciane Santini 1, Leonardo Zambotti-Villela 1, Pio Colepicolo 1, Monalisa Sampaio Carneiro 2, Glaucia Mendes Souza 1*
	Quantification and putative annotation of metabolites
	L1_pos:	Positive ionization mode / Leaf+1
	L1_neg:	Negative ionization mode / Leaf+1
	L1_annot:	Annotation / Leaf+1
	I1_pos:	Positive ionization mode / Internode 1
	I1_neg :	Negative ionization mode / Internode 1
	I1_annot:	Annotation / Internode 1
	I5_pos:	Positive ionization mode / Internode 5
	I5_neg:	Negative ionization mode / Internode 5
	I5_annot:	Annotation / Internode 5
	I9_pos:	Positive ionization mode / Internode 9
	I9_neg:	Negative ionization mode / Internode 9
	I9_annot:	Annotation / Internode 9

## Sheet: L1_pos
ID_numb	ID	mz	mzmin	mzmax	rt	rtmin	rtmax	npeaks	pos	F1C1L1_rep1_pos	F1C1L1_rep2_pos	F1C1L1_rep3_pos	F1C1L1_rep4_pos	F1C2L1_rep1_pos	F1C2L1_rep2_pos	F1C2L1_rep3_pos	F1C2L1_rep4_pos	F1C3L1_rep1_pos	F1C3L1_rep2_pos	F1C3L1_rep3_pos	F1C3L1_rep4_pos	F1C4L1_rep1_pos	F1C4L1_rep2_pos	F1C4L1_rep3_pos	F1C4L1_rep4_pos	F2C1L1_rep1_pos	F2C1L1_rep2_pos	F2C1L1_rep3_pos	F2C1L1_rep4_pos	F2C2L1_rep1_pos	F2C2L1_rep2_pos	F2C2L1_rep3_pos	F2C2L1_rep4_pos	F2C3L1_rep1_pos	F2C3L1_rep2_pos	F2C3L1_rep3_pos	F2C3L1_rep4_pos	F2C4L1_rep1_pos	F2C4L1_rep2_pos	F2C4L1_rep3_pos	F2C4L1_rep4_pos	QC_1_pos_10.ul	QC_2_pos_10.ul	QC_3_pos_10.ul	QC_4_pos_10.ul	QC_5_pos_10.ul	Tissue	Ionization
1	M67T96	67.0205	67.0199	67.0662	96.246	91.24	100.752	35	31	2578.36	2872.75	63.0336	911.497	2331.55	2577.67	906.503	0	2075.38	1253.77	788.438	992.694	13.0087	12.0083	28.0245	0	6797.72	6317.61	6811.05	12444.7	4591.98	4600.89	4464.87	5284.4	4470.57	2157.54	1696.48	4738.18	5192.41	5241.19	7179.15	6861.66	4744.16	5677.61	5032.18	6003.54	7266.81	L1	pos
2	M68T96	68.4989	68.4984	68.5455	96.243	92.113	100.66	30	26	2526.26	3285.09	14.007	915.515	1639.01	1034.62	535.306	463.318	1452.97	621.388	631.394	626.391	292.183	36.0225	11.0096	58.0363	3502.25	3189.81	3242.8	4351.73	2139.75	4089.63	2375.85	3895.36	5953.76	3738.15	3148.75	4993.43	4437.77	2942.42	6431.51	2465.16	3756.5	1812.29	3566.25	3020.79	4422.68	L1	pos
3	M73T121	73.0273	73.0258	73.0768	121.144	118.266	122.725	27	27	869.474	1129.68	0	0	1079.63	991.631	0	0	760.475	0	692.484	0	763.458	40.024	14.0126	0	1997.77	1373.14	1558.42	190.148	1990.81	2364.02	1668.48	2946.6	2609.81	2217.77	3265.8	2418.98	2425.08	2884.66	2291.96	1721.53	1331.8	642.321	1088.7	895.716	748.665	L1	pos
4	M75T97	74.5135	74.513	74.5637	96.6565	93.493	100.679	26	24	640.274	1576.02	384.219	0	1008.6	11.0071	0	0	941.549	616.462	0	0	12.0077	418.269	316.271	0	2363.07	2911.57	2283.93	6099.36	1993.66	1807.59	1892.62	2543.09	2227.75	2061.75	822.754	1203.08	3016.56	2175.77	2392.12	2970.5	2295.47	2081.21	2933.73	2773.56	2900.41	L1	pos
5	M81T96	81.0239	81.0227	81.0784	95.7875	92.163	106.207	28	22	846.508	1188.69	0	12.0074	0	832.555	25.0154	0	880.587	15.0104	0	0	0	24.0148	0	0	405.405	1614.42	892.78	939.783	1523.29	1099.93	1528.29	1263.06	1245.07	979.783	735.622	1628.39	2079.75	1615.27	1295.19	1561.43	1860.14	1523.01	1612.07	1636.5	2586.99	L1	pos
6	M84T134	84.0795	84.043	84.1369	134.399	109.096	158.975	79	33	2631.55	1510.94	11.0069	725.435	2399.37	2040.17	2730.75	1080.63	3565.78	2854.76	1279.77	1720.03	2907.85	0	0	151.094	3422.96	690.575	5070.5	44826.6	691.576	4986.36	18832.1	1975.69	1162.95	1751.5	4000.55	2957.42	1795.61	3972.4	3139.61	2795.56	13160.8	611.407	13246.8	4756.91	2324.94	L1	pos
7	M85T96	84.9585	84.958	84.959	96.243	93.965	98.92	23	21	29381.7	43822.8	31.0172	10257.3	22785.9	16327.9	14003.8	6884.2	16109.8	8375.58	10139.8	8027.9	6825.55	0	66.0587	1152.77	57032.4	38260.5	36296.4	59914.7	33081.3	44085.5	35601.1	44288.6	73405.6	52498.6	39718.9	63904.9	57415.8	39599.1	72661.5	51254.8	42027.8	48717.1	47404.3	35894.1	61389.7	L1	pos
8	M85T121	85.0276	85.0153	85.0852	121.264	94.588	149.557	56	34	9345.19	10936.4	14.0093	5012.13	7568.73	4686.98	1558.89	3996.75	5651.77	4515.87	5004.06	4425.95	3269.18	0	0	888.533	10893.1	14056.6	12644.5	5432.44	7307.08	7424.68	5630	9963.3	15148.1	13051.7	15165.6	15485.9	13944.4	12231.1	16340.8	14080.7	12808.1	10287.9	11427.1	10491.9	10644.7	L1	pos
9	M88T331	88.0752	88.0739	88.135	330.725	328.695	364.774	35	32	7598.06	15289.2	0	3529.35	9331.44	7209.99	4588.87	3396.21	5749.83	4131.32	3049.88	3438.38	1598	0	13.012	706.489	13693	12250.6	14728.3	11073.4	10012.3	15160	9692.47	12686.7	11467.8	13859.9	12764.3	12379.9	13982.6	13699.9	12951.3	13057.8	14525.7	15997.7	15387.5	5084.74	14154.6	L1	pos
10	M89T96	88.9528	88.9517	89.023	96.4715	91.953	152.973	28	22	1233.62	1357.81	13.0065	301.181	680.408	631.379	327.196	140.084	577.321	228.16	306.184	330.198	118.083	13.0091	0	31.0217	2182.85	1185	1016.91	1411.28	701.584	854.712	1158.04	910.809	1390.19	798.698	1006.91	2146.92	1408.02	821.704	3123.79	648.648	1089.79	1737.04	1443.92	842.722	1873.56	L1	pos
11	M90T115	90.0549	90.0539	90.1158	115.261	114.192	117.982	30	29	4147.07	6113.07	14.0084	2125.31	3833.3	1821.16	1918.15	729.486	954.596	428.257	619.413	706.424	379.265	0	0	0	8227.73	7300.97	9230.38	679.543	1316.14	2979.71	2725.72	2741.43	5049.13	2273.82	3044.77	3849.3	4756.89	4852.41	4139.31	2921.59	3419.05	2807.96	2969.89	1553.33	3413.65	L1	pos
12	M91T114	91.0389	91.013	91.1033	113.913	92.24	128.179	71	33	853.426	770.462	0	3065.04	1573.92	5868.91	4717.75	2157.37	921.614	3445.12	2979.9	2863	2341.49	0	0	0	1407.25	2234.03	1020.89	42900.7	14672.6	654.545	460.368	1094.82	3296.2	1217.01	2006.78	2047.79	3320.82	1060.89	3396.88	3041.53	1251.73	558.372	1265.81	19357.9	763.545	L1	pos
13	M92T96	92.0148	92.0139	92.0785	96.291	91.121	99.672	28	24	1622.87	1858.13	0	0	1562.96	999.666	37.0231	0	1010.64	28.0175	0	11.0069	0	0	0	0	3387.1	3923.3	2466.97	7770.65	3056.66	3146.77	2905.46	2759.32	2743.06	3082.7	1268.13	2904.52	3227.62	2835.39	4230.52	4486.98	2723.87	2075.24	3335.04	3043.81	5111.22	L1	pos
14	M93T99	93.0535	93.0106	93.1183	98.7355	91.543	151.214	56	28	209.105	1798.12	11.0063	661.413	1404.89	1178.76	765.487	0	565.377	16.0103	664.398	13.0084	0	0	14.012	0	4398.88	3571.33	3616.13	7024.97	2912.52	2578.15	2678.29	1511.08	2879.37	3199.84	1712.5	2503.12	3228.79	3414.81	2409.11	3967.47	2890.93	3528.42	1235.77	3313.01	4943.07	L1	pos
15	M97T96	96.9866	96.9859	96.9874	96.244	93.965	108.254	23	21	3678.84	19794.1	17.0094	3576.99	13.0079	46.0307	77.0428	12.0073	0	0	86.0573	26.0159	14.0093	0	0	0	40816	29750.9	34495.8	71673.8	22654.2	24779	21988.8	25510.5	22679.4	25618.8	10819.5	22016.2	29129.9	24333.7	32576.5	35170.6	25548.2	33036.1	34255.2	24596.7	39681.1	L1	pos
16	M97T122	97.0493	97.0276	97.0959	121.882	94.588	152.286	51	34	9566.78	11805.6	0	4809.06	6754.94	6154.91	5014.19	3995.54	7162.9	4672.11	5177.96	5317.86	3793.53	12.0072	0	899.539	10865.9	10407.3	12087	6478.55	8179.35	9722.83	8575.79	11531.6	16916.3	15331	18120.5	15926.3	15334.8	13959.7	17427.5	15803.2	13063.4	13539	12237.4	11376.9	15194.5	L1	pos
17	M98T98	97.9877	97.9664	98.0967	98.142	21.185	265.384	101	31	1478.84	4017.45	0	692.415	1799.2	548.329	1088.73	637.382	1693.06	484.29	832.499	1125.67	538.323	0	0	586.352	6939.47	4120.6	3322.91	11639.9	2567.92	3383.78	3876.36	3657.11	2909.26	5071.27	420.336	3244.7	4063.19	574.459	6099.45	5203.33	2221.33	4494.86	5115.01	3854.5	6755.62	L1	pos
18	M99T127	98.9838	98.9752	99.0072	127.283	94.242	153.466	53	21	1540.86	11829.9	0	56.0373	0	58.0348	2463.64	782.521	0	2245.57	726.484	736.442	351.234	0	0	169.113	32195.5	24059.6	30210.2	22773.9	21691.3	22241.8	22149.9	31461.3	19137.4	12513.3	15227.2	16388.7	16442.8	14950	10962.9	18285.6	12794.5	12521	13001.3	14088.3	19319.4	L1	pos
19	M99T122	99.0445	99.0401	99.1112	122.264	94.588	143.496	67	33	3772.89	5797.62	0	1954.3	3211.83	3161.11	3577.38	1200.8	3321.13	2285.47	3431.2	2258.5	1550.03	0	0	44.028	6060.5	4301.76	5185.61	3566.85	4962.54	5529.83	4153.77	5458.61	9142.87	8126.96	9667.28	8467.69	8736.39	9059.05	10310.4	7830.52	5222.26	6399.14	5844.65	7395.4	6831.12	L1	pos
20	M101T137	101.07	101.022	101.138	137.42	94.588	213.604	65	33	2437.46	3590.21	0	793.496	507.304	4221.6	3491.33	1253.7	5070.67	698.489	2557.57	2054.26	3159.94	0	0	159.106	42806.3	487.487	1294.13	35064.7	39309.7	51574.2	739.616	23998.8	13586.4	16519.5	21225.9	667.534	19880.5	1008.9	12077.9	27066.2	2356.65	14381.8	3115.95	7017.45	13768	L1	pos
21	M102T116	102.055	102.027	102.252	116.255	92.274	178.306	82	36	7812.26	16516.2	3650.96	3975.32	7737.64	7475.75	5205.12	2478.58	4899.94	2347.56	2424.54	3149.02	2321.55	2742.13	2861.54	470.294	16776	13197.7	16716.8	63386.8	9021.21	13154.5	23120.9	14773.1	12736.9	15424.8	8050.15	11114.7	10019.8	10190.2	13325.4	10798.4	26986.2	27093	27304.4	21871.2	34516.2	L1	pos
22	M103T124	103.04	103.037	103.126	124.079	110.264	155.51	42	20	13.0065	971.53	0	0	0	741.494	28.0187	0	12.008	12.008	13.0065	14.0093	0	0	0	0	1234.04	1041.87	1563.37	2858.54	778.648	746.639	762.635	1057.92	877.526	905.603	1138.95	669.669	1666.5	1371.23	10224	704.587	795.568	622.373	952.544	715.572	806.537	L1	pos
23	M104T118	104.107	104.052	104.205	118.241	95.296	170.683	55	35	291067	388749	31.0186	166358	388847	264302	220489	114175	135221	157233	128965	136968	89165.4	1342.89	25.0205	17779.7	412051	406338	366452	537878	372833	546262	357682	519123	342756	243299	209353	330802	317529	311218	367877	247419	541568	570108	584020	255789	485192	L1	pos
24	M105T616	105.034	105.032	105.105	616.493	552.651	617.764	37	29	1901.11	3221.93	0	0	3510.34	2584.55	1552.93	0	1988.32	811.487	705.441	688.491	0	0	0	0	15004.8	10112.2	11856.8	222.178	8480.63	10662.9	8450.76	10625.8	14478.3	10716.8	12965.8	13894.6	15846.5	14776.4	16071.1	12869.8	2607.52	2964.89	3104.07	2975.58	6843.22	L1	pos
25	M105T703	105.034	105.033	105.106	702.835	701.832	703.913	21	21	800.509	2461.64	0	0	1203.66	0	0	0	642.401	0	0	0	0	0	0	0	3771.19	1906.73	2028.74	28.0252	941.538	2650.17	1802.5	1753.4	1309.65	2173	1976.8	1582.29	1741.47	2146.95	1747.45	2320.96	809.515	146.102	115.081	591.532	1552.29	L1	pos
26	M105T117	105.11	105.109	105.187	117.479	96.226	140.482	40	35	19639.7	24098.1	2231.19	10557.7	24885.6	15682	12976.3	7388.37	9371.96	10462.3	3996.4	9268.89	6408.27	49.0312	15.0123	776.418	28368.2	24808.7	22652.5	34723.4	25479.8	32812.8	21966.6	30682.8	22282.2	16899.1	13009	20054.4	19950.3	20777	24631.8	15943	34350.8	37083.2	36786	16416.4	31915.9	L1	pos
27	M106T96	105.999	105.997	106.001	96.241	93.887	99.246	21	20	0	0	62.0331	237.148	18.0108	0	14.0084	0	0	0	0	16.01	0	68.0468	24.021	0	5861.12	5494.97	5148.54	8814.01	4224.66	4484.88	4389.76	3685.99	4913.79	4032.39	1119.9	4460.99	4815.12	4654.72	5357.64	6148.17	4169.94	4926.95	5263.09	5279.87	7587.99	L1	pos
28	M106T115	106.109	106.049	106.244	115.067	91.334	126.272	72	34	1602.92	3037.77	396035	532.355	1365.97	1600.96	602.344	423.254	839.466	19.0119	447.319	632.379	794.529	403886	1499.25	40.0229	5132.49	4751.15	3464.03	2058.8	5733.09	6236.54	1492.33	3744.27	5112.83	4316.77	2937.61	5066.43	2671.34	9936.94	7222.41	5528.83	2546.53	3372.93	1290.86	968.83	3897.12	L1	pos
29	M107T313	107.049	107.048	107.238	312.559	297.479	359.716	38	34	3665.2	13355.9	31290.8	2020.28	8827.15	3420.05	3018.92	1911.22	3492.04	1627.89	1006.75	1324.88	1622.03	13247.1	32150.8	0	5905.72	4944.29	3522.02	958.871	4736.34	6243.35	5726.77	5921.01	6798.75	8278.98	1238.03	6486.89	7227.35	5131.39	2365.17	7344.29	5065.25	5476.19	5760.84	1681.37	3571.02	L1	pos
30	M109T343	109.028	109.027	109.118	342.55	279.588	343.648	22	21	12.007	941.513	1063.68	0	964.526	0	0	0	714.397	13.0087	0	78.052	0	0	0	0	4143.62	3684.76	3753.12	314.288	4500.75	4879.43	3725.41	4745.01	6285.14	5071.29	3799.16	5347.58	6287.03	4816.33	4134.38	5414.58	463.27	534.356	827.509	718.628	2287.87	L1	pos
31	M109T122	109.029	109.027	109.255	122.255	94.225	240.216	75	33	4259.13	7910.14	760.507	2250.31	5864.35	2722.51	0	14.0093	3148.89	2218.33	2267.36	1849.23	0	868.521	1761.58	0	10973.9	9180.13	11866.4	5838.18	13616.5	7512.57	6235.54	7240.33	14553.3	14025	14169.3	12457.1	14725.8	12391.1	13402.1	12763.2	7031.52	7406.44	4687.12	8955.46	12620.1	L1	pos
32	M110T989	110.01	110.007	110.084	988.628	689.789	1062.11	190	29	1212.76	5607.59	0	0	789.473	1446.01	2191.38	466.28	1220.91	1321.83	835.596	30.0129	786.561	0	0	1172.65	875.766	1375.14	490.392	1241.09	5760.74	1216.87	1551.33	1332.04	1280.8	3223.76	1249.07	1622.5	1265.11	1320.75	6031.17	1137.97	969.692	2494.56	672.48	1387.21	755.647	L1	pos
33	M110T98	110.012	110.008	110.085	97.5215	92.24	123.265	54	34	291032	371869	68.0363	112287	289120	204547	152765	76303.5	216243	119892	95761.9	86451	77279.5	0	11.0096	11284.8	703053	533936	592568	1.30498e+06	423349	446049	409852	459294	428130	472124	315522	396904	484156	454654	638695	636992	466567	603416	622206	440913	736932	L1	pos
34	M111T298	111.008	111.007	111.108	297.552	287.535	401.735	45	33	9340.22	17487.8	1703.06	4899.26	7665.79	3592.31	3065.04	1788.14	5747.59	3559.37	2508.74	1911.23	1062.71	15.0097	0	0	84197.1	56760.7	75663.7	129088	34840.5	37218	21487.9	39994.9	24931.8	34975.8	28897.9	25584.9	35827.3	33264.5	18047.9	48261	25100.3	29635.7	26049.8	57732.3	129309	L1	pos
35	M111T126	111.045	111.01	111.252	126.437	91.334	146.289	77	36	2819.41	3012.01	15104.7	1923.22	3228.79	1054.74	25570.9	1038.69	803.357	910.569	17885.4	736.421	14525.7	11875.9	11711	1711	1772.52	3562.11	3600.2	5538.84	2256	2436.16	1436.23	2855.14	2155.62	3494.1	4544.04	1745.45	3053.05	4252.92	3305.94	5490.11	5372.42	4531.23	6650.23	6678.07	8664.57	L1	pos
36	M112T97	112.082	112.006	112.126	97.091	88.092	153.882	62	34	42389.8	57161.1	28.0149	16053.4	45362.9	29713.8	23489.7	11475.3	33490.3	18026.5	15754	12722.1	11863.5	25.0167	13.0113	1835.1	104071	83167.3	92005.1	196534	64344.4	70945.4	65905.4	73693.6	71856.4	42252.9	49531.9	67115.2	85434.7	70857.5	73332.1	113037	74131.1	97931.3	4458.74	77967.9	4149.45	L1	pos
37	M113T135	113.001	112.895	113.009	134.981	21.212	161.595	71	26	852.465	80.048	0	2403.68	320.224	1654.96	2096.29	3605.33	1150.61	1676.01	1962.18	2418.45	1582.95	0	12.0107	4458.67	16741.3	49431.8	66430.3	86974.1	7386.27	15313.5	7460.39	20403.5	11353.1	3679.27	9742.76	2268.89	4943.95	2309.92	4195.45	5368.47	10811.5	18501.1	20783.5	24827	78205	L1	pos
38	M113T195	113.034	113.013	113.26	195.429	43.203	299.515	121	35	741.494	640.384	1317.82	2142.28	538.323	2186.4	1871.12	686.429	1255.84	4883.14	761.476	590.328	679.429	2374.36	2055.8	3699.46	1174.98	2498.11	1669.46	906.647	3766.34	2116.76	2471.12	1898.58	1762.2	4624.62	613.536	2122.86	701.584	2445.17	9366.92	920.767	4865.24	6496.1	6272.92	888.71	2191.19	L1	pos
39	M115T96	114.987	114.892	114.988	96.243	22.119	211.014	33	27	1324.7	1300.76	63.0334	784.457	2639.62	1367.85	883.552	2620.69	705.423	2466.59	2088.35	1277.8	1014.65	36.0233	12.0105	4006.59	29330	38271.3	41455.9	89045.8	29800.5	33043.6	32033.4	30584.7	30915.7	33720.6	14331.7	31269.8	35882.1	34010	44298.7	47668.7	36104.6	46580.1	39953	33647	55923.2	L1	pos
40	M115T122	115.04	115.034	115.117	121.835	94.588	152.399	60	34	10911.1	13532	13.008	5498.38	9564.74	7228.45	6405.94	6319.32	8281.97	6343.32	6775.28	5448.63	3613.3	36.0222	0	1375.85	10901.8	12684.9	12818.7	5505.4	10960.9	9007	9117.46	14399.2	13789.2	15739.6	18162	16713.6	17180.7	14965.7	18432.3	15633.5	15413.7	13668.2	16089.7	9680.18	15160.3	L1	pos
41	M116T96	115.988	115.987	116.002	96.246	92.125	173.092	29	21	85.0453	0	34.0204	0	0	15.01	0	11.0066	0	0	0	15.0094	66.044	0	0	240.16	4954.05	6023.31	6502.52	13694.8	4216.56	5277.44	4432.69	4966.34	4382.8	4501.94	3492.97	4724.93	3739.91	4276.29	4964.46	6953.18	2808.6	6876.47	7240.68	5506.08	7664.22	L1	pos
42	M116T989	115.958	115.954	116.038	989.223	789.148	1062.1	209	21	2005.2	1835.17	11.0066	4782.06	1307.82	2136.3	816.49	2313.39	1168.67	1871.25	896.597	1385.83	928.53	0	0	1532.92	7328.44	3081.77	2228.91	7469.53	5099.42	5738.97	5424.06	2294.97	494.198	4602.99	5525.42	6195.26	5378.66	4209.7	5281.93	3116.77	1254.84	1299.65	1235.69	5736.97	5741.97	L1	pos
43	M116T126	116.07	116.034	116.258	126.228	95.579	163.856	64	34	13633.6	21387.4	55.0344	9239.16	9918.19	12876.7	572.343	4982.49	6079.38	3674.34	5085.05	3744.49	5366.93	80.05	5754.18	211.158	23653.5	20724.4	13045.6	69782	9696.61	11626.3	9411.84	6555.73	13410	12679.3	7000.25	12633.4	8195.28	16550.9	16358.5	10609.5	27329.2	27398.1	30111.6	22334.4	30456.8	L1	pos
44	M117T82	116.978	116.975	116.986	82.241	24.184	154.445	51	21	127.059	96.0549	0	157.101	95.0543	91.0585	145.089	208.119	131.084	202.13	246.151	27.0154	350.25	0	13.0121	339.209	2943.42	6400.39	7846.86	14108	1254.04	6294.32	6332.42	5779.09	4154.97	7045.21	2491.07	5910.92	7463.28	1298.15	7758.53	9779.23	2616.74	7263.58	6616.41	5568.14	9003.41	L1	pos
45	M117T122	117.056	117.038	117.222	121.774	22.391	192.859	71	32	1600.8	2143.36	836.502	528.317	3231.02	1328	884.589	2130.42	704.469	2121.06	552.368	1634	1134.76	0	38.0317	581.387	2308.89	1378.15	1318.02	4278.5	1609.38	859.716	2524.22	2023.84	560.448	3022.75	6883.02	2609.23	3993.26	3220.76	3954.56	2329.81	438.263	1033.65	595.476	728.582	1208.01	L1	pos
46	M117T402	117.09	117.032	117.255	402.217	324.108	474.811	46	29	941.627	2045.14	818.584	987.658	2030.22	1205.8	776.494	1279.85	1136.68	996.664	1362.91	1290.74	1235.82	677.451	624.535	899.562	2013.83	655.573	1130.02	399.31	1115.99	1666.36	968.86	1061.94	1275.02	933.763	754.539	1373.14	1268.16	1214.1	1220.1	795.53	1021.68	884.53	1984.32	300.233	527.422	L1	pos
47	M118T130	118.087	118.082	118.169	130.296	33.703	267.48	76	36	151874	163270	7530.23	90280.4	153116	145238	191103	87079.6	149743	202955	151854	115971	191153	1721.09	85.0744	32782.8	46458.8	36087	83264.9	30612.8	184798	205211	111803	211582	147069	111587	119732	114006	108793	153767	102853	115843	134598	140966	149037	64312.1	109379	L1	pos
48	M119T134	119.089	119.035	119.248	133.538	106.182	246.11	72	37	9138.71	10613.1	2668.33	4025.24	10437.8	8635.55	8593.37	5148.17	11923	12002.7	9098.46	7945.96	12139.9	2385.36	1069.92	1985.16	3103.33	3553.11	4975.42	1592.36	13138.8	11712.4	6883.02	14099.5	9775.51	7350.53	7576.62	6916.18	6583.76	9565.36	6423.81	6383.78	8319.16	7612.76	8354.64	3540.09	7525.68	L1	pos
49	M120T129	120.077	120.065	120.222	129.157	90.323	188.885	76	35	951.594	864.54	4233.59	1965.09	926.617	2319.62	1050.63	1163.78	1485.93	962.577	1253.88	85.0607	490.327	1179.76	1147.02	11.0063	13711.2	12004.8	542.434	6373.09	1257.9	1301.11	1012.9	988.847	714.428	7253.8	5821.23	7402.47	675.675	1124.94	10743.6	10231.2	10323.2	11087.8	625.357	7820.25	14481.8	L1	pos
50	M120T358	120.081	120.08	120.163	357.712	356.198	459.439	37	32	3119.98	9351.95	144.105	1460.01	7756.93	7012.46	3550.13	1890.32	3997.54	1152.66	0	1619.97	2176.34	107.068	279.233	0	45333.3	51591	36273.2	48626.6	19493.2	23534.2	15527.3	16181.7	35182.3	39520.6	27918.2	28977.8	46767.1	64803.5	62427.8	34319.4	12755.5	14972.4	13870.1	13323.3	38013.1	L1	pos
51	M121T267	121.029	121.028	121.12	266.716	214.398	276.469	43	27	5510.77	9432.85	0	1710.03	7761.17	1280.85	2424.62	11.0073	3990.52	0	1934.24	1442.87	980.603	0	12.0104	0	742.618	6099.22	7578.49	834.667	23967	37490.5	14122.9	12118.6	11873.3	10731.6	8685.52	13838.8	9088.87	25015.8	10104.6	7827.7	3652.32	2944.64	3774.32	7409.26	4937.11	L1	pos
52	M121T374	121.063	121.025	121.164	374.257	354.311	488.606	79	25	757.473	840.525	0	36.024	716.477	813.488	12.008	0	0	0	0	0	0	0	0	11.0073	1141.88	1749.43	1129.02	4239.58	1429.25	874.874	1475.35	1430.27	2477.44	2966.56	1631.3	2596.19	1267.09	1534.36	1375.14	2442.55	899.599	923.615	1115.74	1246.11	1175.01	L1	pos
53	M122T97	121.967	121.966	122.072	97.247	91.846	197.656	37	25	2228.2	4027.56	27.0162	792.528	885.516	588.42	442.265	54.0324	438.263	111.067	41.0287	364.255	15.0105	24.0168	99.0891	0	1729.41	1488.3	2668.35	1443.3	1514.3	1318.15	1882.63	1090.87	1666.39	2370.07	840.7	1679.51	2215.81	1948.56	1431.27	2918.41	683.488	1365.88	1197.72	2372.17	3515.93	L1	pos
54	M123T108	123.007	122.924	123.096	108.25	66.225	172.279	77	35	73917.3	116465	11.006	34480.2	84353	55290.2	41735	23278.3	63078.1	37926.5	29120.5	31508.2	26679.7	747.448	26.0208	4000.67	87599.6	88372.7	122754	49318.3	82902	95569.1	75458.5	102128	110002	88538.5	97347.5	87741.4	74268.8	89531.5	47123.2	88676.8	90855.5	97253.8	95610.8	56243.1	91488.3	L1	pos
55	M123T212	123.051	123.011	123.139	212.478	180.207	252.064	52	26	843.562	2071.24	15.009	165.099	906.544	530.318	482.289	568.284	804.536	337.236	282.169	386.232	684.428	31.0217	179.143	13.0091	3661.25	1516.3	2255.88	5777.62	5161.58	768.672	5549.69	5041.2	5277.77	1732.56	937.781	2426.18	1040.04	449.449	1892.58	2022.68	1034.69	1659.14	545.363	2318.03	3440.06	L1	pos
56	M123T703	123.046	123.043	123.214	702.831	616.32	755.092	42	32	405.243	5918.55	0	503.302	3521.24	1518.76	1093.68	473.284	2804.72	633.253	1521.01	1141.68	955.637	1058.63	0	391.274	6758.08	3741.11	4441.07	556.463	4174.78	6052.12	3522.98	5052.63	5178.59	3587.14	5568.82	4271.2	3417.79	4453.04	4436.03	4801.36	3059.88	3719.23	3186.23	1234.99	2672.18	L1	pos
57	M123T435	123.047	123.044	123.214	434.555	373.76	546.717	42	28	1337.89	3238.8	1852.18	384.24	2284.45	856.428	784.448	573.358	1065.67	465.291	680.425	2762.73	536.335	1176.74	3575.92	374.234	811.71	3046.54	1345.34	2727.34	2049.54	2899.25	2063.87	3032.69	2997.7	2236.96	2159.77	1891.13	634.528	1351.01	845.704	3347.79	3390.03	1715.98	2186.21	919.766	2902.61	L1	pos
58	M124T101	124.04	124.01	124.244	100.752	91.242	183.203	81	36	11772.9	15431.1	2452.42	6434.75	11571.1	30058	20825.1	4178.78	13122.7	8290.83	10369.9	28163.6	5811.06	1455.83	3262.93	73.0469	2815.34	4319.67	4597.08	5208.49	1889.57	2847.51	1364.19	3860.18	3312.87	1264.11	1091.94	3048.57	2428.97	767.614	4005.43	4268.59	202766	36848.1	22603	2927.68	957.744	L1	pos
59	M125T106	124.995	124.922	125.007	106.315	93.244	125.174	55	33	12479.8	18443.8	40.0218	5566.78	14154.7	8276.09	6990.08	3978.65	8689.21	5876.11	4301.74	4291.86	4539.02	0	14.0115	0	11771.8	13720.6	18341.4	7899.1	12199.2	14188.1	11330.3	15264.9	17064.4	13140.3	13299.4	15048.8	11565.8	13124.9	7505.87	13572.1	12718.8	12992	15432.5	8565.7	13094.1	L1	pos
60	M125T130	125.084	125.023	125.233	130.267	93.274	204.469	42	24	1749.7	316.19	6764.38	96.0768	3334	4864.09	3327.85	70.042	254.152	1009.67	2453.7	5116.58	632.527	1326.83	43246.3	0	0	0	0	2476.16	0	562.562	812.677	499.499	1180.92	1042.91	0	0	730.626	441.353	0	940.806	1902.09	2364.48	2835.77	1039.94	0	L1	pos
61	M126T97	126.063	125.985	126.072	97.1145	23.683	127.292	48	34	115913	175743	0	36344.1	84714.1	61783.2	52232.5	23137.7	65164.1	31714.2	37763	30291.3	26123.4	28.0187	26.0225	4508.87	208098	145418	142403	226374	132412	175809	149027	157072	277521	202750	156482	244495	212810	156820	303093	192263	154783	197859	189965	139243	225691	L1	pos
62	M127T121	127.039	126.988	127.131	121.266	93.237	231.315	130	37	82324.1	96460.1	12551.6	45630.6	64805.9	52984.7	50797.6	40391.2	59620.8	41746.8	43315.3	42933.6	30966.6	8852.53	6842.21	8014.81	79202.9	74849.2	85322.1	54989.5	62603.9	65364.3	53834.3	70309.5	118035	99998.3	123549	101389	108869	90444.8	112151	104048	98284.5	105417	104595	75695.5	95427.3	L1	pos
63	M127T501	127.04	127.038	127.126	501.308	431.71	508.49	32	28	742.495	2257.03	0	0	2906.74	1417.81	1028.64	724.507	1469.93	0	0	0	703.422	0	0	0	8196.46	2175.99	2330.81	2906.66	3730.35	5717.7	5535.07	3747.28	9939.03	10596.7	9260.41	10982	7886.45	6162.54	11768.9	5516.51	1711.09	1326.76	1174.73	1090.87	1974.78	L1	pos
64	M128T121	128.068	128.012	128.258	120.834	91.235	167.502	109	35	5498.91	6036.62	12.0076	2012.28	3763.05	3284.11	2875.77	2417.61	4110.53	3622.49	2563.71	3074.13	1450.91	708.472	708.551	0	6023.22	5244.43	4114.65	3930.4	3865.51	3474.09	3500.21	4342.62	7296.86	7200.23	8848.58	7216.01	7818.77	6484.62	6984.71	7001.83	7297.72	7507.16	6776.38	4937.23	6198.65	L1	pos
65	M129T129	129.09	129.01	129.226	128.795	86.743	204.806	169	37	4512.58	29669.2	1184.79	2217.58	754.431	21015.8	1490.93	1936.08	30745.3	742.424	14578.4	11404.6	721.36	2981.99	2729.42	924.513	140183	37792.9	62242.5	6951.56	715.626	81021.8	3435.86	87850.8	11935.2	16312.3	1708.49	5382.48	2375.9	86754.8	5584.58	109170	5635.22	5402.6	5613.74	8633.76	35657.9	L1	pos
66	M130T146	130.086	130.015	130.24	145.531	93.493	294.483	141	37	96881.3	87324.5	18521.3	24347.2	133984	76679.7	94694.5	36440.2	123110	105317	55469	61586.2	102436	2001	36579.2	6962.06	7437.19	164128	76037.4	30328.2	323356	289457	523427	949007	75972.3	70091.2	130814	92497.6	3425.11	117274	56800.1	3509.12	168848	193979	176742	104038	82300.8	L1	pos
67	M131T96	130.965	130.965	130.994	96.246	24.043	100.54	27	21	0	0	16.008	0	11.0069	0	12.0075	0	14.0096	0	17.0106	14.0082	63.0394	0	0	0	14076.8	10080.9	10255	15148.2	9096.79	10902.7	9730.23	10566.6	17759.2	11321.7	6694.95	14819	15506.9	10178.5	19272.4	11542.9	2554.46	14512.7	12990.3	8939.19	15555.3	L1	pos
68	M131T137	131.089	131.027	131.221	136.842	94.588	242.599	126	37	6832.17	841.561	549603	1573	522.313	5968.67	609.435	2631.58	8923.1	7887.85	4147.76	4718	7568.04	1.17775e+06	1.39947e+06	801.534	2091.79	2144.88	639.511	10539	1355.2	4748.07	1000.83	1209.01	2263.7	6404.55	9628.75	1979.73	6255.26	1187.95	1729.44	1093.87	17792	2128.52	11574.4	7049.53	834.834	L1	pos
69	M132T202	132.102	132.021	132.231	201.915	82.837	296.514	115	37	4647.96	18619.9	47579.7	1107.77	9115.21	4698.74	1344.86	937.625	2395.52	883.543	739.411	1043.7	3038.93	3156.89	6138.37	552.315	38448.9	30710.3	32512.1	88955.1	10808.3	10347.6	10275	8864.82	8887.88	18115.2	8483.42	11061.8	18606.1	38200.7	32628.3	19939.3	26955	34814.1	31944.5	23406.6	70220.5	L1	pos
70	M133T97	132.903	132.902	132.994	96.6915	91.953	99.249	22	20	1043.52	1271.83	0	0	0	0	0	0	0	0	0	0	0	12.0083	0	0	1233.11	770.66	1343.16	2596.22	872.738	1132.96	692.606	821.695	2089.67	1296.11	879.753	1256.12	2102.77	902.773	2231.06	1507.31	508.339	1747.05	749.428	1160.05	1834.55	L1	pos
71	M133T129	133.058	133.031	133.222	129.295	111.139	229.801	109	30	5278.79	7846.61	1189.74	2125.42	3938.46	4406.64	5306.18	1990.33	3953.2	2527.52	2246.25	2147.43	2269.26	625.375	859.764	307.205	6589.81	3188.79	5517.93	308762	1199.2	2261.94	6045.25	5329.6	4400.38	3193.74	6030.38	4691.97	3713.89	3721.35	3965.47	3014.15	1413.94	2868.72	5628.75	1453.21	1246.04	L1	pos
72	M133T705	133.099	133.049	133.249	704.927	641.77	837.027	39	24	673.481	2414.34	0	501.376	509.305	511.204	418.261	270.169	348.217	494.247	328.246	368.23	475.297	2031.22	3143.83	456.285	2694.45	820.703	1709.14	277.242	526.421	930.814	1763.59	749.749	5909.95	3629.26	3563.24	4948.85	3454.88	2048.82	5055.59	1252.04	2062.27	720.48	1860.08	532.466	629.503	L1	pos
73	M134T123	134.115	134.046	134.209	123.265	109.108	157.158	101	37	5525.76	4131.95	1588.93	2531.52	10388.2	6973.65	8446.91	4826.68	10371.8	7716.14	6114.4	7132.16	8147.52	3301.2	4191.84	1067.67	11064	12756.3	12779.3	37504.1	33872.1	42749.9	32526.1	35787.2	37749	25322.7	28302.9	27341.4	19996.2	24441.2	26027.8	21617.6	13461.6	15090.6	15908.9	12967.1	15925.4	L1	pos
74	M135T143	135.059	135.046	135.249	143.489	119.276	204.952	87	37	338226	68943.1	9076.21	190235	593439	498143	21723.7	237359	565081	395286	1325.82	336282	28181.5	43688.6	23625	112954	1856.44	610168	708365	64161.3	915112	92549.7	929178	1.13936e+06	1.2587e+06	98210.8	103988	102386	89900.3	1.04592e+06	77712.5	943225	1108.69	522171	483527	311995	566350	L1	pos
75	M135T592	135.114	135.043	135.208	592.237	550.127	648.25	45	25	1826.06	4097.52	0	0	2204.47	1237.55	197.107	82.0373	568.325	73.0465	39.0213	27.0147	102.065	11.006	64.0524	13.0083	3678.89	1657.49	2168.83	1394.22	1694.32	2182.78	2163.62	2733.5	1858.62	2821.23	3046.51	661.567	2655.27	1809.55	2430.12	1613.38	1202.72	1429.86	1580.02	378.309	1348.12	L1	pos
76	M135T350	135.066	135.042	135.193	349.596	297.479	402.466	39	25	0	1282.96	9243.88	0	1676.91	1194.76	0	15.0094	922.576	0	0	0	0	15582.9	21056.2	0	1057.95	994.852	813.677	14.0122	1663.16	2038.67	920.805	1828.37	1775.58	1825.56	1263.95	1208.03	838.67	1142	1548.29	1733.59	1478.99	1475.88	2060.2	321.281	578.495	L1	pos
77	M136T130	136.062	136.049	136.211	130.392	94.225	171.176	87	37	23313.7	37764	2462.33	12883	41991.7	32751.8	26250.3	709.443	693.346	24946.6	24362.5	21117.1	26271.7	7131.32	1109.95	7916.75	56502.7	748.641	42758.2	4322.65	55567.5	63388.6	57631.8	71503.5	74321.5	71618.5	75714.3	75160.8	64851.8	67807.5	67319.9	8377.89	16547	30542.8	33408.1	20782.6	925.694	L1	pos
78	M136T261	136.075	136.059	136.195	261.153	226.644	375.852	73	33	5647.76	9915.95	14441.6	1850.23	8198.92	3575.08	1463.01	1764.12	0	4411.55	0	2787.76	117.07	7885.73	17597.9	32.0192	16267.7	8569.34	12845	58210.1	16976.7	21763.2	13303.4	19648.4	15137	11516.5	4102.69	7314.5	5654.02	9897.14	5132.7	10654.5	13632.4	16343.3	16403.9	8918.29	21412.7	L1	pos
79	M137T305	137.059	137.045	137.205	305.439	264.489	350.593	103	36	12678.4	16737.2	1719.06	3554.19	10233.8	6081.55	2176.27	1745.97	5557.7	2429.49	2817.81	2316.42	2602.73	752.501	1132.13	0	63008.4	5200.34	21417.7	8927.55	15025.9	25468.1	15255.2	23654.9	25105.7	6127.08	8589.36	24126.9	38381.1	46140.7	9580.66	14709.9	10854.7	12963.3	13906.7	9528.79	29559.6	L1	pos
80	M137T208	137.049	137.021	137.169	207.5	160.746	244.517	86	34	7120.15	11747.7	2424.41	2958.88	10606.7	10618.4	5412.01	3998.4	2794.68	0	2553.53	2597.56	1079.67	2648.63	10492	0	42634.3	1455.21	34911.9	1700.54	12483.6	16331.4	18085.1	15635.9	13075.6	3181.65	4205.15	2670.13	11150	20159.5	6233.5	19776.6	7333.51	8718.99	9559.37	3872.32	11056.9	L1	pos
81	M137T122	137.059	137.022	137.173	122.461	95.226	159.985	70	37	19049.3	28641.2	3148.8	9953.12	31810.5	26222.7	19062.4	11743.5	29498.4	18429.4	17147	15573.9	23166.9	14370.8	13537.2	5773.67	40960.1	30289.6	35739.5	3123.5	44574.5	49619.4	46044.7	57103.3	55807.6	52574	58923	54033.7	49097.5	47835.4	47967.6	46995.1	21951.6	22968.4	24430.3	16562.2	26063.3	L1	pos
82	M137T476	137.056	137.022	137.153	475.645	419.609	538.027	69	27	1405.88	2963.97	0	395.282	700.467	750.469	410.328	301.172	813.488	441.265	395.226	270.154	411.294	0	138.118	70.05	2177.18	3141.83	3079.69	122.105	1884.46	1999.66	1904.71	2343.92	1850.54	2433.13	1940.55	2217.58	2531.61	1227.05	5075.44	2026.62	1173.78	1158.66	1516.01	690.69	2775.5	L1	pos
83	M137T688	137.06	137.023	137.187	687.763	567.653	732.991	61	20	0	2384.43	12.0075	0	776.517	24.012	13.0081	0	0	17.0085	0	92.0575	11.0069	25.0156	201.176	51.0319	2620.36	1109.79	819.655	6888.74	1092.78	829.691	903.79	936.936	2057.91	2491.49	3734.39	1619.35	2966.59	2440.44	3906.42	1341.12	932.582	1049.63	976.61	316.276	995.796	L1	pos
84	M138T141	138.055	138.046	138.236	140.717	30.195	225.916	118	37	88610.8	96472	544.435	43920.2	114386	136116	129065	73684.6	365205	247922	197641	193278	419290	1619.08	2024.66	52872.6	72581.5	52605.1	73030.9	7740.03	130777	144077	154063	175196	328528	148361	280375	297543	220297	305321	190404	255969	182197	186568	185821	145031	102413	L1	pos
85	M138T305	138.052	138.047	138.208	304.519	300.319	344.808	29	22	871.523	1063.68	532.38	90.06	608.355	451.278	251.167	74.0432	501.292	121.081	237.158	512.341	236.157	721.412	2411.04	28.0163	4652.76	542.361	1596.47	726.605	602.516	1943.66	756.648	1640.31	2222.06	1326.1	309.309	2470.06	2985.56	3236.8	931.838	2734.25	1312.95	1446.89	1342.85	782.684	2635.32	L1	pos
86	M139T299	139.003	139.001	139.007	299.293	290.558	363.55	43	21	24.0156	0	0	0	35.0228	0	0	0	11.0066	0	0	0	0	12.0072	0	0	542149	388771	486017	874775	214148	255168	157128	270523	166400	240317	199797	168947	237694	227697	151053	343744	213491	236037	260306	401618	871573	L1	pos
87	M139T134	139.056	139.01	139.182	134.359	93.887	190.858	102	35	3145.8	3799.28	55.0314	666.333	7293.37	1540.92	1656.05	1511.93	928.398	1263.84	550.275	763.509	34160.9	25.0156	1631.27	4295.73	5390.49	660.566	4090.5	5959.21	10207.2	11784.8	13031.9	12553	22215.2	11637	21050.4	23313	17663.4	22208.2	13513.8	19312	6421.85	12080	10047.7	7931.48	9358.31	L1	pos
88	M139T383	139.04	139.014	139.182	382.719	296.514	475.683	124	35	3496.45	11726.5	0	1598.98	1929.07	4101.28	4286	2051.37	5135.59	572.318	2193.32	1779.07	586.352	2526.51	0	2537.56	22370.3	26919	19115.4	7287.62	3244.88	25820.5	18482.6	22955.3	7360.15	30270.2	26481	29721.3	30066.5	24942.4	25471.2	32169.5	6072.47	6516.14	8024.81	6492.84	17904.6	L1	pos
89	M140T107	140.056	140.001	140.104	107.249	92.304	191.329	71	33	2028.01	2483.65	0	1185.71	1758.1	1159.83	1067.64	1212.81	1306.87	1809.15	914.571	705.564	2031.41	0	0	12.008	2785.35	1943.62	2028.59	1163.9	1606.43	2875.61	2416.19	2701.25	2575.14	1987.59	2441.11	1408.23	2063.86	1795.66	1187.99	2044.84	3253.32	1368.86	1599.89	1214.09	1674.42	L1	pos
90	M140T299	140.041	140.005	140.101	298.603	290.784	385.919	61	33	5826.58	10727.4	0	2802.8	5403.49	1286.73	2097.33	783.559	4334.71	2086.34	1488.99	899.514	870.554	0	0	51.033	21965.6	29400.4	33903.3	65745.8	15815.8	15265.2	10430.2	20669.8	10790.1	16923	7580.03	11654.1	15614.8	13863.4	10269.7	23393.3	15180.1	17607.8	17325.5	25325.1	62842.8	L1	pos
91	M141T96	140.962	140.961	140.963	96.2445	92.125	99.539	28	21	0	0	0	0	0	0	0	11.0073	25.0162	0	0	0	0	0	0	0	11644.6	17388.6	19715.6	16541.2	11555.8	8968.06	11249.6	10935.4	15899.9	9506.31	7523.58	20130.2	19586.3	14154.3	11190.9	21785.6	15411.3	21340	20345.6	14726.5	25228.2	L1	pos
92	M141T134	141.055	141.011	141.246	134.325	22.597	219.563	89	36	1303.81	2724.56	197657	1481.89	1523.95	645.403	1326.84	769.481	7709.33	613.409	564.322	3369.14	529.423	168174	104240	0	14900.8	6169.09	2359.02	7014.21	7550.29	563.469	1974.64	2376.03	48721.9	31450.6	45003.5	42613.5	20776	13479.2	39596.8	689.551	2104.4	770.616	2457.51	1120.96	8772.73	L1	pos
93	M141T343	141.056	141.051	141.151	342.575	297.609	368.351	44	33	7492.49	15534.5	0	2828.54	16758	7874.01	8213.75	4649.96	11953.5	7379.43	5185.63	5132.26	4118.47	0	0	591.507	6476.75	8593.57	7460.39	788.709	8696.24	10223.4	7950.22	9564.96	9874.35	8784.43	5655.4	10353.9	11392.8	8392.45	11585.3	10853.5	9711.18	11149.1	11902.6	2417.17	6103.79	L1	pos
94	M142T115	142.053	142.021	142.238	115.045	22.312	257.244	79	28	0	669.401	14464.3	0	760.434	0	0	0	693.396	2739.67	0	0	3597.46	11667.3	1747.53	9681.05	796.663	1700.53	1115.99	2464.01	1543.37	1539.4	1414.26	1780.62	787.612	711.622	2617.45	814.712	525.438	1051.93	5164.39	2114.73	866.577	672.448	1037.69	1071.83	988.79	L1	pos
95	M143T127	143.113	143.019	143.221	127.309	95.939	202.209	50	29	3226.76	3210.29	12290	24.015	4690.81	2629.75	4371.73	0	5849.02	1839.17	2459.43	1844.15	2335.4	2718.51	8800.69	24.018	3984.45	2291	2223	821.73	4963.25	1897.58	5216.86	4298.63	2622.64	2551.09	2144.88	1366.09	2788.48	2552.98	568.454	2518.96	2277.71	2669.78	3189.03	994.87	1263.03	L1	pos
96	M143T763	143.088	143.034	143.188	763.433	713.842	847.914	30	23	51.0325	4354.54	0	198.126	1468.98	69.0439	127.081	872.555	852.568	53.0337	134.097	187.119	110.07	0	14762.5	141.077	1369.19	1744.47	1162.03	933.8	601.515	850.695	659.577	2096.83	1404.89	708.619	1000.9	883.883	903.803	1500.37	862.705	1304.06	385.245	1334.78	1243.75	5571.52	5001.16	L1	pos
97	M144T166	144.102	144.05	144.206	166.121	93.163	191.766	76	37	7735.64	5018.01	46696.5	2782.67	10504.3	7270.36	7436.46	2951.77	10295.1	1280.79	5169.29	4664.97	7162.56	1785.15	47489	899.642	5296.29	9459.51	4408.4	508.339	5223.3	9008	21571.6	14125.9	18563.6	9011.1	10385.3	16203.6	21457.1	20096.7	7207.6	9922.81	18617.9	19635.3	2253.43	4334.33	11128.9	L1	pos
98	M145T122	145.05	145.048	145.208	122.269	21.279	236.354	85	36	214935	246011	47.0299	131412	165364	139913	135163	110084	155666	114419	120988	122437	84496.3	3099.06	4025.4	23886.2	136534	137925	150045	81295.7	95208.5	105871	83188.6	123517	178180	181494	213892	173013	97867.5	154887	193385	171928	254194	264227	252757	129909	165301	L1	pos
99	M145T636	145.042	145.029	145.189	635.763	548.135	735.016	79	23	0	13.0078	0	0	1288.77	0	13.0091	0	836.523	0	0	0	0	1420.79	474.379	0	3399.97	2767.21	2951.46	1498.5	3434.75	1063.76	3030.52	3427.97	4496.46	3566.01	3663.35	3353.98	3761.13	1731.54	3788.41	2578.18	414.331	478.287	450.27	2649.24	1365.17	L1	pos
100	M145T436	145.051	145.042	145.203	435.853	264.096	483.734	51	23	124.074	276.166	0	135.081	2865	1438.78	67.0536	29.0174	1172.7	1062.68	187.112	306.184	89.0534	1851.23	0	60.036	303.242	2452.14	2037.81	4153.74	739.493	3757.41	400.4	682.682	843.702	446.357	499.399	833.5	565.471	912.782	2563.22	855.57	2686.71	2793.86	6365.02	1354.22	3669.3	L1	pos
101	M146T132	146.117	146.037	146.26	131.719	86.743	236.354	176	37	15643.8	16853.1	2823.57	8420.18	12284.4	8351.78	9779.28	8050.17	10374	8199.67	7746.52	7545.03	6289	1479.92	4221.62	1639.04	9398.83	9561.76	10196.4	5285.22	6876.3	7846.53	5569.01	5321.65	12399.9	12256.2	14043.7	12242.2	13279.1	10818.8	14510.2	12222	18092.1	19293.2	18097.1	5499.81	12362.5	L1	pos
102	M147T128	147.076	147.028	147.185	128.296	87.151	244.079	141	37	10653.4	9028.32	11475.5	7545.4	9487.74	4450.67	4674.5	5265.32	2412.21	870.58	1615.08	2854.71	557.334	12006	417.417	864.576	14500	7837.05	6222.22	16179.9	4298.76	2941.35	3312.01	5535.84	3959.97	5335.74	7819.08	4322.96	6385.1	6424.78	6050.37	9085.81	135365	135374	15501.1	11879.4	16786.9	L1	pos
103	M147T486	147.047	147.04	147.257	485.598	416.199	548.719	80	27	4782.04	1125.79	2863.75	798.532	753.502	1262.79	823.549	444.247	1921.07	1045.58	751.501	959.533	925.514	3722.6	5937.34	0	1458.83	5366.52	578.482	319754	1182.03	10284.5	880.704	613.511	3934.57	2582.35	2214.97	3074.3	1975.44	656.583	2842.58	1647.46	3009	65792.8	61163.6	31611.3	447.358	L1	pos
104	M147T632	147.141	147.042	147.222	632.456	593.892	672.816	39	23	0	0	1025.73	2560.57	0	0	0	1052.53	6198.98	862.575	871.436	23.0148	0	955.597	2157.98	12.0069	31532	18595.1	13841.1	85720.5	12420.5	22231	14196.2	23654.5	20146.8	25096.1	24961.4	15102.9	24250.8	28288.2	23025.3	36675.4	67926.4	67687.3	79529.7	36678.3	98064.9	L1	pos
105	M147T713	147.045	147.042	147.144	713.246	683.667	727.108	28	20	0	25.0159	72.0458	36.0229	0	4366.91	0	0	5050.21	3071.53	0	43.0313	2736.58	0	0	0	2765.37	12124.3	13906.2	1375.12	10843.6	14317.4	10687.5	14938.9	12566.9	15792.6	17376.7	15925.6	17406.7	21869.3	17948.7	18581.2	1880.2	756.472	1408.77	3389.77	9215.37	L1	pos
106	M147T350	147.045	147.042	147.164	349.611	318.085	365.784	30	20	811.487	1655.05	11.0066	23.0138	755.503	64.0448	589.421	0	34.0238	0	13.0078	182.127	0	0	0	0	1508.36	1408.08	1555.33	67.0603	2340.87	2851.37	1925.76	3322.49	2147.91	4897.12	1749.31	2573.1	1337.07	2613.14	1715.37	2052.71	196.118	386.27	794.433	614.553	1028.9	L1	pos
107	M148T118	148.085	148.045	148.201	117.889	92.345	189.512	52	36	28013	76876.9	1713.92	15108.2	34259.5	27294.1	16797.2	7288.64	19196.5	7642.09	8363.22	8481.09	8227.23	3381.25	1352.2	13.0072	76118.2	52884	74976.3	136252	38630.9	55234	57183.7	66689.6	46714.1	34712.7	37448.7	49879.7	38498.8	43903.5	45409.3	43171.5	63220.1	68436.6	70046.9	48898.3	89526.6	L1	pos
108	M149T1002	149.024	149.022	149.124	1002.13	994.228	1030.35	39	32	6029.71	5325.19	54.036	8324.43	6295.67	8222	6337.69	6631.79	4816.89	7653.9	7753.07	5018.74	2200.47	40.0233	50.0462	4795.66	2651.27	6909.21	10742.2	7496.74	8341.05	8247.59	11260.8	12093.3	10824.5	7628.53	8241.74	9624.24	7923.33	8501.88	9320.88	9076.42	5414.48	5308.65	5958.4	11601.3	9725.07	L1	pos
109	M149T118	149.065	149.059	149.22	117.652	93.356	138.616	40	31	1422.81	4703.82	5154.09	394.236	1764.1	1684.12	628.377	301.226	923.554	82.0512	69.0431	257.161	537.43	9657.43	2367.1	477.298	5400.41	3913.58	4684.83	7840.85	3069.56	3361.69	4423.1	4680.29	3740.49	1314.09	2103.84	3735.11	3105.82	2666.28	2862.22	2927.28	4429.77	2453.47	3492.18	1765.41	6166.48	L1	pos
110	M149T688	149.13	149.043	149.232	687.789	625.776	778.941	26	19	276.176	719.449	60.0382	432.275	258.164	1097.69	267.17	345.22	1148.72	290.132	358.228	440.28	305.166	11.007	1194.07	349.254	453.362	417.341	413.338	59.0536	552.46	598.598	922.83	705.641	2295.15	2102.8	1754.61	2481.07	1642.39	1376.15	2553.35	884.737	66.048	588.392	186.118	1091.98	1081.96	L1	pos
111	M150T151	150.061	150.052	150.231	150.577	94.936	202.446	95	36	872.523	799.499	1568.91	1669	2475.55	1525.97	1995.28	707.53	1472.74	908.649	1189.76	603.345	1880.25	782.521	6488.56	14.0087	2765.49	1843.67	799.666	14000.7	3045.57	1379.18	1231.05	1053.9	850.531	5015.22	2063.65	2169.93	2089.79	5655.14	5126.33	2335.1	1874.12	666.4	6693.46	3800.76	10564	L1	pos
112	M151T197	151.04	151.038	151.179	196.937	146.896	278.55	53	34	5782.76	12828	21553.1	2307.36	8053.03	2994.8	4322.8	1946.09	4724.03	3237.31	1215.81	1504.96	1682.99	0	17294.8	11.0066	3177.75	4144.45	8920.56	995.796	7801.63	8182.81	1644.64	10747.2	8638.63	2513.15	3410.56	6619.79	4894.12	3485.9	2439.13	4687.96	1128.7	5048.36	4544.8	2736.19	5906.21	L1	pos
113	M151T96	151.035	151.034	151.182	96.466	92.239	125.753	39	35	8201.78	10052	1234.62	3072.79	8459.2	5619.74	4291.34	2351.5	6507.5	3898.27	3108.98	1851.32	2624.91	0	1055.92	23.0164	16642.3	14456.7	14221.3	33296.6	11134.4	11867.3	11716	11022.3	11133.8	4308.07	5461.77	11320.8	12406.7	8116.76	16958.5	16777.1	13869.2	18630.2	16071.7	12345.1	19777	L1	pos
114	M151T638	151.042	151.037	151.141	637.793	600.718	742.408	46	19	1920.2	2957.69	0	70.0467	2264.44	11.0061	35.0233	46.0307	22.0122	14.0093	44.0244	0	28.0156	0	0	155.103	774.619	492.394	1406.2	0	1254.04	2374.11	579.579	2152.96	1780.89	1823.62	1664.5	2669.22	3027.69	2991.09	3982.32	2746.2	65.0433	83.0461	252.14	533.474	738.615	L1	pos
115	M151T470	151.042	151.038	151.18	470.131	423.612	483.972	32	22	1828.22	3276.08	11857.1	0	3909.44	1782.19	885.443	0	0	15.0109	0	37.0235	12.0076	10363.6	2538.31	11.007	7743.25	4969.06	5084.3	777.518	7006.83	10012.3	5619.81	9095.08	5246.81	4496.68	5402.5	4778.07	5357.44	5911.92	3954.16	4928.48	832.529	1428.86	965.526	937.767	2138.94	L1	pos
116	M151T548	151.111	151.038	151.215	547.559	516.291	548.772	31	24	609.406	2237.34	0	56.0336	61.0366	811.507	56.0336	51.0306	84.0504	23.0161	131.079	66.0396	52.0312	0	442.442	0	5154.29	2719.17	2397.96	43.0387	3051.49	3951.34	4579.33	3589.99	9823.18	7115.47	7462.78	8695.24	5633.69	4913.02	7331.33	3719.38	1040.62	1237.69	898.599	762.61	2078.89	L1	pos
117	M152T309	152.062	152.055	152.183	308.595	241.606	314.524	51	30	2949.72	4513.16	738.41	0	2936.87	919.525	1133.76	0	1345.67	0	1489.06	30.0191	607.304	12.0076	0	0	7555.47	2673.7	6256.36	38581.1	6962.8	9610	7088.9	9041.53	5685.65	1269.06	2299.01	3953.39	4501.86	4394.72	1702.47	4692.02	10021.2	11904.5	13205.4	10688.7	30511.8	L1	pos
118	M152T98	152.037	152.034	152.139	97.8975	92.122	161.311	40	29	982.491	2068.31	12.0069	1309.79	1519.89	1338.82	709.394	57.0366	1372.87	1112.71	565.353	640.448	153.098	0	35.03	11.0071	1592.41	2753.43	1834.65	6393.48	1844.66	2648.29	2032.69	2444.06	2152.84	2098.83	1616.38	1469.14	2476.14	2242.85	3929.31	3857.08	2925.09	3545.13	3327.1	2405.22	3883.1	L1	pos
119	M153T119	153.075	153.03	153.196	119.254	93.965	229.34	88	36	3969.98	7237.34	1320.83	1504.94	9452.67	7898.74	6764.3	3449.3	6162.92	2779.85	3846.2	3014.09	4605.19	2226.56	0	841.526	4011.67	2347.08	2165.95	5985.08	2344.13	2527.96	2544.29	2384.14	5665.96	4208.78	3807.11	6170.93	6053.84	4357.56	7828.17	4350.48	3178.12	3056.83	3273.08	1186.99	600.5	L1	pos
120	M153T592	153.123	153.031	153.23	591.773	545.785	625.776	44	24	1127.68	2779.59	11.0066	13.0078	1820.16	794.34	0	0	26.0182	12.0072	13.0078	0	23.0138	14.0084	744.62	0	2291.78	1824.68	1988.81	112.101	1525.35	1622.42	1005.78	1680.44	1338.17	2221.88	2273.89	1684.4	1947.58	1417.16	1708.54	888.761	1074.67	1141.73	1154.77	382.306	950.855	L1	pos
121	M153T417	153.054	153.018	153.159	417.125	362.566	494.853	36	23	0	876.584	1206.84	0	929.557	0	15.0105	0	0	11.0066	0	11.0066	11.0066	0	99.0891	0	892.714	1324.1	1014.89	1254.1	830.726	1344.15	1234.13	955.743	982.655	1483.21	735.63	1062.93	1352.13	1544.34	721.577	811.608	1021.61	749.468	1002.67	551.441	1622.37	L1	pos
122	M154T168	154.06	153.948	154.086	167.609	92.236	200.568	41	23	4798.74	596.298	984.656	791.494	3651.3	926.529	947.631	236.138	935.467	232.155	0	631.368	121.081	871.581	1638.36	11.0073	17191	3680.06	4850.2	50.0333	5451.03	6262.21	12836.9	7274.46	620.517	841.748	764.655	701.593	1545.39	840.72	1438.32	574.478	1331.89	135.079	6231.96	60.05	209.174	L1	pos
123	M155T457	155.035	155.03	155.246	456.73	377.243	544.964	93	34	5141.27	11700.2	0	3201.33	4050.58	1619	1896.33	1097.73	3788.52	1421.95	2619.81	878.549	1052.7	0	1122.01	0	6462.38	1876.5	2697.16	1191.07	6021.01	4878.99	2706.29	5928.01	6801.04	4195.77	4372	3725.48	3130.99	6794.55	4328.36	3721.04	4972.48	6035.02	5888.74	1552.31	2881.4	L1	pos
124	M155T191	155.034	155.032	155.219	190.908	96.185	248.379	102	29	1455.73	1958.2	1271.71	0	8620.17	1185.79	1694.04	1856.18	0	747.427	0	1109.67	0	1522.91	528.44	0	17207.7	21600.8	26539.2	933.8	23768.8	41667	13485.8	21762.8	16231.9	23581.9	15847.6	17885.4	21185	18909	7510.67	19390.6	3911.23	4559.25	4295.5	10852.3	19825.5	L1	pos
125	M156T112	156.074	156.011	156.24	111.789	22.379	190.316	32	23	210.126	15.009	0	1222.76	119.071	376.226	1139.76	1481.82	748.374	3060.84	1913.19	1157.72	3363.24	13.0078	665.554	1063.71	609.522	26.0208	1053.96	1813.51	936.858	119.095	719.629	19.0152	1093.85	111.089	16.016	145.116	27.0216	0	792.66	1994.74	3443.41	2046.23	3502.23	2904.54	4264.49	L1	pos
126	M157T132	157.049	157.011	157.192	131.799	90.24	195.36	89	35	11224.2	6852.42	7323.66	7765.17	9264.63	2001.6	2777.85	4148.3	2923.46	2844.78	2070.03	1665.83	790.553	9400.04	2483.17	1248.83	1630.22	14485.7	29881.1	2889.31	931.724	8308.12	4839.14	38605.1	3229.42	25247.6	29720.7	2143.87	8401.53	2037.83	1822.46	1339.17	12336.7	11528.6	12685.9	12381.1	16235.4	L1	pos
127	M157T298	157.013	157.01	157.164	298.116	278.496	374.851	52	35	41891	77192.4	0	19165.3	35820.5	15783.9	14295.3	9850.06	28428.7	15846.6	10210.3	10202.8	6743.93	12.0078	899.761	1020.65	124611	101579	124647	244885	61874.3	65108.2	40234.5	71214.9	38038.8	58135.3	50932	38989.1	59315.5	50750.4	34782.2	78885	117215	127943	121183	96329.2	214557	L1	pos
128	M158T313	158.014	158	158.123	313.462	225.274	496.398	140	33	2843.81	2166.35	0	2647.68	2617.66	1541.1	2590.66	770.513	1265.72	643.514	591.355	3573.47	634.423	0	0	0	712.57	1208.72	6979.9	17025.6	2489.49	746.597	4561.71	1936.66	843.613	1818.54	5833.06	1102.98	993.91	1062.92	725.725	5195.25	9001.6	8417.47	9062.72	7805.93	2919.92	L1	pos
129	M158T138	158.107	158.01	158.259	137.528	22.379	212.606	66	28	1096.65	852.609	1064.68	823.47	526.351	1572.1	1514.08	950.665	1110.56	1111.67	1345.81	2776.62	857.49	732.366	443.354	630.378	547.456	0	2202.86	392.314	4821.31	736.613	17.0153	1811.55	0	2021.77	2417.09	2226.78	2922.6	541.541	796.796	0	671.403	719.479	1054.66	887.776	1151.02	L1	pos
130	M158T1005	158.154	158.152	158.26	1005.2	997.601	1015.54	34	34	7611.68	7967.31	51.0291	8038.2	7567.86	7446.78	7356.2	8479.3	9528.01	8293.18	8204.92	6541.27	7268.84	80.048	44.0381	7381.15	8606.08	6941.24	7736.54	8850.58	10690.6	9510.92	9197.11	10372.1	9454.29	8910.23	9799.06	10004.8	9431.66	8464.47	8590.51	9814.83	8286.32	8999.8	9654.03	8138.88	10412.4	L1	pos
131	M159T127	159.071	159.024	159.21	127.319	98.259	171.913	56	29	2085.16	2892.45	425634	1479.06	1495.85	1519.87	741.445	792.566	1185.59	788.492	463.278	1554.09	418.251	347030	190536	103.082	1642.28	1336.14	854.732	0	1239.99	703.547	872.763	899.749	1714.43	2049.05	1955.47	640.512	1805.55	0	2523.21	1776.18	0	2556.53	3042.94	0	0	L1	pos
132	M159T551	159.101	159.024	159.206	550.793	473.793	647.775	48	26	86.0602	81.0486	414598	67.0469	834.556	790.474	118.083	103.062	71.0497	22.0132	22.0132	79.0553	101.061	393869	466252	47.0282	2725.33	1055.84	1200.08	2933.48	1237.07	1463.24	1420.99	1072.86	4532.77	2888.41	2030.69	4828.39	2851.59	1079.88	5916.93	1281.15	1983.39	1017.65	2264.46	2098.77	4460.05	L1	pos
133	M161T128	161.046	161.043	161.216	128.237	94.366	243.318	55	35	13665.2	23683.1	6243.9	4248.32	7773.66	10831	13397.4	4712.94	17039.5	7627.76	7223.13	6306.01	9029.08	4467.98	2600.34	0	4143.76	3921.48	4614.9	554.462	6140.52	7143.42	5884.34	5615.05	2892.02	2394.05	2669	1728.48	2526.21	2471.16	2229	3293.69	7263.54	7935.55	6081.38	1987.62	2618.29	L1	pos
134	M162T148	162.109	162.023	162.238	148.175	116.612	246.782	42	26	987.592	1015.73	5683.41	0	1656.1	0	0	413.248	560.28	0	0	2487.53	610.366	16647.1	2410.22	0	338.338	904.904	1535.34	59.059	485.388	734.629	699.583	1030.88	731.64	489.489	1237.06	824.549	1073.07	738.646	1453.24	1238.08	651.326	383.23	793.453	266.266	525.525	L1	pos
135	M163T403	163.055	163.038	163.225	403.009	256.354	512.271	194	37	4017.47	6201.62	7523.78	850.425	4350.61	2421.69	2008.34	833.555	2103.23	518.296	1311.87	1205.66	26106.6	10779.9	2817.56	6431.28	167944	812.65	2158.92	2471.16	1572.35	1603.34	847.678	839.671	2221.94	1979.76	1702.49	3885.33	1842.58	1138.91	652.522	4535.78	3226.76	3246.36	3525.11	1462.3	1609.61	L1	pos
136	M163T559	163.039	163.037	163.149	558.745	537.929	600.249	58	33	227744	421695	0	92326.5	272918	139600	116626	81469.2	267526	156276	117249	123389	80897.2	0	44.04	0	541802	363629	420607	557048	391684	469065	440703	519011	618936	761948	737015	555335	582523	699622	686720	663972	339844	371783	410601	210132	457431	L1	pos
137	M163T647	163.046	163.037	163.242	646.801	610.226	771.567	73	33	30948.6	59183.6	0	0	65640.3	33436.2	28454.1	19533.9	41692	23894	19100.1	19214.5	18679.9	0	959.822	0	125862	87398.4	95824	29878.6	86327.9	113116	86054.4	101674	131623	143738	133961	157549	151663	152423	152056	143375	11890.4	14397.8	17024.9	22179.1	47804.8	L1	pos
138	M163T124	163.06	163.054	163.245	123.814	92.234	186.633	68	37	475440	547239	781.488	286081	362163	348531	307147	236192	388195	279631	312828	286743	223437	2857.71	1475.33	59991.2	221845	227550	252203	131906	169291	179407	148230	210925	305064	290534	377627	313917	320573	268693	330671	322082	533584	552082	517113	232699	269537	L1	pos
139	M164T119	164.074	164.063	164.219	119.416	103.484	186.313	82	36	39812.1	41919.9	73.0465	22651.8	28854.8	25162.8	24066	18290.2	26503.4	19934.3	21464.5	19157.8	14840.9	2042.36	4199.64	4740.84	17318.6	19218.1	17659.1	9216.37	11045	14008.9	10586.6	14357.1	24833.8	20556.8	24255.2	23195.3	21994	23095.2	26174.4	23021.8	36562.3	36422.4	40681.1	16827.4	19244	L1	pos
140	M164T559	164.043	164.04	164.155	558.725	548.609	582.766	40	33	19997.7	40038.5	0	8207.22	26312.7	14258.8	10505.7	5203.12	28205.9	14685.3	11690	12269.7	9562.84	0	25.0225	0	52476.1	38701.2	43254	64583.1	43530.9	47900.5	46581	53780.3	61964.3	78036	77566	58359	58664.8	67986.7	67229	63572.9	35537.6	39715.3	38223.3	21530.9	44504.1	L1	pos
141	M164T475	164.042	164.041	164.153	474.657	448.124	493.754	39	33	10030	20850.3	0	5009.34	10280.5	3722.23	4710	3341	6345.81	4722.9	3519.05	3066.04	2749.75	0	0	0	15571.3	16275.1	14341.3	114322	12380.3	20318.7	12924.8	22175.4	24589.5	30559.2	27436.2	23208.5	31254.6	23681.5	34602.6	29799.4	19688.8	61325.7	58133.9	30133.6	69977.9	L1	pos
142	M164T647	164.043	164.04	164.157	646.801	635.751	668.017	29	26	0	5607.27	0	1172.78	7042.22	0	3364.96	1704.99	4160.77	2314.32	2075.24	0	1804.11	0	12.0109	0	11736.9	8600.81	11145.1	565.514	9266.94	11600.5	8422.12	10947	13297.1	14875.4	13829.3	14731	17627.1	15022.8	14558.1	13473	1109.65	3586.96	1405.84	1753.59	5098.24	L1	pos
143	M165T509	165.054	165.042	165.24	508.682	324.479	762.178	225	36	3341.95	7294.98	497.414	1350.9	4763.98	2775.85	1627.14	857.476	2698.69	1417.85	1334.67	1191.66	847.605	5133.93	3322.91	13.0091	5432.17	4244.64	4560.8	5059.14	4282.57	4930.03	3492.79	1670.39	3481.16	5537.43	5256.04	4834.95	4535.08	4412.92	3904.12	3121.77	2200.26	3825.43	3380.03	1455.16	4019.31	L1	pos
144	M165T121	165.068	165.051	165.205	121.263	94.918	128.199	50	34	6512.25	7580.55	11.0061	3420.2	5220.13	4400.93	1017.68	24.0144	956.637	3399.09	3622.23	3966.64	3030.86	54.0378	1547.29	859.573	3664	2455.91	3893.59	1563.21	2173.93	1965.72	1442.24	2675.14	4829.1	3624.82	4292.9	3640.18	1684.44	3972.36	4940.11	5200.33	5955.97	7263.67	7098.56	2556.16	4003.08	L1	pos
145	M165T238	165.055	165.053	165.169	238.341	201.211	248.219	39	27	2689.72	4496.81	10679.6	0	3071.94	1022.64	692.461	0	1052.65	0	50.0316	0	0	8279.17	26681.2	0	6380.46	10668.1	10095.5	82388.6	5950.9	7654.69	2048.79	5641.7	1099.79	5538.66	5676.07	3461.14	4643.18	11835.9	7903.06	9246.7	13687.1	15518.3	17122.9	13523	34829.6	L1	pos
146	M166T359	166.086	166.081	166.239	358.572	351.617	415.653	40	34	1659.02	5891.93	805.512	0	4164.45	3375.25	1541.92	1161.84	1323.79	891.567	33.022	761.423	1273.78	673.421	1574.33	0	23106.2	23641.7	15914.6	19240.5	9658.36	11360.9	6297.32	6805.23	17426.7	21487.1	13720.1	16092.6	22965.2	32043.3	35036.5	17771	5620.74	6630.29	7224.21	5782.36	17976.7	L1	pos
147	M166T184	166.085	166.053	166.203	184.311	111.629	248.511	49	31	3718.29	14243.5	1218.78	1028.63	3928.31	1234.77	903.602	0	1855.08	0	814.488	75.045	1846.17	0	741.741	0	655.546	781.71	1565.38	1224.05	1917.6	960.768	1314.07	765.656	2630.25	1094.96	2912.57	1521.27	1759.6	979.89	827.709	952.857	975.62	941.627	888.555	1076.86	498.498	L1	pos
148	M167T351	167.071	167.068	167.224	350.548	312.524	416.526	69	36	4984.32	8792.13	6449.1	1409.78	8688.53	3722.23	4719.83	2732.59	6339.52	4820.96	2784.77	2479.73	3013.92	550.314	895.806	49.0327	5345.67	6813.11	7172.37	1766.62	9989.32	12967.1	8176.35	13477.4	14690	20476	11395.1	15103.3	14036	11466.5	11373.9	10151.1	5708.42	7904.27	7676.88	3391.05	6812.19	L1	pos
149	M167T267	167.037	167.033	167.15	267.208	241.189	280.459	49	30	27652.4	35667.2	0	12849	37531.9	9672.44	15802.3	9864.23	19199	15651.1	1360.68	8349.13	4697.02	0	0	1857.28	1005	6680.01	8781.25	769.615	3677.67	13843	6845.23	9959.62	4150.55	7635.46	1686.47	1919.6	8878.66	2476.12	6504.63	2689.69	19637.6	10549.3	23598	1251.83	2611.61	L1	pos
150	M167T546	167.142	167.065	167.257	545.738	447.445	592.373	80	34	1339.96	4327.36	772.515	2291.46	2415.61	2161.44	1190.83	29.0174	1466.88	475.238	2035.16	114.068	2729.77	653.408	1585.43	111.067	10007.3	5456.46	5146.21	950.831	6633.42	7750.45	9210.9	7955.62	20533.8	16186.2	15554.1	18684.3	13182	10138.3	14897.8	8633.01	1111.74	1992.27	3023.92	2025.69	4252.82	L1	pos
151	M167T127	167.089	167.011	167.204	127.286	94	188.492	38	29	616.308	931.559	0	14.0093	2274.3	2970.65	1619.08	536.268	0	525.35	1024.51	974.584	880.55	12.0069	616.528	78.052	1950.71	1407.25	1296.3	0	1062.88	2536.32	1554.36	1214.04	1690.21	682.682	1432.19	2315.98	1395.39	659.513	2022.68	1857.48	583.35	249.166	960.6	731.569	988.768	L1	pos
152	M168T154	168.065	168.062	168.179	153.834	128.629	175.174	38	24	3488.24	0	0	35.0242	11.0076	7773.73	4969.31	1606	4062.26	1946.3	2668.6	2171.34	2134.49	0	0	0	2654.41	2070.77	2546.15	128.108	2721.51	1953.65	5059.29	2791.27	9505.31	4734.3	3774.35	6363.2	4106.69	5908.12	6108.42	3643.91	951.634	5758.36	2919.8	2615.05	2338.02	L1	pos
153	M168T350	168.072	168.035	168.186	349.532	263.514	373.244	29	21	1616.97	1153.67	0	0	928.541	525.35	1189.77	12.0072	712.475	11.0066	0	12.0084	0	0	0	0	1421.2	1384.11	1133.02	125.112	1259.01	1411.28	1404.26	1938.45	2410.19	2577.15	2007.6	3164.53	2867.46	2034.72	936.766	987.888	588.392	999.636	438.307	566.509	900.788	L1	pos
154	M169T187	169.048	169.012	169.211	186.873	113.816	244.349	87	36	3626.51	3142.2	28772.8	1478.99	4362.75	1908.14	1579.97	780.468	2473.59	1657.02	1095.77	1217.71	1018.68	21566.4	22933	0	15698.4	13267.2	15562.6	19439.5	20896.9	10964.2	15360	12118	11309.9	2593.12	3400.11	14381	26315.1	10523.7	6131.21	15930.7	3909.51	4457.86	4488.76	9720.22	18023.6	L1	pos
155	M169T458	169.049	169.047	169.218	458.313	418.608	460.763	55	34	4163.77	6839.35	28.0196	1224.7	6930.07	2270.36	2665.86	1468.93	3645.43	2814.97	1224.82	1666	944.566	0	661.578	0	2164.85	6846.27	6815.19	13970.6	4463.57	5769.04	2445	4055.24	5710.56	5814.65	5566.77	5311.18	4337.1	6467.39	4043.46	5748.1	9176.5	11804.1	12042.2	3655.25	8460.51	L1	pos
156	M169T326	169.049	169.047	169.165	325.904	318.577	339.595	27	22	2908.89	2350.34	246.158	0	1431.95	1717.07	1195.83	27.0154	1788.19	0	12.0077	77.0495	14.009	144.093	282.262	62.0354	4797.67	4897.45	6340.54	813.697	3829.22	6160.68	2376.14	4996.11	3473.87	4238.63	3769.23	3950.48	5561.76	6902.24	2804.24	5676.54	1828.17	2643.68	3541.29	756.756	5658.71	L1	pos
157	M169T681	169.154	169.054	169.244	680.686	678.625	848.528	26	20	428.272	236.15	2608.68	346.22	229.146	405.258	270.172	363.231	416.265	412.262	460.293	477.304	339.216	1596.96	741.593	529.337	2489.07	1601.31	1253.13	0	1672.41	1580.29	1618.24	1400.28	1606.86	505.455	1302.06	879.799	1708.55	806.716	926.833	1278.17	27923.1	32702.4	14810.3	9160.8	728.647	L1	pos
158	M170T173	170.079	170.014	170.237	172.904	95.939	216.656	40	25	11.0066	543.339	748.598	0	788.45	1289.94	12.0084	0	524.349	0	0	1130.72	0	760.456	998.855	0	627.502	936.842	509.436	465.465	741.556	646.452	657.575	562.45	568.454	745.621	1697.48	788.591	1853.46	996.872	2001.6	1528.41	518.345	404.283	611.407	89.0712	345.345	L1	pos
159	M170T377	170.027	170.024	170.195	377.219	372.652	459.783	29	22	0	991.631	0	0	1088.7	0	0	11.007	0	0	0	0	0	0	14.0115	0	1421.01	1441.3	1380.23	1253.02	1621.47	2471.24	1655.5	1724.44	3574.38	4500.53	3849.02	3625.96	4058.48	3049.49	5054.38	3408.04	1258.73	1011.59	818.573	714.649	1766.47	L1	pos
160	M171T382	171.064	171.028	171.216	381.964	296.428	432.701	70	35	3465.08	7582.3	3270.1	1316.84	7782.67	4102.61	3210.25	0	4901.94	2448.63	2507.59	1912.22	2243.43	2093.22	2290.11	60.036	10897.9	7657.26	6413.24	887.71	6686.94	9313.46	9115.28	7595.75	18600.8	19074.1	17997.4	19438.2	17151.3	14461.8	19858.8	11521.7	1791.14	1746.16	2627.75	747.622	2348.09	L1	pos
161	M171T479	171.064	171.026	171.237	478.652	472.652	612.866	44	25	1592.11	2311.62	0	765.478	2166.57	1535.98	1036.78	0	1841.1	0	12.0067	0	0	0	1024.95	0	2195.97	767.767	1293.15	78.0693	1220.98	625.521	944.839	1405.12	1648.52	1110.97	1148.03	2026.52	1437.96	1044.89	1380.13	1190.08	272.181	634.453	725.483	331.257	514.457	L1	pos
162	M173T181	173.045	173.02	173.212	180.963	92.345	249.39	192	36	7482.74	23803.9	6406.84	10825.7	8224.23	2456.47	534.32	1010.56	3055.94	1079.72	1233.77	721.437	729.417	16728.2	4413.78	142.079	17223.1	13853.6	23961.8	774.43	16598.9	30365.7	20307.4	18889	32565.6	19474.2	1933.55	25397.8	17480.8	25276	15710.2	16467.8	14294.1	16504.6	15848.6	5153	17334.4	L1	pos
163	M173T530	173.13	173.042	173.246	529.702	352.823	619.178	66	23	46.0276	1298.71	17850.9	97.0582	49.0294	106.064	74.0444	69.0414	43.0258	0	26.0104	224.134	58.0464	15510.6	18411.9	99.0792	1398.09	742.618	1071.95	1329.09	961.824	1988.49	935.623	669.557	1432.19	912.76	1137.97	2764.21	808.646	1364.21	1920.64	1051.92	786.5	417.25	1424.85	56.0448	1312.07	L1	pos
164	M173T683	173.082	173.078	173.223	682.654	677.591	774.849	31	28	1172.75	2518.62	0	0	1616.03	3653.32	83.0553	1138.66	1827.18	42.028	2061.24	350.233	128.085	5821.74	421.421	59.0393	1799.65	2239.92	2406.92	1061.94	2922.43	2989.49	3304.64	591.591	2555.28	2270.86	3082.57	3034.57	2442.22	2832.43	3366.14	2523.16	2706.66	2431.39	2547.39	69.0575	876.73	L1	pos
165	M174T183	174.056	174.047	174.212	182.663	132.859	247.397	59	22	12.0075	1913.96	126.079	0	1633.04	80.05	12.0075	13.0081	0	0	11.0069	307.192	0	120.075	937.852	0	626.537	644.46	1795.61	244.153	1778.48	1193.8	1811.66	1548.39	2649.21	957.851	1087.93	2227.59	1246.12	1642.48	2749.4	780.78	447.223	800.533	1375.86	1181.98	1176.03	L1	pos
166	M175T144	175.082	175.012	175.238	143.638	105.054	233.204	133	37	17676.4	23946.5	1158.72	144.096	28866	1217.77	6450.07	7080.6	21539.5	12250.9	9761.21	9631.42	14054.9	1560.04	8080.86	1476.98	3047.04	12629.3	2012.65	1812.41	46023.2	1849.62	15996.2	650.65	18086.1	16293.3	22141.4	21116.6	915.762	25986.4	13262.8	28225.4	18412.7	3092.06	13162.2	1809.55	12995.5	L1	pos
167	M175T297	175.084	175.022	175.244	297.151	245.406	355.859	45	28	1351.95	2560.4	1305.83	756.454	1197.75	683.427	1329.89	279.167	1187.79	794.505	597.358	626.376	441.309	6820.19	5559.55	0	4819.78	2348.49	4016.48	13801.3	2761.39	2331.15	977.879	1021.85	3300.79	2292.86	1180.06	812.812	2563.18	711.711	3065.58	3743.3	1180.83	3302.98	147.088	3944.68	20.018	L1	pos
168	M175T549	175.147	175.142	175.266	548.72	414.636	662.954	88	29	0	8268.1	745.521	0	1121.62	782.469	898.584	14.0075	998.665	0	44.0237	27.0187	887.493	953.613	4142.22	75.0462	3389.75	1431.24	1473.25	201.184	7014.84	2147.82	3203.29	2311.78	6373.46	3612.05	3995.66	5623.75	3761.01	3104.69	4842.72	1869.53	1413.01	777.432	1937.29	1790.51	1525.29	L1	pos
169	M176T134	176.12	176.026	176.259	133.679	106.075	159.823	66	33	2278.52	2487.58	0	676.338	1876.34	1925.28	2011.34	1293.81	2091.98	1230.77	890.534	969.678	3171.76	0	4220.51	0	1979.54	2082.85	1475.34	2605.08	1541.37	1359.21	2637.24	1508.23	965.675	1169.02	1116.96	1501.23	1386.13	947.842	914.711	1306.91	2056.14	1622.93	1739.04	1522.27	760.676	L1	pos
170	M177T550	177.11	177.051	177.232	550.36	485.687	635.8	122	37	9294.63	6954.86	16542.6	1425.86	5281.17	6683.82	3773.26	646.388	3772.51	6217.99	2555.28	4602.96	8185.91	12196.1	15720.6	2355.31	15558.7	24892.5	21332.3	702.614	20891.3	19273.6	19741.6	21709.9	17473.6	30935	37841.1	20190.3	41409.6	34541.1	9370.49	5002.44	62569.1	69486.4	67327.4	25012.7	59560.5	L1	pos
171	M177T137	177.041	177.037	177.258	136.733	111.155	178.133	84	35	1662.97	2124.27	3459.3	1523.97	1107.74	9569.04	6904.39	2513.6	11315	1713.14	3228.23	3328.08	1103.66	1520.01	840.672	50.0318	10317.3	4179.71	5672.96	216.177	1056.86	2289.72	10955.1	7034.25	67648.1	76062.5	19632.6	56422	24486	16364.8	42296	12259	4053.21	5697.66	4069.03	773.676	781.625	L1	pos
172	M177T417	177.054	177.031	177.259	417.409	341.545	484.997	82	30	1464.98	2662.6	814.61	0	461.307	844.506	582.364	12.008	0	0	1014.54	83.0415	0	2961.78	664.531	0	933.746	1973.61	1183.01	3893.37	1139.85	989.791	822.731	968.968	996.83	3580.03	1375.18	886.886	1491.24	1003	1246	14906.5	2580.5	2398.4	496.283	880.77	2437.95	L1	pos
173	M177T660	177.054	177.052	177.259	659.675	636.705	697.834	26	20	0	26322.2	0	1450.91	0	0	0	0	0	0	0	0	0	571.326	733.684	80.0514	33614.8	12531.7	21290	23076.2	17101.6	15768.4	21499.4	17339.9	46364	51903.7	45886.3	49425.3	44544.7	40847.4	47669.3	43039.9	19689.3	21208	22315.3	10945.6	29456.6	L1	pos
174	M178T563	178.058	178.056	178.235	563.155	539.189	659.912	58	35	3426.18	6122.67	3951.63	1376.92	5589.55	3858.1	3340.12	1691.01	4274.72	2136.28	2230.27	1575.97	0	973.584	2131.01	0	10760.8	7403.92	7729.32	25472.1	7854.42	8340.5	9353.95	8655.08	19799.8	17329.4	18582.7	21489.5	17972.2	17029.6	26869	18388.7	7831.27	10230.5	9769.21	5833.86	12940.6	L1	pos
175	M179T348	179.07	179.068	179.192	348.491	269.494	351.717	60	32	7877.01	13294	0	2767.76	15651.4	6476.88	7968.78	3858.45	10593.4	6862.11	5124.07	4051.43	3992.39	23.0138	11.0077	0	7037.95	6619.41	6377.21	105.094	10126.4	13189.2	9217.37	12316.1	9865.03	6875.01	13176.4	9234.25	13321.2	10501.9	13835.6	10383.9	9461.67	11212.1	12401.8	3004.7	6690.13	L1	pos
176	M179T561	179.068	179.034	179.247	560.821	425.129	684.334	87	29	855.489	2973.86	0	0	2486.38	1321.72	0	649.371	2810.83	0	0	0	0	1031.69	964.803	0	7886.63	2600.08	4734.83	2115.85	4323.6	5693.98	2323.33	4736.31	6275.49	8768.76	9132.47	7712.61	7389.91	8583.8	5630.62	6399.59	1581.99	1386.79	2187.31	810.579	2926.34	L1	pos
177	M179T148	179.055	179.044	179.244	147.546	91.334	189.136	54	28	90.0562	1404.94	38972.6	54.0337	2373.38	1369.86	176.11	82.0512	1543.03	1000.62	577.33	212.159	473.27	40938	29432.2	11.0083	7009.22	3636.23	2196.87	68.051	19.0166	845.724	4106.73	4591.88	18077.7	4678.01	4289.67	7838.96	6958.18	910.708	8095.08	5723.08	1179.74	796.531	2006.4	15.0131	870.746	L1	pos
178	M180T349	180.086	180.072	180.223	349.464	221.402	509.575	94	33	1691.13	2051.23	0	0	2085.39	1810.15	974.557	702.439	2214.23	891.557	1189.79	853.533	950.57	990.66	997.855	0	695.596	1336.21	800.686	3252.79	1605.2	1846.69	908.778	1522.18	459.459	1553.38	807.706	1694.3	963.963	693.554	1795.57	2045.53	1540.92	1056.63	2462.37	689.591	866.619	L1	pos
179	M180T123	180.087	180.075	180.257	123.036	91.334	200.829	51	37	70299.5	72691.6	23191.9	42577.2	53653.6	46029.8	44962.7	37212.9	52740.4	40237.8	40816.8	41452.7	31285.8	19639.8	66794.4	9956.8	5206.37	7021.31	6146.32	5003.33	4386.76	4726.94	4531.18	4990.36	7341.14	3357.94	3708.24	3847.88	5022.46	4142.73	4279.8	5144.11	69896.6	72737.5	71088.4	7089.14	8211.27	L1	pos
180	M181T611	181.051	181.047	181.202	610.686	532.705	685.723	113	34	32766.6	7662.87	0	954.572	46644	24994	24065.3	11775.1	29431.7	2443.47	16096.7	14420.6	13623.2	0	0	1723.08	13625.7	10587	13352.3	28243.1	8468.69	47254.3	29604.7	10188.4	14760.5	25228.6	14647.5	14724.3	51739.9	49418.6	14560.3	13996	8879.65	10556.2	11118.1	6429.35	17138.7	L1	pos
181	M181T115	181.083	181.049	181.237	114.958	21.18	151.389	69	35	5370.98	2108.4	8220.13	1530.96	11800.9	10227.5	8992.39	4870.41	15133.2	7245.07	7439.73	6375.82	5605.56	1788.12	6606.94	0	7480.73	7876.66	3347.01	499.444	12970.9	10341.5	12091.9	7501.13	9096.44	6985.2	6399.12	14812.6	9288.42	14745.3	13106.7	13617.5	5156.57	6269.05	5108.53	2243.02	926.823	L1	pos
182	M181T453	181.081	181.049	181.206	453.12	397.762	508.404	58	28	661.441	2701.72	566.34	11.0073	1571.87	935.595	947.592	0	1074.66	27.018	0	17.0113	11.0061	0	0	38.0253	4433.69	3590.79	4395.72	13487.6	5622.75	6553.95	3101.71	6215.65	6032.64	8057.9	5151.5	5132.21	7774.66	5588.89	8459.75	6328.17	5086.05	6078.87	1233.92	3934.41	2480.03	L1	pos
183	M181T346	181.085	181.027	181.21	346.4	283.378	372.886	41	24	1088.69	27.0162	16144.8	0	2571.64	1220.78	23.0138	799.479	1749.17	976.621	1399.9	1007.63	135.081	22903.3	64738.9	11.0077	917.734	2079.45	1806.44	290.232	4052.31	3682.31	4017.28	522.313	4301.82	5170.52	2320.09	5321.48	1705.42	4059.24	2727.45	3811.33	1156.66	1683.07	2390.47	601.541	1546.32	L1	pos
184	M181T739	181.079	181.048	181.206	738.889	735.483	752.007	33	20	11.0063	71.0406	12.0086	97.0693	992.709	44.0251	639.426	22.0126	576.329	81.0463	59.0421	107.061	72.0514	0	0	12.0069	632.506	919.788	1083.93	173.148	1176.59	2138.9	520.52	2125.86	1364.76	1052.84	1340.04	1032.9	1433.25	1373.18	1854.48	1364.21	344.197	1128.72	759.467	337.289	620.531	L1	pos
185	M182T622	182.053	182.05	182.176	622.337	555.814	628.827	58	32	2999.67	5652.59	0	1553.03	4974.16	2304.26	2580.5	1100.66	2906.83	1719.1	0	1379.83	1583.02	0	0	0	4808.05	3014.51	2854.57	3081.57	4261.6	4593.98	2888.44	4189.22	3087.31	2860.42	3641.86	2662.22	3728.15	3593.29	2919.63	3412.12	3235.94	3505.23	3914.61	1183.95	2311.1	L1	pos
186	M182T242	182.08	182.077	182.204	241.906	208.519	304.519	46	28	3511.19	8469.98	60.0388	0	4451.74	2213.4	1321.85	12.0078	1580.11	823.57	0	0	0	0	0	0	33808.6	10278.1	23471.5	87696.2	19395.3	26958.3	8261.07	11614.9	14651.1	11124.4	17611.8	14177.1	33944.8	46692.8	11777.8	35021.2	15963.3	23379	21897.7	23236.1	96526.7	L1	pos
187	M183T98	183.029	182.961	183.086	98.247	93.24	172.546	59	33	29664.8	36197.8	0	9984.41	32990.3	18338.7	13976.6	5625.58	24087	10754.8	8729.23	7065.94	6587.61	13.0078	27.0231	0	80694.2	43516.8	71207.3	218125	46585.4	50837.5	44493.1	48337.1	40162.7	49166.9	13464.8	36016.8	54501.4	31975.9	34510.5	84706.9	59291.7	77957.7	80207.1	51979.6	101354	L1	pos
188	M184T97	183.963	183.962	183.964	97.085	92.24	99.831	26	21	0	27.0175	50.0265	0	15.0097	13.0087	14.0082	0	0	0	0	0	11.0071	0	11.0098	11.0071	24890.3	18253	19785.8	60917.6	12597.7	13429.5	12602.8	14258.2	11086.2	14228.5	4467.97	10631.3	15534.4	15208.6	14354.7	24579.7	16596.3	23878.8	22681.6	15554.3	27184.4	L1	pos
189	M184T126	184.073	184.031	184.197	126.104	94.588	248.142	61	33	35365.3	27712.6	0	11747.5	28229.9	28196.2	12451	15129.8	17489.7	17637.8	12724.4	3364.02	4112.4	0	0	0	30362.6	59999	52748.8	307612	55333.8	70340.2	69421.8	81108	22906.3	22305.1	19213.7	20321.2	36409.7	28492.6	23415.1	35780	20419.7	52004.6	49826.9	43887.9	103550	L1	pos
190	M185T99	185.056	184.959	185.106	98.92	91.334	143.638	71	34	9229.97	12281.9	12.0069	2856.71	9999.15	6586.39	4502.7	1738.16	6647.23	3261.07	2792.67	2068.45	1884.13	0	700.7	0	26354.4	13252.8	21297	63221.9	13592.5	16591.4	14113.9	14933.7	12525.2	14640.4	7368.26	11430	12255.5	15704.3	24546.2	27691.1	18036.2	23254.4	26261.6	16741.3	32028.3	L1	pos
191	M185T368	185.007	184.989	185.133	368.466	291.507	426.736	53	27	7438.05	17781.2	54.0368	746.373	9951.12	4215.53	0	0	8742.7	0	1331.83	0	0	97.0573	0	0	91509.3	50234.5	66181.5	1773.52	73005.4	88889	62873.6	83504.4	78777.5	75540.4	85938.2	84280.7	75386.8	75698.6	33581.1	68394.7	7133.54	5929.5	9586.07	12129.6	42539.9	L1	pos
192	M185T510	185.08	185.079	185.205	510.397	504.45	513.002	36	34	6782.07	11693.8	74.0444	2781.95	15926.1	7895.52	6169.7	3351.13	10612.4	6658.99	5131.28	4012.34	4068.85	11.0066	0	594.339	14952	18848.9	16676.5	951.815	19383.8	23756.8	17132	8137.97	20698.8	17875.9	17382.2	15394.8	19981.3	5913.6	18099.8	17075	8469.5	9599.4	9748.2	4568.18	10214.5	L1	pos
193	M185T639	185.081	185.079	185.207	639.033	609.495	703.122	32	28	567.378	1643.9	52.0331	0	1076.77	600.4	867.482	0	1220.89	774.464	0	47.0256	0	0	0	12.0076	5079.71	4691.26	4722.86	3570.27	6197.63	9457.72	6227.7	9331.34	7101.81	6438.51	6992.45	6764.57	6403.41	6109.58	7677.39	6409.34	1588.93	1932.16	2242.31	1683.4	4248.89	L1	pos
194	M186T98	185.962	185.961	186.089	97.624	93.239	127.292	38	25	1508.82	1518.89	0	0	1568.96	1114.74	36.0206	11.0071	1049.7	0	0	0	23.0148	0	14.0121	0	3953.69	2506.21	2970.62	10304	2036.74	2830.5	1958.82	1916.76	1518.21	2182.92	1155.99	748.623	1657.29	2355.85	3082.54	3789.31	1528.97	3674.2	4199.65	3143.9	4271.41	L1	pos
195	M186T377	186.111	186.01	186.247	376.752	291.498	450.25	61	23	0	984.703	0	7634.9	2629.75	0	1091.73	0	0	0	1051.7	1449.91	0	1197.8	1207.03	0	1745.4	1561.3	1211.91	97.0728	6284.23	6238.45	2158.89	4165.03	701.526	1929.45	4863.11	4552.72	1001.83	810.729	1590.06	5774.76	1700.13	141.088	1589.01	655.573	611.509	L1	pos
196	M186T511	186.086	186.05	186.237	510.584	453.359	548.711	43	23	0	0	0	11.0069	0	0	1316.77	0	11.0069	637.382	669.335	448.269	0	0	0	0	1103.63	1517.24	1460.17	197.172	1655.29	1881.69	1661.29	1963.57	1978.81	1935.64	1508.18	1290	2041.87	645.564	1655.32	759.607	919.511	532.355	462.277	354.31	815.713	L1	pos
197	M187T183	187.034	187.021	187.256	182.868	97.196	223.62	84	35	2426.62	2855.82	3163.9	1115.67	4445.96	1640.96	1169.73	12.0069	2210.36	921.553	1119.69	1018.65	1004.64	1561.99	2044.84	365.209	6544.6	4197.55	5961.84	6540.99	6013.08	5855.6	6219.33	4312.55	4916.86	1021.89	16429.2	6226.33	16420.8	6132.98	3737.39	7438.44	3710.38	4345.74	4392.58	3098.53	7490.49	L1	pos
198	M187T904	187.126	187.123	187.252	904.433	897.935	934.513	31	24	8157.35	7453.74	0	5927.7	5035.94	5189.19	801.481	6734.11	7949.84	7587.96	6011.86	6084.84	5924.45	11.0069	63.0546	6256.82	6183.53	10148	0	6786.98	660.566	0	5943.95	0	9450.36	0	0	6482.67	5686.55	4046.23	0	0	0	5750.98	5776.3	6729.93	0	L1	pos
199	M187T326	187.06	187.014	187.188	326.318	296.8	362.566	26	21	2590.81	5658.48	0	1008.64	3162.21	675.386	975.62	73.0398	769.577	25.0136	25.0159	171.109	0	0	0	24.0131	1658.38	1788.19	2253.84	323.264	1952.8	2582.35	990.9	2044.73	965.79	1549.41	1476.31	1266.15	2653.17	2834.36	1292.17	2057.62	1035.59	2573.58	3032.89	753.616	2731.37	L1	pos
200	M188T524	188.07	188.021	188.198	523.529	520.589	612.704	36	26	2188.35	3194.74	0	11.0077	2148.29	11.0066	0	822.523	1770.13	0	0	0	11.0066	0	0	0	16440.4	18897.4	14534.1	51463.7	5063.6	5083.16	4529.11	4452.08	7034.33	9768.51	8351.42	6416.34	12387.5	15930.5	15818.9	12158.1	36020.6	40281.6	41368.3	29733.3	83590.6	L1	pos
201	M189T128	189.039	188.91	189.088	128.393	91.239	184.968	64	30	862.493	933.56	0	0	746.497	0	945.601	1082.69	809.405	1016.61	937.596	31.0186	965.579	0	0	91.0546	19296.1	15094.6	12070.7	2678.32	26422	25653.8	23770.6	21292.1	13895.6	9698.72	10879.7	11873.8	10725.6	10646.7	8682.44	11510.4	29689.8	29951	27253.1	7136.03	17186.3	L1	pos
202	M189T726	189.09	189.031	189.219	725.849	628.688	769.855	39	22	0	1008.65	13.0071	0	832.462	12.0076	11.007	0	1055.74	0	0	20.0127	0	0	0	0	3100.68	4916.47	4443.63	805.743	5063.16	4544.63	3472.15	6254.68	8260.25	10084.4	8413	6479.39	8242.74	8649.07	10295.4	7887.16	163.104	834.596	600.3	822.747	1755.59	L1	pos
203	M189T522	189.071	189.04	189.252	522.184	352.823	547.718	37	21	0	714.428	0	0	0	0	29.0203	0	0	0	0	26.0156	0	0	1411.13	0	1623.08	1949.59	1046.92	6071.56	771.694	638.558	570.513	622.533	825.722	1211.97	581.465	814.592	1586.44	2482.1	1393.11	437.35	4991.45	4876	5103.06	3713.18	11209.6	L1	pos
204	M189T126	189.166	189.141	189.287	126.333	107.426	190.736	79	37	70217.1	43220.8	29369.3	20880	61013.6	66142.6	54795.2	17578.3	62962	29735.2	24532.3	32213.8	23752.1	6850.11	13923.2	2427.49	5462.91	5340.85	5525.42	12251.2	6415.77	9136.22	5505.28	7802.09	3789.95	2448.96	3006.4	4255.4	4238.85	3646.28	3468.12	3356.02	4472.98	5327.55	4864.43	4531.88	4111.74	L1	pos
205	M190T129	190.169	190.136	190.348	128.778	108.256	176.078	41	28	3505.04	3799.53	2693.68	2704.68	4329.7	5329.37	2221.48	1194.8	2884.57	1571.1	3599.11	1977.26	2731.64	6157.1	1768.45	193.123	1087.98	0	0	1144.98	471.377	706.565	13.0118	680.618	636.545	773.696	858.751	0	778.648	0	1002.86	614.526	796.507	15.0095	566.34	0	469.469	L1	pos
206	M191T131	191.052	191.03	191.185	131.298	106.264	197.306	78	32	647.388	653.392	28.0168	1029.69	971.485	1845.08	1410.9	459.344	944.629	1606.07	938.547	1410.78	0	0	0	0	771.661	779.649	771.771	1400.05	1096.94	656.525	2111.76	750.625	584.389	1481.27	549.457	856.749	778.648	565.452	2510.09	663.553	3386.69	3630.42	4193.33	1063.93	581.465	L1	pos
207	M191T548	191.144	191.14	191.314	547.559	529.738	575.787	33	31	2213.41	5799.48	3293.03	826.508	2979.65	1788.14	1098.7	0	1800.2	28.0196	1038.52	29.0174	937.625	1739.04	13.0104	0	3815.18	1704.36	1431.14	0	2649.24	2921.43	2811.25	2919.39	7289.16	5136.28	5314.83	6356.2	5029.11	4138.38	5474.98	3258.76	2330.63	2843.71	2625.57	510.425	1887.74	L1	pos
208	M191T484	191.144	191.141	191.334	483.666	369.758	485.829	35	25	920.552	3179.91	0	13.0087	2196.32	1900.33	1126.72	27.018	1183.71	28.0187	0	83.0553	681.389	995.553	1510.37	0	6439.04	2894.48	1457.29	105.082	2922.63	2448.04	3331	2354.02	4670.2	3049.71	2430.12	4302.34	3704.69	4638.28	4826.34	2924.63	1055.75	1752.05	1707.09	481.428	1123	L1	pos
209	M191T705	191.141	191.135	191.342	704.949	703.021	787.158	54	32	3356.13	13914.3	0	1020.61	4802.8	4273.33	2223.62	530.353	2996.8	0	1391.83	621.414	1925.15	1133.66	0	22.0132	14170.9	4825.02	4595.76	161.145	7577.42	7566.4	10160.2	7896.57	30045.4	19413.8	19851.2	28086	19739.4	14283.1	25426.1	9141.61	4658.96	5765.55	5817.7	2308.92	6900.91	L1	pos
210	M192T222	192.159	192.157	192.29	222.274	204.839	258.879	41	27	4522.88	3241.16	0	1096.68	5312.27	1425.89	1147.64	817.545	1172.63	388.277	1333.89	480.3	25.0156	11.0076	0	12.0083	3806.23	11249.1	8584.62	2747.31	2217.85	2765.24	994.813	6657.63	5755.72	4516.84	2497.03	4399.85	2181.91	3225.62	17519	5269.39	26086.6	29593.1	29695.1	12559	30968.7	L1	pos
211	M192T979	192.139	192.136	192.268	979.434	975.372	1011.39	28	27	2553.77	149.095	0	1907.06	2020.28	2410.61	2080.25	142.09	2206.4	3040.92	2701.8	2098.4	2027.29	0	0	1691.13	1667.36	2699.45	2385.04	2039.67	1929.63	2812.39	2531.19	618.494	2040.02	2140.8	1836.38	2239.01	1947.75	2523.18	2048.73	2066.75	2820.95	2293.38	2666.64	2379.02	2577.18	L1	pos
212	M193T134	193.07	193.034	193.2	134.395	116.243	213.651	98	33	29990.3	18743.7	15.009	19066.7	26214.7	9336.6	13059.7	6329.8	8760.38	7032.22	6627.57	7815.97	3077.96	0	0	0	7991.1	20120.6	17675.9	21206.5	11285.9	10559.2	7421.59	13922.8	7351.25	10209.7	14895.6	1537.23	12689.1	11824.3	7964.96	20259.2	9133.08	8600.88	28703.5	27015	33317	L1	pos
213	M193T525	193.083	193.048	193.248	524.586	409.389	617.776	99	32	692.395	2252.25	1351.9	0	2966.65	1341.94	936.669	696.387	2357.65	1361.91	644.368	796.478	25.0156	0	2865.58	0	683.341	1495.2	1534.36	173.151	1654.29	2273.02	1135.95	1976.8	1652.65	3155.52	2400.8	1642.41	2183.91	459.459	2392.15	2637.23	1632.09	2224.41	1931.23	783.705	738.615	L1	pos
214	M193T674	193.157	193.081	193.215	673.511	661.814	762.866	49	23	756.454	1138.68	0	336.202	1246.87	681.426	419.251	361.217	1051.74	655.409	265.159	422.253	413.289	0	0	12.0072	3253.82	1636.31	1683.31	88.0616	1223.92	2503.05	1844.43	1798.6	5729.12	5065.05	4513.1	4708.37	3647.08	3109.54	3237.74	3062.55	3265.96	2880.83	3669.98	896.733	2168.77	L1	pos
215	M194T298	193.997	193.994	193.998	298.101	291.568	304.268	23	19	0	0	0	0	14.009	0	0	0	0	0	11.0071	0	0	0	0	0	3726.86	3951.69	4528.05	2973.43	2180.82	3238.75	1359.23	2460.11	1028.94	2305.02	1046.87	1760.43	526.46	2181.84	1406.19	3974.4	1859.21	792.453	1533.89	3351.01	3030.6	L1	pos
216	M194T127	194.075	194.056	194.207	127.285	111.232	139.895	41	27	1852.11	1799.12	46.0263	1065.71	2110.17	316.226	1133.68	698.399	144.082	188.134	185.106	677.423	238.17	12.0069	52.0455	56.032	633.543	1530.34	1159.03	1660.45	752.668	818.636	496.425	1153.01	479.383	905.776	970.831	2920.55	1149.15	907.794	901.721	2144.67	2543.45	2667.87	2521.89	2695.39	2700.31	L1	pos
217	M195T387	195.102	195.062	195.254	387.068	329.538	479.628	55	23	0	0	0	2808.96	3174.95	0	0	0	0	13.0081	0	12.0075	1013.63	0	0	0	1972.58	2023.84	2029.62	808.707	514.428	1052.94	531.455	2928.13	1341.96	900.736	1150.03	714.714	606.606	617.514	1601.28	1051.58	31325.1	33992.4	38108.9	4704.27	11341.4	L1	pos
218	M195T564	195.071	195.063	195.198	563.753	527.119	605.644	32	22	2700.89	4910.68	0	1034.65	0	0	0	35.0194	917.573	11.0061	11.0061	0	12.008	0	0	28.0156	832.624	1164.96	439.351	3336.03	562.468	898.798	849.472	1152.9	1224.1	1199.05	1153.99	487.487	1561.39	1276.02	1688.31	1593.45	587.293	10338.2	525.42	2477.13	558.446	L1	pos
219	M197T298	197.005	197.004	197.006	297.528	289.506	318.35	28	20	26.0173	13.0079	0	64.0427	13.0087	11.0067	106.065	12.0073	42.0257	72.048	36.024	28.0171	52.0347	0	0	13.0087	52314.9	32137.4	37652.3	24033.3	18584.8	19505.7	10653.2	22314.1	8944.82	11165.6	9909.71	9762.61	14734.7	20138.8	5596.35	27086.1	30068	14142.9	27182.8	33671.4	12968	L1	pos
220	M197T570	197.08	197.027	197.245	570.121	517.281	677.819	142	34	30752.5	1377.79	0	13453.1	767.511	3426.71	2634.68	1298.72	33532.5	15797	1503.75	13911.8	13318.5	0	0	1719.15	1393.14	1527.36	1289.1	4519.17	961.961	2005.8	2524.51	2001.78	3470.03	1080.93	2388.39	2589.12	2258.01	1781.58	2727.31	3085.8	1021.58	41637.5	46048.3	2643.4	4032.41	L1	pos
221	M197T322	197.082	197.076	197.215	321.53	272.998	372.295	84	33	14165.2	25309.8	12.0083	4099.73	15664	7984.69	6731.74	3181.12	16254.6	10190.4	4723.15	4401.93	5012.34	0	0	946.568	4998	6598.03	8076.06	361.316	14435.1	16286.7	12967.7	13094.5	22257	21885.5	19677.6	23571.9	19329.2	15056.5	7132	13762.9	15630.4	18869.3	21592	3215.86	10177	L1	pos
222	M197T442	197.08	197.029	197.215	442.302	439.822	475.646	40	33	4087.86	6810.08	0	1889.32	4471.68	1555.97	2328.4	739.462	3203.13	2445.47	1406.78	1619.13	848.485	0	0	0	4221.83	8793.91	4400.4	1586.42	6418.25	10076.2	5852.36	8674.93	5807.22	7790.37	8005.33	4364.42	7115.82	9920.92	7761.05	8038.23	3524.35	4027.56	4400.08	1465.25	5411.33	L1	pos
223	M197T149	197.068	197.042	197.214	148.529	35.193	220.219	33	21	1269.7	0	15254.1	83.0593	326.233	1893.2	1065.66	77.044	2161.25	60.0429	141.101	1352.9	73.0521	10862.5	5201.68	0	1261.26	699.699	57.057	30.0257	0	1674.42	0	95.0814	558.335	2232.91	1415.06	2034.81	1161.16	1941.78	3158.71	996.896	572.286	305.218	134.096	14.012	602.502	L1	pos
224	M198T318	198.075	198.007	198.11	318.017	290.506	365.409	37	21	14.009	14.009	0	0	14.01	0	11.0071	0	12.0077	39.0223	0	34.0219	0	0	11.0086	0	3018.31	2733.97	2941.66	1061.91	1059.94	1346.14	1184.03	806.716	1332	568.473	1074.86	2935.58	1357.23	1376.17	822.719	1346.08	578.408	1854.18	2101.31	2219.93	1431.23	L1	pos
225	M198T122	198.097	198.095	198.255	122.268	113.913	163.982	41	32	42539.3	40852.3	0	25096.7	34794.5	28438.9	25615.9	22407.8	30415.7	24444.3	21092.3	23230.5	19172.8	36.024	15.0125	5362.57	2204	3478.01	3201.74	2511.09	2419.23	1903.66	2583.37	2554.21	2772.85	2216.99	3954.51	2747.29	4225.56	2102.72	3814.14	2133.52	39476.9	39209.1	38756.8	4006.43	3838.07	L1	pos
226	M198T617	198.084	198.081	198.219	616.596	605.768	617.776	31	30	3331.12	6785.96	0	1135.76	6340.44	3192.91	11.007	1434.91	3372.25	1564.87	0	1043.7	1521.01	0	0	12.0076	7634.72	5194.39	5762.94	196.16	4503.09	5649.7	4238.58	5185.45	6911.33	4705.92	6462.38	6784.65	7046.45	6573.56	7747.45	6816.24	3312.21	5082.05	5145.16	1209.99	3207.91	L1	pos
227	M198T519	198.084	198.081	198.256	518.704	441.5	554.783	43	28	1560.04	2584.29	0	0	2176.38	506.304	770.385	0	1479.03	709.443	0	0	685.428	11.0061	0	0	3142.92	3149.83	3591.69	254.198	4237.85	5855.79	3014.58	5498.04	4703.27	6191.86	5787.7	4465.57	4505.6	4937.11	5669.64	4103.73	1786.07	2172.38	2145.29	617.529	2601.17	L1	pos
228	M199T98	199.054	198.939	199.096	98.2445	92.24	130.308	58	34	70408.2	106363	29.0166	20311	62973.7	36772.4	28773.7	12307.8	40363.7	18211.6	17583.5	13160.4	13281.3	13.0084	15.0129	1018.64	140856	91318.1	90316.5	202660	69261.6	96860.9	76167.4	88412.7	132565	106191	40727.2	111670	86713.3	86093.9	186823	129655	42494.5	140870	150072	83325.3	174312	L1	pos
229	M199T485	199.061	199.045	199.197	484.774	395.584	520.583	76	33	5305.37	7710.62	0	1326.74	8106.16	2941.87	3252.23	1413.88	4711.3	2768.38	2157.44	2118.27	1368.82	0	0	24.0144	4844.52	6040.11	5897.4	11675.3	3750.37	5495.94	4490.04	4064.61	4808	5578.11	4916.47	4803.84	6428.5	4650.18	5748.7	5472.97	8667.41	13145.4	14219	3491.91	8246.55	L1	pos
230	M199T624	199.062	199.058	199.195	623.626	615.566	624.851	38	32	2083.3	4611.23	0	841.589	2832.62	1958.07	1596.06	677.376	2120.41	1626.03	1218.68	1348.75	981.654	0	0	0	4906.15	2751.06	3528.2	67.0603	3860.47	6519.43	3262.67	5499.5	3342.43	2994.35	3078.73	2917.38	3455.07	4120.37	3102.71	3861.51	2558.79	2639.47	2806.75	960.84	2366.13	L1	pos
231	M200T98	200.044	199.94	200.076	98.2535	92.24	123.269	60	33	11281.6	16404.5	23.0131	3013.81	10182.3	5650.59	4268.56	1822.16	6432.09	2790.77	3214.93	2534.63	2380.67	15.01	11.0095	0	22517.1	14502	15228.2	34131.5	11977.1	14697.6	11672.9	10585.5	20527.4	5906.06	7337.52	17494.7	19923.8	14153	26909.1	19172.9	7434.57	23934.4	23835.7	12790.7	24557.4	L1	pos
232	M201T209	201.039	201.037	201.04	209.382	147.847	249.924	111	21	0	0	0	0	0	0	0	0	0	0	11.0073	0	0	15.009	0	0	28476.7	28532.4	43019.4	2617.59	9865.21	78729.2	7696.73	8066.72	35073.6	19530.9	17153.8	15053	15239.3	54008.7	22668.6	58987.5	32098.7	11642.1	37018.5	6567.83	12177.7	L1	pos
233	M201T98	200.941	200.938	201.077	97.517	93.24	112.63	37	33	11702.4	17474.7	38.0214	3245.85	10323.3	6511.9	4279.33	2474.73	6668.28	2839.77	3488.32	2589.65	2188.59	30.0194	34.0297	0	21583.3	13541.9	15729.5	34090.4	11956.5	15047.5	11996.3	15299.1	20994.8	5593.79	9536.02	18115.7	19890.1	13507.4	17448.5	14877.4	16680.4	21611.2	24676.3	12639.6	26516.4	L1	pos
234	M202T109	202.044	202.027	202.19	108.731	103.032	243.389	60	33	2491.36	3782.33	0	1972.25	2149.17	1145.72	1797.14	833.555	1257.8	622.415	921.586	677.451	831.529	14.0089	11.0088	0	3403.09	2220.88	2072.86	2215.72	2675.23	3726.44	1168.17	2971.51	2903.45	1813.51	2199.86	2217.99	2178.96	2888.65	2195.97	2085.85	2464.44	992.579	2621.61	1468.32	2246.84	L1	pos
235	M202T358	202.107	202.104	202.245	357.56	291.502	359.657	37	25	918.551	1199.72	11.008	0	894.569	0	0	0	698.465	0	0	30.0164	26.0165	0	28.0229	0	2747.32	2404	2607.39	1052.9	2281.87	3607	2558.3	2994.3	4500.68	4948.18	5765.04	4412.46	4426.05	4075.73	4583.93	4715.99	745.466	1129.75	1718.03	909.839	2784.57	L1	pos
236	M203T116	203.075	203.048	203.223	115.947	84.436	192.939	59	33	3480.9	593.356	51256.9	2895.84	1545.95	412.247	0	3314.29	2935.71	2656.69	2445.47	3198.86	1080.62	48366.2	41379.1	972.598	507.451	9299.96	6197.57	2391.91	1404.12	2708.29	1484.19	3551.23	7140.61	4931.31	8091.28	5467.97	6461.16	4485.07	5822.76	5536.74	1140.76	1806.2	2333.63	2568.31	2173.63	L1	pos
237	M204T128	204.086	204.01	204.225	128.298	84.436	157.289	35	21	2119.06	0	1637.92	13.0081	1565	0	0	12.0075	757.379	0	0	11.0073	0	0	939.768	0	3379.94	1588.41	1218.06	3167.53	2190.95	2066.86	1702.51	2133.66	2557.83	3018.51	2486.24	2222.73	1924.5	2200.95	2688.35	2232.49	3529.28	2103.4	2283.37	1750.59	2280.99	L1	pos
238	M204T386	204.159	204.156	204.295	386.107	314.865	408.887	33	23	3714.28	39.024	12.0074	1175.75	6941.38	1098.73	1652.92	860.547	0	0	0	0	769.481	12.0074	12.0103	0	5096.63	7376.5	7508.38	5122.44	4844.87	5702.66	7371.44	5857.95	8256.35	5963.11	5092.36	8859.52	9306.75	7664.89	9620.65	5828.28	0	0	15.0092	0	0	L1	pos
239	M205T523	205.096	205.075	205.231	523.128	520.589	546.944	22	22	12.0076	734.367	0	0	0	25.0159	0	0	0	0	37.0202	0	12.0076	0	0	0	7087.36	4867.32	3940.09	17129.7	1464.32	1729.41	1631.49	1460.31	3229.8	5048.04	3654.99	759.675	4555.9	6653.44	7810.5	4305.64	13549.6	14492.2	13619.2	9803.16	34443.5	L1	pos
240	M205T680	205.18	205.177	205.346	679.671	666.353	832.568	26	22	159.106	1755.12	3659.29	161.094	1875.12	1237.79	197.131	80.0467	243.162	198.132	176.117	102.068	153.102	4756.64	4317.31	169.113	3945.34	2456.05	2235.94	14.0128	1495.36	2469.94	1769.45	1633.4	2029.09	945.787	1410.22	1162.93	2344.01	1104.98	1360.25	2424.05	88.0587	100.067	1211.76	242.202	725.604	L1	pos
241	M206T618	206.036	206.031	206.218	617.588	552.651	645.323	65	23	839.559	1829.12	0	13.0083	617.37	13.0071	27.0157	0	0	11.006	23.0134	0	0	0	0	0	5410.51	3978.31	4602.18	239.196	4736.37	4343.55	5158.12	4505	5258.85	3666.05	3816.77	5261.38	5796.96	5377.55	5129.19	5525.67	808.566	1074.59	583.416	2122.77	3378.04	L1	pos
242	M206T501	206.049	206.033	206.101	501.426	447.522	526.866	32	19	0	0	0	0	0	0	0	0	30.021	0	13.0065	0	0	0	12.0096	0	2160.57	527.474	688.619	2592.19	870.761	808.661	1520.37	848.707	2218.01	1742.47	1973.79	3527.23	2003.69	1398.2	2378.14	946.736	1450.97	1600.07	2081.32	1004.8	4788.1	L1	pos
243	M207T108	207.024	206.885	207.049	108.255	102.493	140.421	44	31	37599.1	47734	26.013	15469.7	39033.3	23534	19935	10026	28638.2	18183.7	12966.2	12949.8	13033.1	0	0	2035.29	1509.32	33218.2	44375.9	430.344	37448.6	38745.2	32912.9	40904.4	46467.2	29268.5	31311.1	1305.14	24842.3	0	17.0136	1739.39	25026.9	32352.6	175.105	27376.6	1342.07	L1	pos
244	M207T585	207.066	207.059	207.135	585.104	444.85	613.545	59	21	0	0	0	0	28.0168	0	11.0066	0	0	0	0	0	0	0	12.0107	0	10368.2	12439.2	16253.8	14849.1	473.378	7905.02	6602.4	10259.5	1732.44	13609.9	18482.1	9266.33	12651.3	13144.7	9875.77	10103	3564.49	4977.11	4295.53	2242.99	6420.25	L1	pos
245	M207T342	207.065	206.945	207.086	341.807	283.642	343.648	30	24	1104.63	0	0	1192.68	985.591	0	810.567	1044.66	969.646	0	0	15.0095	1075.68	0	0	0	1958.7	2342.76	2316.98	203.185	1952.59	2241.99	1847.7	2820.54	2953.46	3016.7	2575.21	2959.59	3254.82	2698.25	2574.14	2787.36	352.192	267.17	1101.73	407.333	1139.03	L1	pos
246	M207T715	207.069	207.061	207.239	715.008	643.799	875.86	117	29	1447.01	845.507	0	1724.03	1176.65	0	617.441	764.509	2116.27	1565.87	925.529	707.505	0	0	0	14.008	2265.06	3673.67	3612.09	0	1578.9	2185.7	2537.17	2631.34	4697.09	1591.36	1938.66	1134.94	2554.91	2668.33	2486.78	2544.18	723.482	945.63	995.663	125.107	1629.3	L1	pos
247	M207T560	207.138	207.135	207.365	559.772	546.647	628.819	51	34	1253.8	8162.71	1358.75	1988.32	2961.78	2478.44	1526.02	761.381	1444.9	2478.52	787.437	1668.11	877.526	1619	12.0108	0	5848.87	2790.19	2566.97	1200.1	3915.56	4325.6	5559.54	4455.34	11483.3	6901.27	9466.6	11578.5	8829.46	4683.21	12292.3	4773.29	2185.46	3600.27	3145.1	1121.9	3000.25	L1	pos
248	M208T108	207.889	207.885	208.037	108.256	103.032	117.261	29	21	1003.56	1474.8	0	0	995.597	14.0093	12.0072	0	0	0	0	12.008	0	0	0	0	786.688	1036.86	1033.8	420.378	734.642	816.725	730.649	1152.97	929.76	1081.96	1092.91	970.882	858.702	735.643	312.243	801.712	733.44	689.394	911.58	692.615	644.58	L1	pos
249	M209T108	208.883	208.883	208.884	108.152	103.032	110.641	21	21	15.0082	0	0	0	22.014	0	0	0	12.0076	14.0084	0	0	0	0	0	0	7773.99	7317.98	10290.5	3170.82	8745.15	8604.88	7712	8977.48	10305.4	6850.27	7301.48	8554.77	5779.73	8557	2674.19	8152.4	5883.43	7602.84	6902.24	6025.42	6564.47	L1	pos
250	M209T107	209.023	208.97	209.091	107.254	94.241	183.31	22	22	7816.91	11412.2	28.0156	3154.58	8626.7	4596.06	4111.47	2823.98	6799.32	4295	3424.05	2697.8	2730.91	11.0061	12.0093	98.0653	1453.24	14.0109	0	45207.1	0	118.105	0	70.0544	954.715	1381.25	13.0101	223.198	49.0436	1959.59	261.232	42.0373	32353.6	34438.1	37396.9	1880.64	33718.9	L1	pos
251	M209T349	209.079	209.048	209.253	348.531	291.175	378.033	39	22	1825.22	1193.68	2093.29	0	0	0	11.0069	0	14.0087	0	0	0	14.0087	3661.34	4856.27	11.0069	583.583	1471.22	1114.93	141.123	1279.91	1920.71	1531.38	1999.8	4182.54	2470.16	1901.48	2541.9	2993.53	2664.44	2249.97	714.714	610.349	564.282	1082.6	534.467	1348.2	L1	pos
252	M209T704	209.153	209.145	209.294	704.097	641.067	776.85	86	32	8345	36786.1	0	3547.26	12120.1	10687.4	6294	2980.9	6809.71	2411.2	3409.38	2675.6	4441.66	0	103.084	0	30726.1	11169.1	12402.3	206.169	16305.5	18299.2	23313.2	17717.5	74627.7	45270.1	48044	69889.2	48501.4	32104.4	63296	23892.7	13288.3	13865.7	16306.4	5372.39	15005.3	L1	pos
253	M209T548	209.154	209.145	209.294	547.563	503.68	571.531	42	36	21563.1	65713.4	2384.59	7587.55	31008.6	29209.4	15931.6	8354.37	17539.5	6618.97	9784.89	6654.99	11322.8	2053.21	3966.45	1706.19	44816.6	23376.1	21089.6	557.501	28527.8	35063.7	41113.9	34718.4	90576	63603	67330.5	83072.9	58249.6	47785.1	64229.7	39358.7	27974.8	31496	31783.1	8501.8	21958.9	L1	pos
254	M209T947	209.153	209.148	209.298	946.969	921.873	1062.03	52	37	35570.7	37105.7	2032.22	37453	36116.2	31587	31436.3	36278.3	37022.8	35984.1	32510.7	27566.1	36509.5	1833.05	2483.1	36101.2	37946.9	38436.5	44296.2	36487.2	38665.1	37838	38140	35782.8	38387.2	36304.4	38838	35672.6	36803.6	35526.4	36303.1	35188.7	24214.1	31148.2	33224.1	34428.5	36832.1	L1	pos
255	M210T150	210.201	210.04	210.238	149.843	95.226	219.313	45	26	932.559	4427.86	15165.1	1413.81	757.505	1168.58	982.614	861.538	2366.27	0	985.591	1015.61	1355.9	3683.37	0	0	224.199	233.207	439.341	398.276	1620.39	1951.67	448.398	2002.6	10886.9	149.132	202.18	1789.53	222.173	8721.32	457.406	4022.71	1168.7	2723.7	2508.67	1150.96	1293.08	L1	pos
256	M210T947	210.157	210.155	210.298	946.963	920.873	969.337	39	37	1300.93	6094.81	1618.97	5399.74	5564.34	4286.73	4720.9	5123.29	5846.6	4692.01	4266.84	3330.12	5021.7	1320.92	1749.5	5623.46	5256.6	6308.31	6128.4	4968.2	5242.36	4716.99	5442.6	5433.83	4910.23	5623.03	5737.69	4862.42	5213.41	4695.84	4879.99	5718.9	3709.47	4338.76	4809.09	5651.02	5532.74	L1	pos
257	M210T547	210.157	210.154	210.363	546.758	466.647	548.772	46	35	2875.92	9829.89	803.502	918.574	4742.84	3802.53	2273.36	1225.86	2419.69	767.426	1092.49	867.607	1238.74	755.472	1011.84	0	6214.17	3105.54	3362.69	0	4010.28	5095.17	5930.31	5824.76	13035.4	8833.22	10372.3	12750.4	8712.96	7142.95	9435.86	5647.13	3871.32	4315.74	4808.88	1155.94	2960.69	L1	pos
258	M210T705	210.157	210.154	210.299	704.758	700.774	775.872	29	25	1346.86	5257.34	0	42.0305	1519.91	1564.91	1063.77	92.0585	1015.62	37.0202	0	16.0102	23.0146	0	0	24.0153	3802.48	1447.18	2016.76	0	2554.7	3253.71	3759.41	1913.7	11224.6	6950.41	6611.1	9446.72	7008.84	4572.22	9120.35	2882.36	1746.11	2092.39	2089.33	771.701	1798.4	L1	pos
259	M211T111	211.059	210.967	211.116	110.671	93.965	217.954	58	27	1121.56	1007.59	0	14.0087	596.341	562.321	540.36	0	870.522	12.009	0	0	0	0	0	0	1080.97	981.763	793.736	7239.33	840.735	816.725	1294.11	805.626	1334.85	626.537	1802.64	1421.29	1515.18	1063.96	1603.36	1387.08	4695.13	5140.85	5787.86	835.731	5514.9	L1	pos
260	M211T478	211.097	211.066	211.24	477.696	422.372	548.719	41	31	1347.86	2721.48	51.0357	0	3578.5	1660.04	2034.22	1085.69	2501.5	1345.81	1321.84	992.687	1011.61	0	0	0	6300.77	5858.24	6312.34	79.0632	7657.12	9937.94	7260.53	8492.79	10262.2	10836.8	9331.48	10101.3	11291.2	2146.84	11488.7	9942.94	1716.03	2565.58	2533.61	1600.42	3940.47	L1	pos
261	M212T885	212.118	212.018	212.26	885.375	857.049	924.119	52	26	32369.6	273168	0	0	928.619	783.498	11045.8	7144.5	99161.1	8606.91	6148.76	5175.18	0	0	0	0	24489.6	34608.5	124672	107219	14360.4	131822	53199.8	47173.4	20808.4	31344.1	21699.6	249709	36238.7	27782.5	191116	126021	42.0247	174.102	102.066	28.0227	215.177	L1	pos
262	M213T297	212.985	212.97	213.121	297.331	222.77	355.623	52	28	1992.42	938.625	0	4360.77	2670.64	3323.21	3224.97	3382.07	4086.53	3764.51	3091.85	4081.65	2996.95	0	0	352.226	1092.94	3008.1	2702.43	2523.16	2904.49	1275.04	2007.74	991.793	1067.89	1637.36	3392.91	598.478	789.69	1658.42	1312.03	1199.98	4103.64	3558.3	2546.57	3131.91	3342.95	L1	pos
263	M213T102	213.086	213.015	213.231	102.363	94.225	130.295	24	24	2251.21	1205.8	1045.65	696.435	2035.16	4304.46	3039.82	25.0139	2298.53	885.664	1428.92	3055.94	861.603	1651.1	0	0	1259.08	37.0329	40.0311	10657.1	44.0342	193.172	96.0853	15.0133	11.0086	726.635	746.653	64.0569	916.785	762.653	825.642	108.084	2504.67	3058.7	2846.9	1595.28	2640.11	L1	pos
264	M213T772	213.147	213.145	213.292	771.895	770.868	773.598	27	26	669.418	2336.36	12.0065	0	1020.58	2570.5	898.539	16.0102	855.55	0	0	24.0153	0	0	13.0106	0	7384.85	3015.55	2862.14	54.0442	1034.83	2249.9	1290	1873.72	4947.47	2641.23	2254.97	4226.62	7398.78	6747.22	5016.76	4162.52	2117.48	2599.65	2273.36	908.832	2218.01	L1	pos
265	M214T97	213.916	213.914	214.07	97.143	93.237	99.831	28	26	7069.53	9032.64	123.074	2005.25	2432.5	24.0154	0	0	35.021	538.384	29.0193	0	0	0	0	0	7967.2	4634.12	5714.7	8017.68	3503.92	3631.02	3056.8	1839.47	3840.33	5548.8	2764.21	4597.94	5928.03	5364.29	6380.7	7600.33	4075.85	6405.16	7478.27	5146.63	5979.65	L1	pos
266	M215T99	215.016	214.916	215.063	99.168	92.24	195.372	73	33	45405.7	87037.5	11.0059	12108.7	31811.6	20885.3	17641.6	6874.12	19549.4	8298.28	11406.8	8654.5	8538.69	0	27.0234	0	72123.6	33953.8	23797.8	59839.6	35768.2	60010.6	45098.6	57617.3	138747	81820.6	35992	109555	88242.6	38020.1	136898	63613.8	50708	74227.3	75794.9	39533.2	84939.7	L1	pos
267	M215T327	215.055	215.052	215.199	327.356	294.509	349.789	40	29	4905.12	9582.59	0	2415.51	5423.25	1356.74	1977.32	0	1755.17	1362.84	23.0134	790.503	11.0073	0	0	14.0082	2846.31	2368.58	3413.89	40.0333	2321.96	4135.54	917.713	2794.28	1372.07	4352.62	1298.11	2308.98	3978.38	4262.65	1511.32	3696.02	5505.54	7156.95	6677.11	1151.01	4838.14	L1	pos
268	M216T98	215.922	215.918	216.086	98.3175	92.252	179.791	46	27	2380.3	4567.69	89.0519	661.367	1446.01	1223.79	693.385	0	545.363	0	0	0	12.008	0	0	0	3584.13	2264.1	2454.04	3109.64	1891.62	1997.77	2182.89	2078.66	4941.23	1564.34	1266.11	3329.99	4403.74	1636.34	5290.35	2996.59	1125.82	3495.26	2528.68	2200.98	4222.57	L1	pos
269	M217T114	217.068	216.934	217.126	114.244	92.954	149.442	53	25	1967.98	2007.25	11.0063	89.0509	594.396	162.116	694.442	86.0614	58.0414	33.0236	63.036	707.471	14.01	0	0	0	1949.66	1337.16	887.788	4777.09	699.582	2283.01	1289.14	1703.51	1279.12	1834.55	879.732	2783.34	1121.98	877.731	1582.41	1095.94	2174.49	2072.24	277.173	2174	961.841	L1	pos
270	M217T682	217.107	217.081	217.253	681.659	609.647	705.07	41	32	7772.94	21389.1	0	5655.14	14238.1	26358.8	3306.29	11324.8	13270.1	4356.68	14883.5	4676.97	4251.7	0	11.0093	971.583	9032.9	10405.3	13373.6	8925.17	12043.8	16284.5	16230.8	6825.68	14899.4	13312.3	13392.3	12664.1	14550	13944.9	14436.5	14228.3	1287.77	3030.95	3268.1	517.437	1078.91	L1	pos
271	M217T541	217.105	217.082	217.253	541.335	529.607	606.449	28	20	1053.65	1373.82	0	0	2043.23	0	12.0076	0	1127.75	0	0	26.0165	23.0146	0	0	0	2437.06	519.433	2506.12	1664.46	3713.09	5481.56	3461.83	3434.94	5053.13	3659.99	2987.61	4551.41	3731.8	2295.01	4342.55	3159.84	44.024	163.104	165.09	87.0712	242.198	L1	pos
272	M218T559	217.542	217.539	217.69	558.751	553.621	573.974	35	30	1518.97	2276.33	0	887.591	2230.43	1032.59	953.606	0	2727.76	1738.11	851.486	1131.81	11.0068	17.0105	0	0	6516.21	5232.42	7026.72	7599.05	6492.62	6711.23	6370.38	6473.17	8187.04	7989.84	6587.85	5772.61	6010.08	5492.64	6021.21	8421.53	3125.81	3008	3012.85	4877.12	6747.55	L1	pos
273	M218T149	218.101	218.064	218.25	149.07	126.877	182.172	64	29	601.334	827.459	0	1206.84	1039.58	1055.6	407.226	0	778.432	14.0093	778.467	0	0	0	0	11.0066	2547.26	943.838	732.627	634.634	980.762	1027.9	1279.14	128.107	939.65	3304.89	4844.23	1105.93	2623.97	2445.01	2853.49	2061.83	825.45	787.525	944.539	998.855	888.691	L1	pos
274	M218T682	218.11	218.107	218.258	682.055	678.767	695.885	20	19	1070.67	2087.22	0	0	1546.99	2982.79	0	1119.62	1505	0	1588.95	11.007	0	15.0095	0	11.007	842.765	857.701	1150.92	789.717	1347.17	1649.35	1456.16	854.699	1184.59	1691.48	1544.23	1440.22	1368.25	1224.95	1597.48	1237.09	36.0229	191.122	75.0477	36.0295	196.178	L1	pos
275	M219T99	218.914	218.91	219.008	99.2485	93.273	129.274	36	20	0	40.0246	0	0	33.0203	0	24.0148	0	0	0	0	0	0	11.0068	11.0093	0	3470.14	1389.27	2159.16	2442.06	1770.47	1421.28	1386.2	2402.03	5781.86	1104.95	1670.48	5241.41	3822.18	2097.68	5474.79	1793.63	2279.47	1178.74	2082.32	1239.08	1418.21	L1	pos
276	M219T148	219.084	219.021	219.237	148.452	95.226	311.179	146	36	722.433	2907.74	1081.64	468.281	6799.71	1487.81	989.549	5250.34	2130.18	1179.76	4103.39	4825.34	3189.21	1625.08	0	3353.01	3473.92	9938.51	1821.42	709.532	1384.19	2196.76	4959.27	2544.24	2689.95	4407.85	2291.29	2844.44	3894.46	2029.74	13337.5	6737.51	2822.57	2809.76	3516.95	2732.09	3065.74	L1	pos
277	M219T653	219.101	219.019	219.249	652.993	564.733	774.822	55	25	1216.72	1534.92	0	12.0075	1168.68	11.0069	0	12.0075	850.486	654.409	0	12.0075	0	0	0	0	1198.05	2592.3	2292.04	112.098	3014.71	3962.56	1973.61	3759.41	2504.95	2384.08	2425.94	1928.51	2456.15	3147.52	3107.59	3559.2	803.482	816.51	13693.3	938.767	1647.48	L1	pos
278	M219T416	219.064	219.016	219.258	416.485	390.747	467.687	45	22	0	840.588	12.008	0	978.685	11.0061	0	0	0	0	0	11.0061	0	14.0078	0	0	1899.69	4203.44	3341.03	5018.1	2489.07	3221.95	2343.13	3001.54	3009.36	2767.26	2523.27	2640.34	4219.51	2759.3	3552.96	3924.21	360.24	856.476	839.524	1006.89	4145.31	L1	pos
279	M220T360	220.117	220.068	220.119	359.591	357.159	415.484	40	21	0	0	0	0	0	0	0	0	0	0	13.0083	0	0	0	0	0	23676.7	21073.5	22199.2	8868.12	16807.7	32647.7	18311.5	30634	41163.3	45298.8	45563.5	42297.2	40881	38060.6	41423.5	40520.1	10523.3	13129.2	12273.4	6654.98	23180.1	L1	pos
280	M221T358	221.119	221.075	221.229	357.572	330.55	389.671	33	22	0	1089.64	40.028	11.0066	1406.77	0	0	0	816.544	0	0	11.0066	0	0	0	0	2835.23	1937.55	2110.92	1082.98	1824.49	3200.88	1618.46	3424.57	3938.03	5006.34	4027.29	3717.89	3915.61	4239.88	4193.49	3895.99	738.443	1351.86	1333.89	567.51	2223	L1	pos
281	M222T186	222.068	222.029	222.242	186.266	124.242	209.551	69	31	9985.1	7147.55	15.0095	3124.99	11575.5	4277.85	4184.57	2094.29	6593.77	3635.42	2462.64	0	2321.48	0	0	16.0102	4608.95	1426.17	2602.08	8586.24	659.659	580.497	3095.47	458.458	2225.85	1530.36	2309.02	3234.85	2094.77	2691.46	723.602	4565.91	9990.42	11164.7	11475.9	3871.14	6940.07	L1	pos
282	M223T121	223.063	223.024	223.24	121.03	96.307	199.223	39	30	861.383	1645.82	0	0	1464.98	1074.67	887.444	0	782.521	593.424	912.547	0	726.415	791.527	13.0114	0	2376.14	2241.79	2251.02	1130.88	852.71	1305.14	1052.88	1723.51	2694.68	3225.42	2872.51	3232.87	3092.4	2760.48	3474.78	2838.03	1129.79	1085.62	489.293	2790.39	3538.89	L1	pos
283	M223T477	223.096	223.089	223.248	476.714	443.742	479.628	37	24	655.409	911.547	0	0	1315.88	0	820.492	0	0	13.0078	0	37.0222	0	24.0168	0	14.0084	3456.19	4059.52	3363.94	243.194	4567.65	5302.33	3969.24	6611.5	5232.71	5636.61	5959.96	4375.92	5698.99	5573.01	6476.29	5188.67	1249.78	752.47	1188.79	1139.02	3496.06	L1	pos
284	M224T96	223.988	223.987	223.989	96.335	93.132	100.752	25	21	13.0065	11.0067	0	41.0251	0	0	0	11.0067	12.0073	31.0201	13.0087	25.0147	0	13.0084	44.0388	11.0073	46568.7	33197.1	36846.9	128708	25013.1	27923.9	23812.1	28158.1	22369.6	14867	13335.3	20660.5	20369.8	27874.6	43261.7	49186.6	36247.5	52412	54334.6	31587.9	56869.8	L1	pos
285	M224T334	224.114	224.103	224.26	334.311	272.401	479.628	74	23	9737.3	0	0	0	16038.8	5931.81	4361.62	0	14.0091	3948.51	0	5231.49	12.0078	0	0	0	21101.8	16233.3	22795.4	14342.9	12462.7	20808.3	18226.9	17869.8	22452.7	13572.8	4213.51	26750.4	19119.5	24785	29758.6	1079.96	1834.19	1924.13	972.607	1759.55	1936.72	L1	pos
286	M224T128	224.138	224.074	224.235	128.202	27.327	157.433	44	24	6787.7	5270.87	0	1320.88	19970.3	4953.43	8419.05	3598.16	6841.57	6714.27	5300.18	3346.97	2529.69	0	0	0	643.572	861.765	755.629	530.471	708.607	495.396	529.441	837.744	717.478	2397.05	1997.6	559.447	1375.14	453.403	1883.61	663.516	3066.14	3060.7	2844.78	460.358	699.544	L1	pos
287	M225T97	224.989	224.986	224.992	97.137	91.24	112.855	27	21	30.015	82.0512	0	0	0	13.0084	59.0369	0	69.0474	30.0194	0	0	0	0	0	12.0075	14276.4	11036.7	11376.1	39811.9	7261.22	8850.66	7562.67	7628.61	7401.92	4269.73	2767.46	6777.02	8832.17	8941.15	14980.9	14628.8	11362.8	16061.6	17268.4	9551.81	18872.1	L1	pos
288	M225T451	225.112	225.073	225.114	451.483	387.777	452.784	20	19	0	0	0	0	0	0	12.0067	0	0	24.016	0	11.0073	15.01	13.0072	0	15.0083	1000.88	756.648	1281.05	215.167	1733.42	2207.99	1712.4	1834.83	1780.25	2429.22	2558.19	1824.12	2574.54	1720.72	3061.75	2050.84	1091.65	1385.88	1435.91	444.395	935.842	L1	pos
289	M225T584	225.144	225.073	225.229	583.685	544.804	614.652	65	33	6914.4	11276.9	0	2605.82	8161.89	2846.6	2853	1535.7	5294.37	3484.09	2622.57	3003	962.577	0	0	0	5870.33	5794.26	6803.12	6647.31	2854.38	3955.23	3881.72	4843.96	5857.68	7587.41	5624.6	4591.67	5573.46	6701.48	4939.44	6219.59	7811.2	7628.16	7827.69	1856.67	5310.72	L1	pos
290	M225T126	225.115	225.012	225.236	126.273	94.588	144.475	48	33	6282.38	1924.54	0	1747.05	2171.24	644.386	827.662	504.403	1651.83	1180.79	582.416	1208.77	541.325	0	0	0	5750.22	4290.86	6181.61	7514.9	4028.35	4520.06	2703.4	4496.99	5396.24	3068.68	4492.49	3330.85	3990.54	2908.49	3245.88	4578.66	3675.45	4508.87	4388.44	2488.13	6003.8	L1	pos
291	M225T1018	225.195	225.15	225.349	1018.05	1008.02	1045.38	38	33	2414.51	1735.16	0	2764.78	2666.84	2517.63	2130.24	1091.73	1585.99	2749.89	502.335	2458.23	2659.64	25.0125	0	1686.72	578.482	2912.49	2757.48	1612.32	1405.23	1077.84	581.484	3727.05	2798.4	1678.49	1728.36	1174.01	1647.39	1371.87	1170.04	1549.37	3153.01	2951.34	2840.89	2357.04	3735.5	L1	pos
292	M226T97	225.986	225.986	225.987	96.959	92.24	99.831	23	21	0	38.0246	27.0143	0	81.0524	12.008	11.0065	0	0	0	26.0168	0	53.0343	37.0247	16.0142	0	15383.6	11527.1	12937.6	39818.4	8015.78	9356.1	8027.79	5660.4	7847.53	8232.1	3052.71	4284.89	10090.5	9346.59	13527.6	15928	11532.9	16612.8	18156.8	9664.85	20063	L1	pos
293	M226T331	226.101	226.1	226.255	330.781	323.915	343.023	25	19	2162.3	0	0	12.0072	4957.1	1757.17	1387.83	0	0	1252.8	0	1237.79	0	0	0	0	4529.7	8365.08	7482.54	6302.37	4229.66	7958.02	6047.03	2932.56	8880.29	5134.45	2051.79	9530.37	7994.61	6689.94	5755.98	2548.04	11.0073	29.0193	12.0072	0	61.0488	L1	pos
294	M226T965	226.18	226.177	226.333	964.856	962.853	970.477	30	30	871.633	1335.82	11.007	27.0172	1383.88	1004.75	1115.67	916.634	1308.85	762.508	1098.73	879.628	967.537	0	101.092	14.0089	1135.98	1108.95	1447.34	1125.04	761.553	2137.81	613.557	3471.94	1607.99	1372.16	1229.82	2043.73	653.522	1172	3242.65	2563.22	2534.56	2384.47	2495.56	805.725	2452.23	L1	pos
295	M227T96	226.987	226.976	226.991	96.2815	93.132	100.54	24	20	17.0085	0	0	14.0084	0	0	0	0	0	12.0072	0	34.0227	0	0	26.0225	0	1297.3	560.56	2098.82	3033.69	1924.71	2005.75	1268.17	1776.55	1500.22	652.571	713.611	742.618	1716.37	1384.13	2448.07	2499.08	5180.37	3106.83	3003	2119.94	3229.58	L1	pos
296	M227T543	227.091	227.089	227.095	542.847	540.566	550.573	22	21	0	29.0174	0	0	44.0264	0	29.0185	0	0	0	0	12.0084	0	0	0	0	26074.3	24696.2	24892.6	17892.6	27968.6	34656.9	19077.2	35940.4	32822.2	41207.7	36906.2	32217.8	37767.7	42415.3	43761.8	35710.7	22930.6	23426.8	24811.9	11294	31843	L1	pos
297	M227T349	227.091	227.083	227.246	348.55	317.6	416.853	71	33	4053.43	8447.63	0	1171.7	7149.76	2685.61	2644.76	814.465	6727.74	3729.61	2475.65	2474.65	4993.18	0	0	0	4331.93	6041.74	5174.6	1046.95	8335.94	6496.77	4946.39	7001.9	9014.01	29785.5	21151.2	10019.2	16018	5782.62	3236.77	7251.8	6407.56	7640.58	7870.72	2035.83	4740.95	L1	pos
298	M227T188	227.016	227.015	227.253	187.845	94.241	213.023	49	26	1376.69	1720.01	1196.68	0	1251.74	868.579	535.306	0	1060.65	0	0	0	0	0	0	0	4659.88	3232.64	3408.88	4037.59	2305.07	6393.36	3658.13	3746.18	2431.02	2695.39	1176.04	944.839	1302.14	4772.03	722.632	3030.78	903.602	1251.77	1268.74	3027.59	1775.6	L1	pos
299	M227T542	227.165	227.158	227.374	541.673	428.616	626.786	92	36	11258.9	19242.8	818.511	3187.91	17458.6	8228.48	8891.33	4336.03	13638.2	7377.42	5969.98	5677.15	4552.53	1384.89	1887.57	502.335	10874.1	4435.94	2426.18	0	5179.44	7599.51	9612.2	6624.79	22673.1	13980.5	14856	17242.9	11865.4	10118.8	13475.1	7265.22	8591.72	9112.69	9386.86	2063.6	3996.99	L1	pos
300	M227T947	227.164	227.161	227.317	946.967	945.961	992.151	39	34	28607.1	31060.5	0	28970.3	31122	25893.3	26732.6	28791.8	28964.9	30438.7	27509	23177.7	31452.9	11.0055	0	29086	25284.3	27869.6	29705.6	27839.1	26764.6	26976.8	25729.8	30085.3	27407.6	26089.8	28335.9	24310.3	25159.9	25283.2	27361.7	24757.2	20943.3	25944.1	28424.9	23636	26763.2	L1	pos
301	M228T543	228.164	228.093	228.249	543.119	475.65	548.711	53	28	0	2123.33	0	0	2190.59	930.531	967.537	0	1490.08	968.645	0	682.379	0	11.0073	0	0	2721.42	2924.27	3473.18	1754.46	3358.08	5123.94	2329.07	4079.06	3745.99	4736.79	4671.28	3778.02	4275.84	4342.67	4877.41	3891.18	2495.75	2720.81	3397.04	1359.06	3620.96	L1	pos
302	M228T947	228.168	228.162	228.321	946.963	942.173	973.404	38	33	3824.55	4043.69	0	4470.87	3921.61	3595.31	3362.07	4254.62	3650.19	3516.16	3948.51	3734.4	3914.28	0	0	4405.57	4059.55	4099.55	3948.34	4321.7	3803.11	3564.97	3519.2	3613.95	3992.13	3973.36	4043.8	3377.76	4098.41	3817.31	3723.22	3109.59	3044.03	4303.76	3135.88	4006.64	4786.28	L1	pos
303	M229T121	229.071	229.067	229.224	121.259	94.588	123.268	32	28	714.357	1001.63	15.01	25.0139	0	2305.47	1787.99	0	633.362	44.0293	1172.65	2283.6	0	0	30.0267	0	1724.57	1684.4	659.527	792.66	1270.14	1243.09	902.812	1469.1	2345.62	2586.15	2474.02	2635.19	2387.99	2106.93	2846.28	2344.76	787.472	790.527	857.476	2209.93	1662.29	L1	pos
304	M229T326	229.154	229.152	229.31	325.79	298.302	389.258	103	23	0	5042.75	0	12.0067	2414.21	2528.58	2144.34	0	45.03	0	0	0	12.0067	0	0	0	16360.5	3712.65	15305.5	1645.41	12231.3	9073.24	5319.78	18498.7	4797.84	5664.72	8095.07	8329.28	14708.1	16211.5	8208.2	10965.1	9544.02	8930.82	4648.1	1576.4	5271.21	L1	pos
305	M230T98	229.893	229.891	230.054	97.796	92.24	101.663	35	30	12468.2	24029.3	0	2653.77	3609.4	1793.19	1897.03	0	2257.5	11.0068	924.577	826.496	12.0083	0	15.0127	0	10999.8	6750.07	7241.29	6227.37	4829.14	6431.51	5784.95	4906.13	10916	3859.21	4149.69	12420.9	10308.2	6391.26	6451.44	9033.82	6536.49	10276.4	6363.05	7353.53	7916.15	L1	pos
306	M231T128	230.992	230.892	231.078	128.303	89.805	196.382	35	22	0	445.297	0	0	0	903.575	1123.66	0	0	11.0069	0	1677.16	0	0	0	0	3056.5	1257.1	2070.66	2404.5	583.51	1380.24	718.628	621.497	1219.95	1614.41	1381.21	1275.18	2479.17	2376.11	2194.75	1670.25	495.33	560.373	1880.2	872.654	679.594	L1	pos
307	M231T565	231.016	230.979	231.085	564.83	531.373	768.841	45	19	0	0	0	14.0093	13.0081	127.071	56.035	0	12.0075	13.0087	13.0081	77.0513	0	0	0	0	1656.47	1288.14	1223.1	4137.79	1842.47	2289.96	1006.88	1106.79	2050.86	2205.71	2495.3	2542.08	2387.12	2290.06	3071.51	1374.24	845.469	176.11	759.474	1698.51	3339.73	L1	pos
308	M231T475	231.018	231.016	231.171	474.656	447.506	501.678	29	20	0	1278.77	0	0	15.0096	24.0154	22.0141	0	0	0	15.0096	222.143	0	0	0	11.0063	3372.89	3082.57	2557.24	6677.72	3132.71	3855.34	2585.24	2569.31	3017.76	4888.13	3831.32	3950.63	4831.22	4660.14	4617.9	5558.76	1218.78	2754.62	2515.44	7094.27	8775.86	L1	pos
309	M233T687	233.08	233.076	233.238	687.248	660.762	700.831	52	27	1039.69	1882.05	0	0	1531.02	713.454	0	15.0083	827.473	1263.76	0	768.461	31.0172	0	0	0	6285.23	8587.02	7605.91	71.0631	7052.77	10976.1	6343.07	10387.6	7768.66	9701.08	8302.91	8336.82	8934.87	9430.64	10335.4	10102.4	1173.73	1640.98	1138.65	1876.56	5618.59	L1	pos
310	M233T349	233.076	233.064	233.223	349.226	298.61	417.609	40	23	1732.15	6188.61	0	1254.73	5774.53	774.553	1280.85	0	0	0	0	11.0066	0	0	0	0	692.494	748.673	2736.51	857.743	1059.95	935.85	886.797	3579.68	2607.9	591.473	645.564	1356.08	2025.73	1341.15	1792.61	1142.69	3468.13	4496.7	2171.09	3527.13	8177.69	L1	pos
311	M234T695	234.084	234.081	234.135	694.835	676.579	788.877	31	19	0	12.0072	0	0	0	0	0	27.0189	31.0186	0	0	0	0	35.0245	12.0108	0	1083.9	1183.97	1121.02	0	1027.75	1554.31	1014.81	1721.47	1325.66	1417.26	1133.02	886.709	1403.15	1553.33	1317.15	1175.94	1128.69	1210.84	960.64	154.123	646.565	L1	pos
312	M234T107	234.181	234.178	234.339	107.208	94.137	110.793	31	22	0	1905.11	28.0156	11.0073	1398.84	1108.71	1118.71	0	1676.08	67.0372	0	0	872.581	12.008	1161.04	0	2067.84	1381.07	1625.33	1425.22	802.713	1289.17	1871.7	1419.2	5297.23	3442.87	4253.64	5442.89	3700.17	2141.9	6270.74	1551.38	700.4	983.626	1354.86	253.197	957.766	L1	pos
313	M235T129	235.164	235.145	235.323	129.302	96.226	138.852	33	31	6818.26	5164.23	1442.72	46.023	6012.76	2501.43	4895.06	134.089	6488.24	7053.92	2475.37	1220.76	5208.64	606.303	1743.52	0	68.068	339.283	127.106	1065.96	6485.04	8406.35	1912.67	7208.4	3008.25	2587.26	3132.74	2440.09	2169.86	4646.06	1919.68	2412.72	3248.62	3177.27	3816.38	643.551	1845.61	L1	pos
314	M236T213	236.146	236.074	236.236	213.446	59.219	248.011	54	26	13013.8	6898.94	0	5176.33	26523.7	10485.7	9722.67	6034.77	0	4249.83	0	3880.39	2033.22	0	0	13.0076	996.896	1726.53	2011.58	254.212	8223.98	15066.7	1731.59	8503.28	2030.42	6531.71	6488.51	6418.34	5019.51	7010.09	5548.44	10167.5	4574.96	5305.41	6526.35	3792.28	4320.96	L1	pos
315	M237T108	237.015	236.903	237.065	107.979	98.999	193.211	51	26	1209.54	6262.98	39.0234	0	1709.95	674.385	0	0	851.511	13.0078	0	35.021	11.0066	0	11.0098	0	7237.57	6162.54	9298.86	10007	1246.11	4512.51	1347.18	6270.13	4261.48	8595.27	7095.67	4163.7	7778.22	5064.6	8733	5388.31	12134.8	11766.8	11881.3	866.794	11292.5	L1	pos
316	M237T652	237.077	237.041	237.235	652.266	632.691	695.385	25	21	0	935.584	0	14.0093	658.411	11.0061	0	11.0061	0	0	0	12.0067	0	12.008	14.0124	0	1332.16	1108.95	2352.18	702.632	1594.3	2327.81	1709.45	2347.11	1295.91	2180.01	1375.96	1132.91	2681.34	1452.13	1611.36	2645.27	200.111	508.254	631.421	824.659	786.674	L1	pos
317	M239T105	238.903	238.885	239.113	105.204	95.138	181.152	40	21	2493.25	1112.64	0	0	746.466	0	14.0093	0	0	0	0	12.0075	15.01	0	0	0	1994.79	1757.56	1972.72	2910.26	386.343	1176.03	276.245	1240.06	1113.83	1570.34	852.71	1329.16	1460.25	1639.46	2293.1	1855.44	3468.23	3040.87	3380.25	209.186	3957.3	L1	pos
318	M239T682	239.089	239.084	239.147	681.818	645.037	787.723	19	19	16.0107	1048.68	0	0	1247.87	0	0	36.021	0	26.016	0	0	0	0	0	0	1876.7	2272.97	2926.44	2417.09	2555.21	3772.17	2801.29	1050.79	2849.42	2489.1	2302.88	748.623	2579.39	3584.1	2649.29	2695.33	418.257	347.214	240.148	168.142	5720.95	L1	pos
319	M240T97	239.966	239.965	240.13	97.4925	92.24	100.752	38	33	14596.3	22292.5	11.0063	3382.03	12807.9	6788.07	5385.23	1712.03	8072.13	2639.58	3207.78	1859.3	1946.36	15.0096	0	11.0079	24630.1	12471	16421.7	45115.6	13879.7	17581.1	15588.6	17053.8	25212	6803.83	7680.82	21371.7	16756	16839	35068.7	25516.1	21044.7	29348.6	33571.1	17375.9	32717	L1	pos
320	M241T97	240.967	240.882	240.973	97.3575	92.239	100.752	28	21	1290.69	1739.04	0	224.134	424.254	107.064	257.154	67.0447	240.16	424.254	106.064	0	198.119	49.0327	23.0199	25.0167	4400.88	3635.25	3071.69	8475.36	2398.03	3921.48	2795.36	3244.84	5529.6	1952.71	939.822	4287.75	4182.28	2104.75	7023.01	4787.15	3153.03	5495.66	3928.62	3342.06	6794.72	L1	pos
321	M241T453	241.106	241.102	241.109	452.765	430.793	480.787	46	20	0	0	0	0	0	0	0	12.0067	0	0	0	0	0	0	0	13.0087	5158.69	4845.77	5122.61	201.181	7089.67	8493.64	5790.21	8015.21	7100.16	9120.28	2537.22	7517.51	10597.7	8801.04	10585.6	8002.2	6534.92	6325.02	2163.26	1341.21	4868.09	L1	pos
322	M241T121	241.071	241.042	241.232	121.264	95.184	124.215	35	28	937.521	1050.67	38.0242	0	768.419	1214.76	814.407	0	1320.79	539.404	0	12.0076	16.0102	13.0083	0	22.014	2066.72	2227.88	1787.64	872.678	1680.4	1527.39	978.889	2096.8	2406.72	2542.15	3214.94	2800.37	2794.33	2593.38	3052.61	2589.03	1255.8	1116.74	972.648	1719.47	2377.9	L1	pos
323	M242T98	241.972	241.966	242.133	97.808	93.163	144.575	35	24	2294.15	2178.27	15.0087	23.0153	1874.15	0	23.0134	0	1323.84	11.0073	0	12.008	0	0	0	0	2076.73	2606.3	2382.95	6212.17	946.757	3488.99	1695.51	2404.06	4554.64	1121.9	1522.35	3765.06	4015.3	2166.86	6003.57	4166.61	3112.96	5492.55	2905.94	2435.16	2951.36	L1	pos
324	M243T192	242.989	242.965	242.992	191.769	94.33	210.777	42	21	11.0059	0	0	0	0	0	0	0	0	15.0096	14.0084	0	0	0	0	0	5475.74	9987.11	9556.18	9044.42	7248.21	4745.65	3132.74	9179.45	8015.29	5735.85	6759.23	5078.4	1323.18	14818.9	6510.62	5562.09	9540.87	10763.5	12938.8	9180.95	6448.76	L1	pos
325	M243T128	243.052	243.023	243.191	128.286	91.241	207.186	56	33	2899.74	3023.81	12.0067	1180.71	4585.75	4088.4	2679.79	2255.35	4621.52	3156.75	1620.93	1640.98	2470.65	15.01	12.0108	0	7338.2	7048.34	6136.66	10624.4	6999.22	7221.56	5008.5	6563.96	5620.57	4559.1	6144.91	5084.62	5875.8	5876.94	6022.47	4541.63	5948.57	5873.52	6404.48	3820.05	7501.13	L1	pos
326	M243T469	243.085	243.047	243.25	468.61	389.728	551.898	37	20	0	0	0	0	981.654	0	0	11.0073	0	0	0	23.0153	0	0	0	0	855.855	962.882	1234.09	452.414	2002.79	1470.26	1410.25	1894.62	1236.99	3783.24	3066.55	1976.99	2119.35	2345.07	1008.9	996.854	880.587	1308.83	1456.91	590.492	771.771	L1	pos
327	M244T640	244.031	244.029	244.194	639.913	638.794	656.377	23	22	11.007	2085.21	0	0	70.0445	0	0	0	0	0	13.0071	0	0	11.0073	0	0	3711.14	1124	1344.12	4981.27	1786.64	1838.63	3596.99	2746.53	3941.15	3797.35	3354.07	3980.37	3124.64	2987.19	3019.59	2330.91	862.539	973.556	849.495	2339.87	3221.72	L1	pos
328	M247T130	247.078	247.046	247.247	130.296	120	147.282	77	33	1500.83	1138.81	0	761.507	3056.83	781.558	1348.77	598.374	2506.25	2154.37	581.387	475.285	1090.62	0	0	0	7075.89	2614.24	4302.82	12228	1458.21	1390.19	564.483	2852.49	1479.11	1491.32	1265.05	1077.84	1577.31	3655.09	659.565	2193.7	2079.19	2427.73	3157.25	1460.13	2822.19	L1	pos
329	M249T115	249.043	249.037	249.208	115.254	113.913	118.932	26	26	1559.85	2753.75	0	1031.57	1231.7	1770.22	1330.8	1252.75	1601.07	781.521	995.622	1057.67	1477.98	0	0	0	1654.32	1814.66	1855.62	304.236	575.447	888.807	720.64	1202.05	2842.27	1919.68	2916.59	1998.78	2252.8	1348.21	2189.75	1580.26	548.365	452.301	593.395	232.206	460.345	L1	pos
330	M249T657	249.109	249.061	249.228	656.768	579.177	800.714	29	20	0	280.187	0	0	0	0	0	0	0	0	0	0	0	0	0	0	2566.31	1896.71	1937.55	15.0133	2139.96	1864.69	1615.43	2219.73	1934.97	1401.12	1823.42	1635.63	1724.51	2444.07	1710.46	2472.06	482.344	1175.76	1300.71	574.446	938.834	L1	pos
331	M251T127	251.075	251.028	251.246	127.281	104.043	174.303	58	33	2915.46	4667.11	0	1933.29	2668.48	1458.91	1607.07	1132.68	1464.73	940.537	730.438	566.34	769.461	27.0169	12.0105	0	1683.44	3816.34	2224.22	2020.77	1974.73	2959.53	2199.95	2199.88	2809.87	4627.05	3503.06	3531.14	3716.3	3944.5	5176.53	4836.76	2929.09	3107.77	3100.07	2510.23	3704.17	L1	pos
332	M251T679	251.09	251.037	251.26	678.72	650.787	710.021	58	27	2133.24	2664.78	14.0098	0	1766.12	705.434	1118.7	0	867.542	0	0	702.421	14.0098	0	0	23.0138	2051.71	2644.16	2627.36	6020.01	3043.79	3065.38	2161.77	4526.11	2413.32	3108.59	2771.31	1591.41	2904.64	2648.38	2982.52	3305.91	726.519	1750.11	2128.35	958.798	1705.42	L1	pos
333	M253T105	252.882	252.88	252.885	105.248	102.322	107.979	19	19	0	83.0498	0	0	30.0164	12.0076	0	0	0	0	0	13.0071	0	43.0274	0	24.0153	1890.68	2084.87	2996.53	1632.3	450.368	1680.31	690.604	2343.11	3081.46	3951.38	4173.53	2448.2	3360.91	1806.44	3374.95	1543.23	2819.69	3174.11	3544.18	475.432	3646.04	L1	pos
334	M253T121	253.072	253.028	253.259	121.03	104.24	182.412	45	27	997.499	1231.77	0	0	2972.78	38.0253	0	967.645	0	720.45	1331.89	0	11.0061	45.027	0	0	3298.64	2574.1	2832.48	1689.38	1900.69	2372.11	2054.74	2602.02	3955.64	3614.71	4751.27	4626.85	4071.25	3705.33	5013.17	4204.23	1599.07	1914.18	1894.14	2942.52	3951.29	L1	pos
335	M254T186	254.086	254.074	254.259	186.422	97.258	192.939	24	20	5413.09	5891.12	0	1609.02	3249.07	1398.9	1375.92	0	1306.71	0	0	0	12.0076	0	0	0	625.536	512.419	1915.72	65.0355	1220.89	1850.39	1133.02	1181.97	550.344	665.517	868.723	721.59	758.689	1260.1	569.517	1159.95	2784.77	6070.91	3574.38	1402.28	1024.92	L1	pos
336	M255T100	255.104	254.938	255.13	99.831	90.243	134.279	63	28	5796.9	7587.55	0	1596.06	2079.17	1535.98	727.436	0	1346.86	12.0074	0	44.0305	0	0	0	0	5888.19	3650.39	4144.5	6679.62	2480.1	3077.69	2716.3	557.446	2781.32	3447.95	628.502	3355.87	3693.95	3153.59	4096.8	3586.22	3816.54	4299.64	6489.2	4874.36	3061.68	L1	pos
337	M255T682	255.064	255.059	255.236	681.728	677.667	683.72	28	27	1367.88	2983.86	11.0073	813.523	1885.13	5466.78	0	2053.23	2425.49	981.572	2235.42	842.589	776.466	0	49.0445	0	2464.15	3151.76	5302.24	2329.07	3165.88	3946.15	3815.05	3037.63	5953.12	2743.49	3826.15	2683.27	3110.74	2335.95	3414.1	2573.29	163.095	350.204	272.159	378.315	598.548	L1	pos
338	M256T98	255.943	255.941	256.117	97.5535	92.24	101.663	36	30	4291.14	7740.64	0	1227.67	2577.66	1838.1	1074.61	24.0148	1577.92	0	814.488	1253.8	0	0	0	0	5437.07	3370.01	2508.23	1845.61	3298.79	4287.67	3771.19	3502.86	7319.69	1767.51	2577.29	8206.17	6487.27	2707.03	10780.2	4890.23	4367.81	6548.85	7491.63	4075.59	6843.7	L1	pos
339	M258T358	258.073	258.071	258.25	357.582	356.585	358.736	32	32	2658.56	6718.27	0	999.666	4646.79	1298.83	1366.87	787.525	2880.73	1502	999.583	0	1065.68	0	0	0	2721.27	6546.53	6690.08	2386.17	4355.63	6092.15	4166.78	8161.8	8157.79	5432.59	7496.34	5540.61	6799.23	5174.31	5205.4	7094.91	3559.13	7609.53	7615.44	1672.52	5599.13	L1	pos
340	M258T127	258.109	258.01	258.182	127.287	125.996	245.354	28	23	0	2348.71	0	0	3315.15	39.0244	139.104	37.0231	15.0094	22.0147	57.0356	87.0483	0	13.0087	152.135	0	412178	187313	251928	71044.9	103826	40534	119797	109488	96336.2	87794	91938.5	105049	206413	258843	119931	264569	59418	67854.4	71796.8	73041.8	85624.5	L1	pos
341	M259T127	259.081	259.023	259.256	127.285	120.266	224.484	85	34	15416.8	15463.3	0	11639.4	10064.3	9661.03	9016.01	7350.9	10441	8877.21	9737.84	10081.7	7839.99	13.0074	63.0525	2987.79	38537.2	18643.3	24363.3	6696.85	9486.29	3984.41	10841.5	10144.7	8683.2	8248.06	8954.67	9686.3	20572	22033.3	11654.2	24991.7	4879.44	6063.33	5272.51	5947.09	8054.9	L1	pos
342	M260T126	260.113	260.082	260.26	126.279	120.834	128.28	31	28	1896.95	1896.26	0	1302.78	1393.93	0	1453.81	1048.7	1771.13	1120.84	14.007	1087.72	0	11.0063	68.0583	0	6757	2708.32	4284.28	945.787	1425.22	513.428	2155.85	1713.47	1367.91	1609.41	1478.27	1626.39	2737.39	4313.77	1932.69	3751.68	1142.65	1359.91	1211.87	1291.13	1169.97	L1	pos
343	M261T126	261.037	261.035	261.213	126.437	125.057	142.376	37	33	9166.58	17839.7	0	3168.11	11040	4967.16	4273.99	2820.69	9320.66	4249.73	3302.98	2339.4	3149.89	0	12.0108	0	27330.5	19622.6	26317.9	32219.1	18333.7	21056.9	13539.2	23768.4	22341.2	18145.5	23101.5	18128.3	18149.3	16067.8	16800.1	20137.1	15243.7	21375.8	22185.3	11961.6	29242.3	L1	pos
344	M262T126	262.04	262.038	262.218	126.272	118.969	136.453	26	23	11.0061	1066.71	0	0	925.589	13.0087	30.02	11.0073	28.0156	29.0203	24.016	0	0	95.057	0	0	1953.77	1572.43	2239.03	1311.15	1277.12	1725.55	912.811	1887.71	1670	1334.17	1338.09	1397.24	1847.54	1141	1510.37	1275.98	773.515	1105.79	1417.89	831.727	2145.75	L1	pos
345	M263T134	263.084	263.012	263.201	133.688	124.797	177.196	64	31	19128.8	8748.25	0	5540.69	0	12.0075	17706.1	5589.49	10625.3	4783.35	27.0135	7035.02	6611.72	0	0	1742.16	2132.89	2277.95	1277.02	173.13	4170.57	4157.4	7452.34	2132.86	3331.22	1474.26	1172.06	886.664	1743.52	1668.4	1404.25	2267.81	2202.26	1981.24	2760.7	1302.95	1508.17	L1	pos
346	M265T744	265.106	265.1	265.108	744.037	742.458	749.855	20	19	11.0066	0	0	0	0	0	28.0168	0	0	16.0096	12.0072	12.0084	0	0	12.0108	28.0168	2179	2164.87	2068.91	376.338	2096.47	2099.75	1719.53	2393.15	4368.18	4721.99	3894.54	3431.74	3669.33	3017.45	3664.93	2691.2	990.609	1069.64	1080.58	808.646	1451.23	L1	pos
347	M265T137	265.091	265.014	265.195	137.394	93.965	162.895	51	24	1145.67	24.016	0	729.51	27.018	0	0	0	41.0228	0	0	464.278	15.01	0	0	0	1173.03	3680.19	3339.73	2169.69	3981.38	5100.17	3921.33	3239.83	3760.63	4007.5	8908.35	4267.49	6938.87	6106.34	5358.83	7384.04	7957.77	9191.43	8283.6	3913.31	5240.71	L1	pos
348	M266T113	266.159	266.151	266.34	113.258	112.311	115.877	23	22	1352.74	2223.33	13.0072	750.477	1013.51	1001.64	735.42	11.0073	126.084	27.018	0	95.0528	27.018	14.0093	0	25.0139	2909.64	1046.92	540.48	562.5	1097.85	1703.53	1254.13	1527.36	1049.92	669.595	967.752	1256.12	1995.77	1951.6	1794.61	1447.3	1326.88	1515.96	780.52	751.668	995.774	L1	pos
349	M268T272	268.103	268.081	268.104	272.486	195.32	274.922	27	21	0	12.0071	0	0	0	0	0	0	0	0	0	0	0	0	0	0	57633.9	40683.1	55605.2	167953	75318.4	90146.5	59551.5	82033.3	62954	44023.3	53950	46798.7	34682	40971.3	30681.3	46696.7	62298	83964.4	84195.6	43254.6	92594.9	L1	pos
350	M269T128	269.084	268.942	269.13	127.522	91.846	188.847	86	34	9692.92	2283.33	0	7173.41	11226.1	7962.7	2764.58	7980.32	12614.1	10720.1	9129.7	4358.49	10358.5	0	0	3089.14	1462.3	2476.12	1246.24	1221.08	1742.52	1621.39	1419.24	1835.57	1722.23	2921.59	2246.75	396.339	993.861	2053.8	2428.08	2763.07	2177.36	1343.81	1155.92	1405.23	1705.49	L1	pos
351	M269T275	269.105	269.084	269.107	275.456	268.279	309.44	40	21	74.0493	133.081	0	68.0453	69.046	275.168	239.159	0	88.0489	24.0147	153.094	128.071	96.0587	0	0	0	7182.83	3763.34	6997.83	24045.8	10296	11988.6	7502.17	11781.4	7430.89	2061.72	7695.66	6027.16	6495.53	5618.81	4509.91	6499.84	9194.91	10401.5	11423.3	6253.36	12191.4	L1	pos
352	M269T662	269.173	269.165	269.355	661.508	598.648	772.621	39	22	524.327	1560.94	14.0089	0	1380.83	907.583	0	0	0	0	0	0	0	36.0229	26.0234	0	4510.61	1530.25	1693.41	13.0104	451.361	1466.22	1092.96	1121.01	3807.22	1867.49	2834.43	3535.21	4389.65	4291.51	3509.92	2538.11	924.528	965.579	1041.64	236.189	1244.02	L1	pos
353	M271T122	271.081	271.079	271.128	121.707	95.184	160.51	37	30	2805.4	2420.38	0	1259.87	719.479	1043.66	26.0156	1079.66	770.481	1814.24	602.401	345.207	41.0287	0	0	26.0156	7380.03	6908.92	6957.37	3600.94	5447.54	5274.79	4259.87	5754.6	8772.58	9191.77	10648.7	10179.2	9362.8	8657.86	9786	10165.5	3566.27	4626.97	4798.2	7927.7	8269.89	L1	pos
354	M271T793	271.19	271.184	271.372	792.883	735.851	819.067	27	23	769.513	1975.21	0	0	1052.7	1280.82	27.0162	0	0	13.0078	0	0	0	0	0	0	10827.9	2189.85	3686.35	55.044	1126.92	1698.41	2312.08	2876.59	7885.94	6930.86	4727.78	8304.91	9282.73	8400.63	6425.88	7193.39	1919.15	2040.3	1978.06	433.346	2925.51	L1	pos
355	M271T882	271.189	271.185	271.371	882.074	881.467	905.098	22	22	28.0178	1661.07	0	0	1220.78	760.532	0	24.0153	0	0	36.0196	55.035	12.0076	0	0	0	6592.71	1501.25	2661.25	39.0319	1032.93	2174.84	2538.03	1673.93	5880.62	2612.83	2276.79	2915.46	3553.96	4709.85	3963.05	3390.87	918.574	1242.75	1089.73	281.255	1725.57	L1	pos
356	M272T121	272.083	272.079	272.183	121.267	119.276	204.094	19	19	0	0	1926.28	0	0	0	0	12.0086	0	0	0	0	14.008	1466.8	1857.66	0	1033.92	1071.94	1166.08	549.471	523.436	423.338	530.454	501.501	530.353	573.458	1242.09	1640.49	1329.06	1111.89	1530.34	708.531	576.329	460.329	559.319	590.516	1087.89	L1	pos
357	M273T126	273.081	273.036	273.259	125.571	113.197	131.799	40	26	1138.68	1000.56	11.0055	15.0086	1610.89	49.0327	398.318	1041.59	1043.58	0	0	693.416	0	0	14.012	0	2897.57	773.773	1065.93	488.39	783.652	0	1427.27	1480.18	1552.11	1088.09	3121.5	1215.04	1498.28	2012.76	1048.9	1181.84	1553.91	1395.93	1326.8	113.094	2023.65	L1	pos
358	M273T541	273.074	273.071	273.258	540.62	523.582	541.713	23	23	1199.76	2047.36	0	0	2790.77	1251.88	0	15.0095	1368.99	11.007	57.0311	69.0439	0	0	0	0	1925.75	4184.14	3377.89	51820.4	2909.42	4408.73	2969.47	5581.38	5921.84	3099.53	3916.56	4554.31	4045.11	3372.62	4099.35	3339.03	5199.12	5838.71	6482.12	4467.91	10818.7	L1	pos
359	M274T612	274.077	274.074	274.084	611.771	523.88	695.344	27	21	0	0	12.0072	0	0	0	0	30.018	0	0	12.0072	24.0144	17.0102	0	0	0	1108.78	1898.71	2305.95	1988.74	2587.11	3069.56	1870.56	2081.56	1515.38	2166.57	1855.57	962.842	2057.68	2524.16	1854.57	2352.96	1214.81	1516.96	446.297	752.668	1458.31	L1	pos
360	M275T108	274.872	274.871	274.873	108.152	103.032	110.641	21	21	11.006	23.0146	37.0202	0	0	28.0168	48.0305	0	0	0	0	0	0	11.0066	0	0	5453.9	6316.26	5491.64	2136.87	8050.58	7779.07	8826.02	7295.07	9011.18	5605.4	4266.73	7642.94	5465.47	7436.08	3291.99	7300.56	1084.77	2227.3	2382.59	2441.22	2840.36	L1	pos
361	M275T194	275.048	275.006	275.107	193.691	102.493	391.391	104	33	4623.31	4641.53	70.0433	4082.04	6362.47	7790.67	3391.03	3093.86	6078.65	2763.93	3661.03	3509.23	2379.66	0	0	0	11987.3	22688.6	36936	858.772	21709.6	27604	16680.5	32955.1	16487.1	2791.36	427.427	10553.4	14797.5	18630.1	596.477	14091.9	11726.5	20544.2	32782.7	13521.6	13693.4	L1	pos
362	M277T155	277.064	277.014	277.252	154.661	102.493	240.357	87	30	3439.19	1437.9	0	872.581	4078.61	998.748	847.521	2891.73	1144.64	1168.73	3968.52	932.621	4308.01	0	0	581.415	590.59	754.603	945.735	0	1022.88	513.41	804.704	1386.19	598.498	0	880.66	1146.98	546.437	811.71	80.08	1074.91	2361.52	859.491	2669.48	1201.09	328.328	L1	pos
363	M277T355	277.054	277.036	277.228	354.638	341.661	424.746	57	29	1903.04	3163.9	0	0	2454.56	894.569	1000.55	0	1743.11	721.451	0	644.358	25.0139	0	0	0	3595.87	2946.29	3260.61	965.885	5119.84	5897.3	3087.4	4560.54	2096.57	4944.53	4859.05	3505.34	5299.33	6643.97	4057.47	6593.99	1428.95	2171.3	1993.24	1151.05	3426.8	L1	pos
364	M279T118	279.048	279.046	279.249	117.942	113.231	133.083	40	30	909.455	3130.09	0	0	1081.62	1832.28	1526.83	949.712	1625.95	1219.84	80.05	1482.94	1351.86	24.015	609.533	11.0069	1666.48	1505.32	3479.13	2977.58	993.883	1375.25	935.831	1927.75	3099.48	517.414	3203.62	1663.42	2474.98	1703.49	2610.21	1708.4	1535.02	2966.07	426.256	722.632	4074.33	L1	pos
365	M281T298	281.004	280.769	281.006	298.132	289.506	313.161	31	24	0	0	1306.91	0	11.0073	0	0	0	0	0	0	0	0	942.628	779.682	27.018	11382.3	17737.8	17179.8	45367.1	11382	12522.9	7095.14	10680.2	5016.24	6527.52	3544.04	6578.63	10857.4	8904.15	4361.74	16522.9	8426.47	7110.74	8269.05	21380.8	17750.2	L1	pos
366	M281T116	281.069	281.005	281.071	115.926	102.652	126.107	37	34	2090.12	998.665	14.0076	2261.36	1870.93	1697.09	1435.8	2132.33	2042.36	2436.57	1987.22	1892.16	1682.05	0	0	1363.95	3769.23	5162.25	2983.65	620.517	2030.45	3247.75	2383.16	3400.04	4323.53	5269.31	6090.98	6068.15	5375.48	5193.39	8671.22	5670.77	1949.39	1713.2	1876.04	3449.1	2521.2	L1	pos
367	M281T665	281.086	281.073	281.098	664.975	660.29	733.851	39	20	14.0089	11.007	0	0	0	0	0	0	37.0235	0	0	43.0274	0	0	0	0	5000.16	7714.01	7795.37	224.157	7438.19	8827.35	4874.38	8086.27	5862.93	8034.02	6484.3	5499.95	5191.61	6931.77	6471.29	6550.24	1382.75	1342.89	2002.29	2293.91	4810.01	L1	pos
368	M282T298	281.506	281.291	281.507	298.132	291.835	313.59	27	20	0	829.528	0	27.0162	0	0	0	0	0	0	0	0	0	28.0168	0	0	5293.18	3746.5	1491.24	8696.3	2498.2	2283.09	1295.01	2284.9	1179.02	803.723	584.501	802.695	946.811	2047.72	735.588	2275.86	793.496	830.553	1834.16	4608.14	8294.25	L1	pos
369	M283T132	283.088	282.961	283.104	132.317	97.99	215.635	53	29	1448.87	844.537	0	1346.79	1218.76	1049.67	1554.87	1244.8	1623.99	2008.3	1486.96	1100.66	1441.89	0	0	867.542	536.447	1052.94	1135.97	1234.95	159.119	230.173	84.084	382.334	1453.21	524.437	768.683	603.517	889.691	473.414	847.635	661.529	766.547	4594.21	645.43	1843.5	792.648	L1	pos
370	M285T100	284.926	284.913	285.121	99.71	93.244	173.066	55	27	1368.68	729.486	19.0104	0	1781.13	1049.63	797.478	0	1054.63	0	15.0095	0	0	0	0	0	2794.62	1159.97	1799.52	5984.2	1708.48	1548.24	1647.51	1649.41	1419.18	640.512	1621.5	975.812	1381.04	1571.26	3205.64	1531.28	2635.76	4136.53	1095.73	1862.72	3776.11	L1	pos
371	M287T100	287.064	286.92	287.116	100.428	93.344	129.525	31	22	0	0	0	0	690.46	723.452	56.0336	0	869.553	0	11.0066	0	14.0084	0	0	0	1668.48	688.602	1143.98	6459.81	807.646	945.773	873.8	503.431	962.77	1170.01	997.897	855.769	771.617	878.702	946.841	1430.24	1507.94	1331.8	649.433	802.735	1682.34	L1	pos
372	M287T664	287.081	287.053	287.128	664.381	600.757	733.85	36	21	0	46.0276	0	144.086	0	0	0	0	24.0144	0	54.0324	14.0084	55.0385	0	0	12.0072	3412.79	7549	7281.06	47168.3	5209.4	6332.27	3418.07	6779.1	6037.29	6444.37	4774.24	4466.02	3943.55	5441.35	4856.37	4799.32	4584.75	5697.99	6573.38	5230.06	15042.5	L1	pos
373	M287T706	287.183	287.179	287.379	705.923	635.759	729.999	30	23	0	947.592	0	0	1063.71	781.481	0	23.0138	720.48	0	11.0077	0	35.0245	0	0	12.0072	5581.56	2279.05	1941.59	16.0144	667.445	813.677	743.743	931.815	4387.36	2162.8	2831.57	2365.93	5384.48	5626.82	3614.31	3497.86	1058.71	842.536	602.344	148.118	1174.94	L1	pos
374	M288T670	288.077	288.056	288.133	670.384	662.846	696.842	37	21	0	0	0	0	0	11.0069	0	0	0	13.0081	0	0	0	0	0	0	2333.12	1438.32	1268.04	7316.12	1051.86	1408.17	2396.03	1310.16	1285.7	1318.99	465.372	670.574	630.525	704.587	707.589	996.797	1130.66	1028.69	1111.71	905.724	2748.52	L1	pos
375	M289T633	289.073	289.062	289.09	633.49	605.848	735.517	58	20	14.0093	0	0	0	23.0128	0	40.0267	0	14.0093	0	0	11.0073	44.0293	0	0	0	734.55	592.474	412.33	130444	819.682	863.755	873.776	502.402	1511.08	2099.63	1588.43	1581.4	562.45	1210.91	1838.38	1166	25203.1	32105.4	30038	14531.9	39997.7	L1	pos
376	M289T121	289.09	289.07	289.096	121.267	111.139	152.464	31	21	0	11.0077	22.0132	0	29.0174	0	13.0083	27.0172	0	0	0	13.0078	38.0266	12.0084	40.036	0	16076.9	14243.6	14720.6	8666.08	10646.7	12533.4	9897.9	12566	21788	19804.5	23976	18736.8	19940.9	15893.3	22684.9	20625.9	22732.5	26684.8	27150.8	15003.5	16098.3	L1	pos
377	M289T326	289.084	289.012	289.227	325.533	212.227	475.657	83	33	3309.29	7583.33	0	3189.03	2570.54	1705.02	758.482	5316.4	636.405	3423	4673.97	2492.59	2479.65	0	0	1903.17	2926.24	3804.28	5553.9	468.401	818.701	4544.94	1852.68	4129.61	2236.84	2048.79	1527.36	2027.76	3155.67	3906.35	2443.2	629.524	1717.07	3974.55	4726.76	1772.59	5674.91	L1	pos
378	M289T793	289.2	289.196	289.204	792.952	791.695	818.896	27	19	0	11.0066	0	17.0102	25.0175	16.0112	0	11.0077	0	0	11.0066	0	0	11.0066	0	0	5541.07	1078.97	2003.69	0	815.734	1005.87	1290.17	1830.52	3853.75	3194.7	2395.96	4268.55	4924.03	4309.97	3381.1	3566.67	813.508	1451.85	1391.74	250.2	1424.16	L1	pos
379	M290T121	290.088	290.074	290.094	120.957	114.259	123.37	36	21	56.024	0	0	11.0069	11.0063	0	0	0	0	0	0	0	0	0	0	0	1967.72	9366.32	1945.73	1130.88	1535.36	1763.54	1256.1	1491.28	2247.28	2789.17	2506.19	2390.05	2829.54	1991.74	3412.98	2702.1	3334.22	2468.54	3976.38	1114.95	2280.99	L1	pos
380	M290T963	290.268	290.265	290.466	962.878	817.255	1062.38	52	22	938.536	1128.68	0	25.0146	1376.92	717.448	1033.66	70.0467	39.0228	117.078	41.0273	48.028	0	0	0	28.0163	992.882	1999.69	1947.7	952.873	1285.01	2210.87	1517.41	1362.22	1743.87	1405.22	913.533	1423.29	1215.97	1824.55	1318.08	1443.24	0	28.0187	0	3009.51	0	L1	pos
381	M291T115	290.578	290.575	290.592	115.253	105.382	116.229	19	19	0	0	792.495	0	0	16.01	0	0	0	0	12.008	0	0	1275.81	1013.83	0	558.496	1726.53	1557.38	38.0296	187.166	658.585	166.148	620.558	1302.04	1466.3	1379.22	1190.04	1725.38	915.801	1468.14	1277.02	845.528	746.559	735.49	1224.1	1072.86	L1	pos
382	M291T108	290.846	290.845	290.847	108.251	103.032	110.641	21	21	190.104	282.179	40.0218	30.0164	186.118	0	0	18.0131	0	12.0072	38.0242	0	15.0095	108.069	32.0256	0	72385.1	70090.3	95826.8	27127.1	78548.2	82784.8	73624.8	83521.3	90677.4	60800.7	62019.1	69857.8	51936.5	77729.5	20345.6	75042.2	46522.6	61646.2	59216.7	57322.5	57688	L1	pos
383	M291T126	291.049	291.04	291.126	126.281	102.493	162.293	35	28	76420.7	103284	0	32628.3	82140.8	48059.8	40604.1	23236.3	60153.3	37700.4	27003.2	25370.2	27736.4	14.0093	0	4028.42	773.663	1504.29	540.432	935.801	776.604	0	0	1272.09	769.641	665.582	1093.94	0	1026.9	943.808	1019.85	1462.1	0	0	0	1429.29	1541.28	L1	pos
384	M292T108	291.85	291.766	291.853	108.251	103.032	115.614	22	22	26.013	69.0414	427.256	0	12.0072	14.0093	22.0132	0	83.0581	0	11.0066	0	24.0168	243.17	842.674	0	2900.61	2457.01	3323.72	1184.95	2987.44	2712.46	2558.32	3405.78	3401.06	1867.45	1434.25	3276.95	1720.38	2733.23	775.697	2925.66	1797.2	2372.42	2321.55	1770.59	2036.7	L1	pos
385	M293T108	292.845	292.844	292.846	108.25	103.032	110.641	21	21	44.022	94.0564	63.0378	0	55.033	15.009	12.0072	0	12.0084	11.0066	0	0	0	0	101.081	0	22594.3	20574.8	28613.8	8661.69	24566.1	24163.9	20727.8	25557.9	26163.8	18768.4	19595.6	22546.3	15544.7	24079.7	6103.49	22300.3	14357	17397.4	17626.2	16630	16472.7	L1	pos
386	M295T108	294.843	294.835	294.845	108.255	103.032	115.479	24	24	14.007	0	1559.78	0	29.0174	0	14.0084	0	81.0567	15.0095	0	0	0	1393.93	2501.19	0	2427.18	2352.92	3450.87	908.807	2821.31	2626.39	2511.15	2940.45	3070.56	1707.42	2144.82	2959.66	1606.31	2888.6	743.675	3118.67	1720.15	1830.07	2187.39	2091.9	1985.62	L1	pos
387	M295T107	295.041	294.927	295.053	106.806	92.239	116.612	22	19	2818.57	3139.74	287.179	1287.71	2845.55	1749.08	1364.91	279.174	2207.42	992.661	1147.69	904.603	924.616	708.472	430.322	13.0081	425.34	0	43.0376	1229.02	25.0219	53.0464	0	0	11.0096	53.0464	16.012	98.0858	41.0359	509.364	99.0866	81.0709	841.505	1005.67	1554.97	0	1437.23	L1	pos
388	M296T677	296.09	295.925	296.092	676.817	676.526	703.756	20	19	0	0	1891.21	0	0	49.0312	0	14.0076	0	0	0	13.0083	0	827.591	0	0	1927.61	2392.02	1771.42	107.086	2307.89	2906.42	2406.06	2782.35	2046.02	2827.42	2598.2	2402	1830.66	1992.79	2555.21	1968.79	32.0204	138.088	75.0477	696.619	1350.08	L1	pos
389	M297T97	296.942	296.811	296.96	97.242	93.965	232.322	29	23	25.0125	13.0081	4656.79	0	0	14.0091	11.0062	0	12.0075	0	0	0	28.0175	3467.23	948.802	13.0089	6081.5	4111.68	4792.28	20205.3	3072.71	2291	3123.73	2733.39	1560.21	2634.23	1113.9	896.768	3568.06	3923.27	5217.43	6721.6	3366.33	6252.87	7361.65	4068.73	8624.8	L1	pos
390	M298T99	297.944	297.941	298.098	99.204	93.126	116.263	34	21	0	42.0252	72.0432	0	26.0156	23.0138	0	22.0132	0	13.0078	0	0	0	13.0078	41.0369	0	1690.52	1494.16	2090.83	5744.59	1708.49	1253.05	881.705	1270.12	2197.65	1257.08	1418.21	1636.4	1539.25	1174.91	1500.17	1618.44	3911.61	2942.87	2964.87	1546.42	2161.62	L1	pos
391	M298T454	298.095	297.885	298.099	453.649	322.414	455.708	23	20	0	0	764.509	0	0	0	0	0	0	0	0	0	0	533.4	917.734	0	1264.01	954.795	1153.94	14773.1	1335.09	1431.21	532.426	1429.3	665.466	1077.99	1138.04	509.305	1105.7	1170.06	886.738	512.41	6632.98	11312.2	12639	7003.36	13443	L1	pos
392	M299T97	298.941	298.935	298.995	97.247	93.126	141.284	31	19	0	0	0	0	25.0159	0	0	0	0	14.0082	0	0	0	12.008	23.0211	26.0189	1241.24	1363.17	2405.1	5001.44	1468.28	1561.32	910.796	1308.15	937.767	1263.03	522.427	900.75	1737.45	1791.41	1198	2323.11	2202.41	2951.9	3016.81	2009.83	3473.67	L1	pos
393	M299T702	299.147	299.141	299.349	702.186	700.913	703.946	21	20	2961.73	1893.2	0	0	3926.62	0	0	0	1589.97	641.285	747.523	0	26.0156	0	0	29.0203	568.568	3522.93	3490.24	640.576	820.469	745.662	1184	7932.67	718.359	912.821	1163.05	1401.12	1156.04	981.872	9270.23	5691.17	3937.5	4414.81	4662.8	1559.4	3315.65	L1	pos
394	M300T148	300.127	299.93	300.13	147.525	93.309	157.954	37	19	0	0	0	0	0	25.0143	0	12.0069	0	0	0	0	0	12.0077	0	0	587.514	1132.97	1969.67	853.722	540.45	2904.4	2025.72	1536.32	1463.24	4922.1	1565.56	1053.83	2019.65	1156.92	3606.09	4396.9	1336.84	7379.16	7845.7	1869.6	1005.89	L1	pos
395	M303T433	303.12	303.097	303.125	433.49	364.474	444.85	27	19	0	50.0292	14.0082	0	0	0	0	0	0	0	12.008	0	0	0	0	0	2135.88	1480.23	1565.34	106.088	2108.71	2433.08	1694.5	1928.58	2496.11	3146.57	3026.59	3687.55	2976.48	3112.63	3974.72	2657.25	1485.94	1955.24	2074.28	596.497	1208.09	L1	pos
396	M305T134	305.079	304.887	305.134	134.319	103.182	205.125	53	25	11.0055	0	772.441	0	11.0073	752.47	0	0	14.007	0	0	1174.7	14.0093	1490.95	56495.8	0	587.47	1214.01	1368.24	891.78	722.619	825.619	264.264	1107.95	893.595	6505.42	1215.21	804.625	3348.68	2782.55	1438.23	3906.3	947.603	1000.67	1101.73	1494.19	1087.98	L1	pos
397	M307T636	307.1	306.951	307.102	635.848	632.182	743.858	24	21	0	0	0	0	0	15.009	28.0196	0	0	11.0077	0	81.0486	0	0	1493.49	0	6666.71	3933.02	3998.6	23.0184	6433.26	6157.13	5508.95	4366.05	5765.12	5585.57	6050.95	6854.71	6062.05	4440.07	7530.95	3633.03	5878.52	5742.65	6390.48	1120.93	2177.93	L1	pos
398	M307T147	307.091	307.048	307.258	147.312	112.311	211.798	97	32	1193.75	62.0344	0	3507.13	1491.94	1740.03	2078.35	987.564	944.566	973.608	887.493	530.265	1304.75	0	0	1745.11	9114.2	814.651	4280.89	2717.17	3363.05	2992.69	2442.22	2776.08	12146.6	2590.22	6426.99	2151.79	7501.62	588.588	5101.25	5661.03	13328.9	2340.56	683.512	6141.96	4573.81	L1	pos
399	M307T304	307.044	307.041	307.252	304.468	296.019	308.419	32	31	13579.6	15214.1	0	4069.59	11574.7	6473.12	2134.24	2532.61	7429.05	3782.41	3324.11	2581.55	4390.07	16.0102	36.0295	11.007	10315.9	3234.15	12880.9	3131.82	8500.79	9949.11	8479.06	16723.1	13435.4	3409.84	4270.88	5615.14	6958.96	13460.4	1494.36	9164.39	8580.46	11857.5	11752.5	4716.77	6384.74	L1	pos
400	M308T158	308.09	308.022	308.106	157.681	120.851	209.756	48	21	111.067	0	27.0162	63.0441	22.0154	59.0322	24.0144	58.0348	11.0055	79.0553	97.0582	0	77.0462	0	0	135.081	43093.7	27103.2	40544.4	2558.49	1769.55	21096.1	59641	37237.4	78403	32048	30928	52697.8	44865.8	49639.7	54153.3	32091.1	1736.04	1141.82	1813.15	2281.98	843.738	L1	pos
401	M309T148	309.091	309.055	309.093	147.563	112.785	178.298	45	19	292.175	92.0552	0	465.279	180.108	285.171	251.176	480.288	313.156	404.283	384.269	98.0588	579.405	0	0	332.199	5653.94	3518.88	6018.31	13.0117	2361.97	3047.64	8220.89	4609.84	10711.9	4236.7	4233.7	6716.97	6604.87	7696.25	7337.41	4930.38	1565.04	759.434	1127.81	320.288	1214.91	L1	pos
402	M311T703	311.126	310.982	311.128	702.745	663.809	757.645	43	23	53.0337	27.0172	852.497	17.0108	0	0	66.042	22.014	0	13.0071	0	0	58.0369	839.503	1424.28	106.067	5022.6	10061	10560.4	187.17	10265.2	13739.2	6091.53	13170.8	9137.48	11516.2	11888.8	7768.99	9073.67	10323.6	10129.3	10849.6	2193.32	2423.54	2134.28	2104.75	4609.77	L1	pos
403	M311T350	311.111	311.037	311.114	349.603	307.925	361.485	29	22	0	12.0076	671.427	52.0331	0	0	0	0	0	0	13.0083	0	0	1917.28	0	0	3639.08	4281.56	3985.32	65.0591	6036.64	8543.32	4801.36	8868.45	6253.73	7139.29	5418.33	6172.74	7647.62	6502.41	8552.2	7105.92	2947.87	4112.62	4304.42	1512.36	3968.4	L1	pos
404	M311T256	311.05	310.92	311.058	256.128	91.846	270.487	37	24	975.542	29.0169	0	4725	12.008	11.0064	604.431	0	199.124	938.61	11.0073	15.0087	0	1215.76	1215.06	0	853.682	4414.53	1752.5	650.487	2176.81	2459.22	2081.78	3284.69	3585.04	649.541	1207.11	579.463	1054.9	582.485	1433.19	2414.08	1801.08	3927.45	3095.99	861.67	2101.65	L1	pos
405	M313T98	312.92	312.918	313.132	97.768	92.239	161.865	41	33	10403.6	14455.1	0	3304.1	11241.9	5779.68	4149.49	2041.43	7529.79	3449.19	2958.64	2021.41	2299.61	11.0071	0	0	22222	12580	13798.6	42327.5	10148.6	12095.5	10107.5	7515.84	13457.8	5725.01	4713.19	12149.6	15296.7	9326.46	25208	20568.4	14198.9	23562.7	26368.6	11694.7	26407	L1	pos
406	M313T664	313.141	313.136	313.353	663.965	605.989	725.985	31	22	12.0067	1072.67	32.0178	0	1163.73	12.0067	13.0072	0	956.574	801.51	22.0147	0	0	33.022	14.0124	50.0333	4338.67	8684.89	7909.32	98.0762	6727.38	7916.47	4278.85	8484.63	6645.62	8335.06	6573.25	5398.9	5095.63	6315.68	6797.56	5274.31	219.122	356.237	692.461	1084.84	2932.64	L1	pos
407	M314T97	313.921	313.919	314.133	97.4575	92.24	119.686	44	31	3144.57	3876.28	0	780.468	3881.22	1897.21	1271.76	11.0071	2281.52	1008.71	1204.77	0	512.366	0	0	0	6776.09	2861.22	2485.21	14022	3156.67	4278.66	3249.67	2876.39	2677.34	4181.58	1327.18	3206.91	4053.31	4673.89	7977.83	6261.32	4291.71	4647.1	7631.58	4060.72	8763.09	L1	pos
408	M315T98	314.92	314.917	315.132	98.145	93.126	122.261	46	31	3723.86	4576.69	0	1136.68	3733.3	2074.32	1657.9	899.599	2443.55	1055.63	0	138.083	957.638	0	24.0208	24.0165	6871.14	3267.61	5124.31	13700.9	3230.77	4620	3842.23	3710.21	4613.84	1762.47	1970.66	2090.86	3766.08	4322.6	6359.3	6614.78	5391.37	9140.62	9138.65	3942.61	8835.97	L1	pos
409	M319T186	319.086	319.019	319.116	186.337	110.129	226.317	34	19	0	0	704.352	0	0	14.0076	0	0	0	953.586	918.584	11.0064	1073.64	743.531	14.0115	0	1763.58	714.595	1559.4	860.752	609.457	954.795	718.653	1742.61	1612.21	849.707	565.565	1469.28	617.561	1480.34	1828.62	844.75	3132.96	551.344	1016.68	1115.99	567.486	L1	pos
410	M319T365	319.078	319.012	319.096	364.545	302.547	366.081	22	19	0	26.0165	2413.53	24.0153	0	0	0	0	0	38.0207	0	23.0146	0	1221.81	737.59	15.0095	3063.14	2773.22	2887.64	11.01	4106.36	5225.75	4173.85	5685.26	4503.27	2439.03	4369.78	2785.32	3426.16	3245.81	3689.19	4054.58	531.338	741.472	813.517	364.331	1448.32	L1	pos
411	M320T343	320.132	320.039	320.135	342.591	340.121	474.811	28	23	0	0	1624.97	14.0089	11.007	0	0	0	0	0	0	0	0	1933.41	2414.93	0	908.825	1255.94	1244.13	122.111	1291.06	1861.7	1120.01	1620.46	1455.32	1606.43	1881.67	1714.48	1533.3	1504.29	1600.49	1664.31	2552.53	2528.68	2923.75	653.534	1058.87	L1	pos
412	M321T105	320.865	320.84	320.866	104.71	98.999	107.979	22	22	0	0	0	13.0071	13.0083	0	0	26.0165	0	13.0083	11.007	0	0	0	1173.07	23.0167	21229.1	25233.9	35005.6	26446.6	4307.77	15851	4959.96	22007	16129.9	30782	28371.3	14978.2	24862.8	16401.7	25989.8	20519.4	33076.3	36349.2	39660.1	3613.28	37950.6	L1	pos
413	M321T133	321.06	321.056	321.129	132.823	99.531	186.313	70	33	4180.09	16588.9	59.0337	1394.81	5975.32	2092.33	1860.01	915.578	2743.65	1738.11	1550.99	958.532	1084.65	0	23.023	0	7550.47	12556.2	4067.16	846.692	9326.89	8414.21	9774.26	16668.5	17764	29715.2	22117.8	16861.3	28720	15560.6	19417.6	37663.6	5314.66	4588.28	5151.57	666.599	2613.28	L1	pos
414	M321T450	321.116	321.064	321.132	449.779	299.513	475.65	38	20	0	0	11.0077	0	0	28.0196	30.018	0	0	11.0077	0	0	0	13.0078	52.0416	11.0066	1287.03	924.821	817.715	671.604	1062.97	1576.4	1095.97	1391.22	3706.91	2605.37	2277.07	3496.04	3013.01	2711.17	4112.74	2024.62	572.381	282.188	881.57	776.69	1527.42	L1	pos
415	M322T105	321.867	321.845	321.869	105.165	102.251	107.979	21	21	0	11.0066	13.0065	11.006	0	53.0318	0	0	22.0154	11.007	14.0084	0	26.0182	33.021	1244.07	0	4338.9	3748.4	5942.02	4701.65	638.547	2426.89	666.571	4222.45	2537.03	5238.36	4684.96	2987.44	4250.86	2842.56	4203.85	3241.65	6223.63	6765.23	6990.08	582.524	6670.55	L1	pos
416	M322T342	322.074	322.05	322.121	341.726	308.191	403.125	42	23	0	0	813.488	0	0	0	0	0	0	0	0	12.0072	0	605.403	1803.5	0	1068.97	825.619	787.7	6571.56	1163.98	1308.16	1092.01	799.719	648.567	754.628	521.417	1000.89	1373.18	1518.37	799.71	1511.26	4018.34	6214.62	6564.83	3633.33	3527.98	L1	pos
417	M322T148	322.085	322.06	322.148	147.518	103.474	172.301	39	25	696.387	3218.05	132190	0	1133.63	11.0079	16.0091	0	0	0	0	41.0293	0	99854.2	62747	0	2135.83	1798.6	789.71	144.103	1561.34	919.811	661.606	668.477	466.388	1146.98	686.572	2124.82	1927.44	998.873	2606.23	1070.89	1546.97	1552	818.521	3240.59	869.695	L1	pos
418	M323T105	322.864	322.862	322.865	105.165	98.999	107.979	21	21	0	26.0165	55.03	11.006	14.0089	12.0072	0	12.0076	11.007	0	0	0	0	13.0083	166.149	0	7737.96	7968.24	12900.9	9959.74	1620.44	5749.6	1899.66	8503.95	5364.29	11278.4	10092.5	5090.16	9328.47	6789.1	8704.91	7329.86	12905.5	14986.2	15407.5	1288.14	15119.6	L1	pos
419	M323T372	323.075	323.061	323.113	371.886	308.947	509.306	58	24	0	0	1626.04	0	0	12.0072	0	0	0	0	0	43.0258	0	1277.81	1552.33	0	2149.65	1373.14	1250.14	1676.26	1546.26	2115.94	1365.15	1404.08	1499.97	2059.72	1519.3	378.302	1527.37	1518.35	1148.92	1728.04	1001.56	1110.74	1439.89	691.537	1277.04	L1	pos
420	M323T676	323.124	323.007	323.129	675.601	542.006	724.359	55	19	11.0061	0	101.061	0	13.0087	28.0196	0	0	0	28.0196	0	11.0077	0	573.382	1214.95	0	1186.08	1681.49	1343.07	2986.74	1570.28	1530.34	888.666	2188.03	1382.75	2308.11	1387.19	1274.04	1332.18	2025.66	1669.52	1530.4	81.0567	14.0084	136.082	404.323	999.777	L1	pos
421	M323T141	323.058	322.965	323.108	140.566	102.569	209.382	31	23	1920.87	6185.71	18541.3	0	2382.32	1093.66	713.475	28.0168	973.541	0	15.0105	0	0	13418.8	8430.66	24.0144	499.399	1381.21	32.0288	617.529	939.783	472.378	1353.11	827.677	1952.63	2295.84	2420.25	744.62	808.808	1400.28	3621.1	3259.71	1173.73	385.269	391.274	2837.3	213.192	L1	pos
422	M323T118	323.144	323.138	323.358	117.998	116.256	153.165	37	31	2303.15	4244.83	11843.8	1072.71	786.393	2964.67	2423.48	2480.42	945.551	2569.67	1760.1	1512.88	0	8416.31	5988.13	0	2785.44	1105.97	1380.21	398.341	1139.81	1494.12	1523.35	2031.78	3533.75	3285.87	2544.22	3525.74	2724.12	2260.98	3291.88	1660.18	1175.78	1612.13	1284.8	1402.2	1711.5	L1	pos
423	M325T343	325.088	325.054	325.107	342.699	305.337	401.967	53	21	12.007	0	24.016	0	0	0	0	0	0	13.0076	0	0	24.016	1220.73	79.0658	0	3068.89	2339.67	2101.8	235.215	1638.34	1244.07	1510.38	1726.33	2538.15	2405.87	613.511	2172.81	2437.06	2591.12	647.555	2642.14	1023.65	1344.83	1828.07	844.675	1619.27	L1	pos
424	M325T121	325.111	324.904	325.113	121.267	95.226	147.563	25	23	162.081	1052.67	1090.59	44.0264	70.042	74.0471	63.0378	43.0301	33.0198	49.0294	108.065	46.0276	37.0259	294.206	253.23	0	73391	72008.6	78869.9	40829.4	56477.3	60681.1	45589.4	64054.2	110281	96842.2	127028	111972	108733	91322.1	121501	111665	134517	131636	139583	69941.2	88968.7	L1	pos
425	M325T540	325.094	325.059	325.168	539.639	441.945	715.757	88	22	25.0175	42.0252	33.0231	0	15.009	0	0	0	39.0273	0	16.008	0	0	46.0276	952.762	14.0084	6831.58	6363.09	5400.91	2112.9	4686.9	5599.66	4776.58	5183.77	1959.71	4588.75	2475.2	15728.9	11959.6	640.64	17904.3	4625.85	2089.25	2605.74	2393.44	1222	2732.34	L1	pos
426	M326T121	326.115	325.909	326.117	121.266	90.323	122.269	26	24	62.031	23.0161	16762.3	12.0072	21.0126	18.0108	12.0072	11.0077	69.0414	42.0252	18.0108	92.0552	45.0315	10329.1	5297.76	0	10183.2	10085.1	11197.2	5665.53	7887.16	8709.91	7051.4	10247.4	14986.5	14831.1	18156.8	15219.9	14908.2	12309.1	16116.4	13607.9	17240.9	19314.9	19970.8	9693.92	12300.1	L1	pos
427	M327T121	327.117	327.018	327.158	121.399	98.259	216.656	27	26	92.046	31.0217	27.0162	0	0	1050.7	579.414	0	25.015	11.0066	0	840.504	25.0175	2182.56	2572.25	0	2734.48	2221.78	2604.37	1277.02	1786.62	1681.49	1436.32	2044.59	3050.94	3322.72	4370.78	3144.86	3059.5	3191.94	3771.19	3312.71	4296.53	4234.47	4290.77	2148.76	2672.18	L1	pos
428	M327T361	327.047	327.045	327.207	360.517	310.891	361.669	26	23	1183.74	1567.01	0	41.0246	1113.7	16.0096	0	39.0273	11.0066	14.0084	0	0	0	0	0	26.0156	3599.7	4152.39	2828.54	13.0104	4133.72	3410.84	6215.65	5026.65	6031.52	3231.98	3157.84	3337.78	3069.63	1952.79	3482.98	2274.7	1898.21	2973.89	3208.24	1759.52	2215.81	L1	pos
429	M327T687	327.158	327.151	327.378	686.784	639.964	706.91	54	21	0	944.524	52.0347	0	1162.77	593.296	0	0	1029.65	0	0	14.0093	0	43.0287	33.0293	0	1302.14	1321.2	1663.48	87.0773	1018.68	1251.09	1483.19	6444.9	2938.47	2112.69	2115.9	613.511	2237.01	1662.49	1537.32	1686.35	98.0653	679.34	401.267	168.131	2000.6	L1	pos
430	M327T882	327.154	327.142	327.374	882.296	880.463	905.229	24	21	1310.82	1134.76	27.015	0	3069.79	0	496.331	0	0	0	11.0073	0	12.0067	29.0193	59.0516	0	2418.17	618.515	1288.14	0	400.356	793.694	845.657	770.385	2706.62	1419.98	1134.87	1027.84	1802.54	2165.66	1469.07	1316.18	1091.73	1225.73	551.331	139.124	609.533	L1	pos
431	M329T98	328.897	328.896	329.124	97.768	92.24	135.329	45	33	14105.6	22435.6	334.206	4335.76	10318.1	6859.57	4682.98	2778.67	6351.23	2925.86	3579.24	2163.51	2396.68	114.079	98.0829	0	22296.9	12953.6	8527.67	25316.8	10139.6	16381.6	11835	11261.8	29171.5	6226.18	7896.01	15838.2	24757.1	10271.2	35789.1	20524.9	14109	24742.8	27153.6	11203.3	18942.1	L1	pos
432	M329T639	329.136	329.063	329.199	639.025	609.868	715.843	35	20	0	25.0139	4589.5	0	0	0	0	12.008	50.0333	0	0	0	0	4824.89	8886.07	0	1398.28	2088.9	1918.73	1169.04	1932.58	2404.03	732.651	462.462	2239.83	2242.87	1280.12	2001.64	1360.09	1440	1139.14	704.528	225.125	122.068	191.127	418.325	1109.89	L1	pos
433	M330T98	329.899	329.895	330.123	98.245	92.239	248.491	49	29	2535.27	3358.01	554.298	661.367	0	1363.87	946.631	0	1054.59	0	693.433	0	0	806.537	229.194	0	4339.69	1893.68	2328.98	3574.86	1635.36	2919.57	2756.33	2374.98	5698.61	3627.17	1652.47	2739.46	4173.51	1988.63	5442.6	4185.52	2726.69	2465.57	5484.39	2197.01	5602.48	L1	pos
434	M331T98	330.9	330.896	331.123	98.242	93.126	114.651	37	27	2309.15	4072.29	423.212	528.264	2047.26	1380.92	819.546	0	1225.78	0	0	0	0	191.127	34.0283	0	3275.68	2567.24	1272.13	4328.6	1120.96	2920.55	2633.41	2617.27	4703.76	2988.53	1665.36	4139.48	3404.95	1664.33	3847.99	1999.75	2346.44	4393.77	5165.26	1964.8	3036.43	L1	pos
435	M331T664	331.152	331.14	331.377	663.889	569.834	739.887	88	33	9601.11	16783.7	238.143	2687.88	14624.3	4606.93	6917.15	3254.07	12949.8	9506.05	4293.57	4826.89	3423.05	468.328	453.408	812.517	24441.2	48763.3	50559.3	461.323	38825.7	47229.6	25487.2	48759.3	41403.6	50157.5	41988.3	33665.6	35215	40718.3	40532.1	36654.3	8902.34	10290.5	10722.4	8691.11	21455.5	L1	pos
436	M332T416	332.133	332.084	332.188	415.721	381.952	495.031	24	22	0	0	0	0	0	0	0	0	0	0	0	16.0102	0	84.0535	609.522	0	6907.75	8725.13	8387.62	15042.5	8210.84	11413.4	6947.31	7173.45	6218.52	8583.15	7487.86	7140.95	11144.3	8902.41	9929.39	11162.3	22925.7	25135.1	26763	5278.32	12016	L1	pos
437	M332T664	332.157	332.151	332.385	663.932	545.935	718.118	40	30	1826.22	3476.21	214.128	24.0144	3214.04	920.613	1522.97	0	2509.6	1962.37	1101.8	1196.76	0	180.126	2562.3	14.0084	5056.59	11101.1	11132.1	63.0441	8053.58	10869.9	5708.75	10770.7	9666.27	10788.8	8765.17	7087.44	7288.62	8752.29	8586.02	8446.91	2183.31	2067.31	2248.43	1983.65	4971.52	L1	pos
438	M333T128	333.126	333.051	333.156	128.21	95.184	154.486	28	24	0	731.418	0	0	11.0063	0	15.0107	0	13.0074	0	0	0	13.0093	1830.13	1104.95	0	7551.47	3319.84	2616.29	746.663	8410.2	7024.02	10176.9	6084.21	13230.9	7803.82	12855.2	14975.1	9688.47	7451.38	14311.3	7499.35	2134.42	2361.77	2492.66	889.691	2451.1	L1	pos
439	M335T540	335.131	335.092	335.135	540.009	431.055	552.724	47	19	0	0	0	0	15.0095	64.0407	12.0076	0	13.0083	34.0216	0	0	0	0	11.0088	26.0165	1925.68	1525.17	2913.65	505.413	2564.1	3100.58	2212.81	3193.7	6724.69	10076	1191.02	5818.23	4958.72	3073.51	7596.69	4175.79	1045.64	1053.67	1241.79	1025.88	506.506	L1	pos
440	M335T306	335.074	335.059	335.109	305.52	290.558	386.444	25	19	35.0225	61.0392	0	0	0	11.0063	11.0071	0	0	11.0071	12.0077	12.0086	11.0071	11.0071	13.0111	0	8643.82	3674.45	3932.41	35.03	2892.5	3925.43	3709.14	2972.6	5623.82	2770.17	2290	8131.27	5518.82	3627.05	1296.15	1475.05	760.507	1692.09	1556.09	593.508	2525.05	L1	pos
441	M335T128	335.074	335.067	335.217	128.25	113.45	207.172	48	21	0	0	1030.64	0	0	0	0	12.0076	26.0142	0	0	13.0083	0	0	0	0	16990.1	8814.93	13608	4611.1	4653.18	3164.57	5592.97	8546.76	4739.16	4792.39	8972.33	5471.97	8753.95	13363.9	5362.64	12281.2	3222.15	3540.97	3516.34	3506.8	4131.38	L1	pos
442	M335T703	335.015	335.01	335.241	702.831	700.837	703.909	24	24	888.533	1475.98	765.425	0	1233.79	0	0	0	823.524	0	0	0	13.0078	0	0	0	1681.37	1652.38	1870.56	0	1167.74	1506.25	996.905	2036.7	1482.8	947.852	1326.23	941.77	948.853	1039.94	1055.97	1091.91	1035.67	765.51	619.442	412.371	827.744	L1	pos
443	M337T105	336.843	336.842	336.844	105.203	100.01	107.979	21	21	52.0284	51.0306	53.0289	29.0158	0	0	0	23.0146	0	0	0	0	11.0077	0	40.0327	0	15499.9	16024.6	22483.7	11622.3	4419.53	15682.4	4888.91	21769.8	22710.6	33714.5	36335.1	20088.1	24544.5	14255.7	24172	12710.2	25182.7	28051.7	29092	3271.97	28915.1	L1	pos
444	M337T118	337.09	337.067	337.123	117.668	100.522	148.823	59	33	3866.93	18439.1	0	1482.86	4593.55	2406.6	1845.11	751.429	2017.12	1594.06	1364.87	1411.82	1077.72	32.0213	50.0375	0	6539.08	3108.82	2693.15	2399.96	1281	1172.94	1055.05	1226.09	1819.41	1593.42	1147.03	1963.61	2079.62	1509.36	1478.21	1633.31	1795.2	1888.35	2259.51	1969.75	2824.12	L1	pos
445	M337T560	337.09	337.088	337.093	559.721	556.6	630.966	39	21	11.0073	0	15.01	12.008	0	0	87.0507	11.0055	0	0	56.0327	0	16.0107	0	11.0101	12.008	4590.88	2974.38	3842.07	5952.49	4264.41	3779.51	3832.36	4703.52	4791.35	7086.54	7589	4520.76	5921.26	6280.79	5787.82	5932.02	3322.11	3485.32	2879.73	1847.54	4115.36	L1	pos
446	M337T418	337.091	337.085	337.188	417.555	374.751	494.036	38	24	0	0	1408.87	0	0	48.0288	0	0	0	0	0	33.021	0	413.248	1167.97	0	1606.34	1729.36	1532.31	2741.19	1127.88	1722.55	1209.06	1366.25	2044.66	2122.74	1418.18	438.35	845.563	2134.78	1809.57	2504.03	612.35	1107.65	721.481	926.772	2542.12	L1	pos
447	M339T105	338.841	338.839	338.842	105.204	102.251	107.979	20	20	15.0082	0	35.0191	12.0072	16.0087	0	0	0	0	0	0	0	0	0	12.0098	12.0076	4235.81	3745.12	5255.38	2990.66	1038.83	3868.09	1019.79	5604.58	5079.95	7485.23	9369.49	4324.54	6237.71	3441.09	5827.29	3141.51	5340.4	5959.67	6550.82	513.466	6266.22	L1	pos
448	M339T428	339.067	339.046	339.25	427.938	298.508	559.737	149	24	0	0	2008.28	0	0	0	0	0	0	0	0	0	0	851.608	1923.73	0	3304.79	11284.2	11002.4	8632.19	2417.9	4091.41	2245.04	3976.25	2014.57	2034.03	615.615	604.604	2460.15	2372.13	860.737	3832.19	8356.31	9647.14	11026	5553.7	8474.16	L1	pos
449	M340T475	340.077	340.048	340.199	474.652	343.798	532.394	41	23	13.0091	0	866.52	0	0	0	31.0217	0	13.0078	0	0	0	0	729.464	1049.87	12.0072	845.507	1721.43	643.551	6164.21	854.776	959.872	1402.19	881.783	2453.07	1669.55	1659.55	1678.29	1003.76	1078.86	1905.5	856.77	3018.92	1424.95	3163.9	1345.15	3496.22	L1	pos
450	M341T344	341.063	341.027	341.119	343.993	340.146	438.227	39	21	0	0	0	0	0	0	13.0083	0	0	0	0	12.0076	0	0	0	13.0095	10563.7	18080.2	16653.9	2130.95	11416	12087	10578.7	15579.7	15625	9352.72	1381.38	9997.56	13206.4	10991.3	9740.34	14307.3	8557.13	9239.54	10703.8	6471.6	9895.24	L1	pos
451	M341T723	341.137	341.135	341.367	722.917	674.814	757.571	48	31	3865.32	6077.64	0	1130.72	9274.18	2962.88	4980.17	2294.34	8746.24	5747.13	3056.83	3661.85	1964.37	0	0	0	5368.83	10301.6	10529.6	545.49	11827.9	14157.8	6885.25	14117.8	8171.9	10936.7	10302.3	7571.93	8615.04	10805	9701.93	9228.54	4571.74	5453.27	5674.15	1821.62	5136.28	L1	pos
452	M341T611	341.137	341.135	341.369	611.439	567.812	618.733	27	22	1276.85	2358.31	0	16.0112	2627.62	11.0066	836.418	14.0078	1519.95	848.471	755.503	0	0	0	0	0	4042.57	6992.29	6561.24	180.144	7304.57	8676.8	4499.6	8590.01	5562.94	7152.56	7179.87	5535.3	7185.74	7476.81	6523.21	7429.94	776.466	886.532	1262.84	1428.31	3677.31	L1	pos
453	M342T122	342.139	342.136	342.371	122.263	119.783	140.482	34	30	2923.46	5378.42	13.0072	999.636	1812.09	985.563	803.502	0	1931.16	949.69	1045.65	11.0066	1055.67	59.0413	37.0329	0	2551.27	2693.09	3367.03	865.673	2863.54	2164.92	2205	2528.97	4198	4534.62	5545.53	5341.8	4428.54	4029.62	5740.92	5344.92	4695.61	5092.56	4955.97	3868.01	3524.74	L1	pos
454	M342T678	342.142	342.136	342.373	677.821	607.456	724.193	59	30	730.406	1541.9	1275.81	0	2362.5	0	1106.77	0	2091.33	1400.76	683.379	850.595	0	728.437	2791.35	0	1200.76	1210.1	1531.31	42.0378	1167.95	1483.35	1328.19	1349.21	1475.74	3124.6	1559.42	2009.84	1210.99	2461.21	761.652	1468.33	965.643	1325.84	1536.84	134.107	827.735	L1	pos
455	M342T349	342.294	342.169	342.353	348.556	341.439	404.123	25	22	1210.67	870.58	28.0156	654.327	1101.66	1103.8	1063.68	989.659	618.412	1277.81	860.602	772.515	1014.68	98.0653	133.103	36.028	1174.06	0	0	0	703.586	1098.01	728.672	0	11.0096	0	0	923.839	0	639.575	881.793	0	2303.46	2066.38	2410.53	0	0	L1	pos
456	M343T343	343.063	343.043	343.134	342.735	339.344	392.604	27	19	0	0	0	0	0	16.0096	0	0	0	0	0	0	0	0	0	0	1004.92	1902.49	1986.68	192.173	1030.82	1162.04	979.904	2066.75	1253.11	1385.25	838.652	1050.89	1040.92	958.798	883.795	1759.41	871.484	811.507	943.566	554.443	818.716	L1	pos
457	M343T121	343.123	343.038	343.207	121.047	97.196	160.323	44	26	0	1348.85	1031.56	0	0	1271.85	26.0165	0	12.0065	0	15.0095	997.598	0	0	970.862	45.0286	5709.75	4642.8	7372.66	3201.67	5633.69	5931.01	4894.19	5529.6	5918.76	4879.99	10917.3	11369.7	5841.86	5193.72	4277.85	6468.29	26523.3	27969.2	30749.5	4028.41	5782.44	L1	pos
458	M343T669	343.149	343.139	343.382	669.448	555.101	730.067	49	21	1275.81	526.351	27.0172	26.0142	2370.66	1412.87	870.544	12.0065	0	14.0089	12.0076	0	0	0	11.01	11.007	2009.76	3691.07	1109.99	328.239	758.663	1474.23	929.813	1924.65	3035.52	1842.38	1127.02	1751.58	901.751	2291.87	450.36	532.443	1818.09	1716.14	640.407	493.403	1367.24	L1	pos
459	M344T508	344.132	344.131	344.134	508.362	502.478	510.376	22	20	0	0	0	0	0	0	0	26.0156	0	0	0	0	12.0072	0	0	0	8247.81	5978.05	6707.58	56.0458	6604.28	8350.95	8074.92	4940.95	6206.07	9002.36	8624.05	7707.42	8454.91	4303.82	7352.43	8335.81	9047.88	9279.9	10497.6	2003.6	5039.62	L1	pos
460	M344T114	344.125	344.103	344.132	114.233	97.258	126.272	26	19	2548.41	4411.48	31.0155	609.406	594.371	798.532	0	12.0075	0	0	0	0	0	0	0	0	538.471	512.448	519.454	121.106	789.69	913.799	1048.94	611.535	1042.91	800.686	753.659	1881.68	770.674	1301.01	1032.9	1271.14	3887.43	4661.19	4013.67	29.0254	796.637	L1	pos
461	M345T97	344.874	344.872	344.883	97.4925	91.846	101.551	30	21	0	13.0078	0	0	0	0	15.009	15.01	0	12.008	38.0228	0	0	0	11.0095	0	8438.13	1143.14	1816.56	1984.7	4580.89	6501.63	5206.4	1804.8	21421	10470.2	4849.31	17469.4	5254.5	2296.97	7556.55	7169.97	5583.52	9718.33	10665.9	4348.98	6564.1	L1	pos
462	M348T193	348.126	348.066	348.129	192.72	100.209	209.334	45	23	11.0069	0	1452.87	0	32.02	25.0156	43.0269	0	0	0	0	0	0	735.459	2267.01	0	2887.52	5383.4	8020.71	560.35	6579.56	4510.54	6801.87	3638.15	9103.45	1180.01	5625.77	7708.8	4882.18	4297.63	988.847	4596.67	6909.47	9246.16	8571.04	3476.01	3399.91	L1	pos
463	M348T322	348.127	348.126	348.129	321.748	320.48	377.362	19	19	0	0	0	0	0	11.0059	0	22.0135	0	0	0	0	0	0	0	0	3881.1	2577.66	2627.25	1027.84	3197.74	3784.2	2987.74	2772.4	3214.57	2494.27	2577.18	4772.05	5726.09	3802.29	2852.41	5091.32	4433.95	5029.14	5547.41	1238.14	2743.32	L1	pos
464	M353T430	353.078	353.061	353.091	429.636	320.866	534.257	82	21	0	0	0	0	0	0	24.016	0	0	0	0	31.0207	0	0	0	12.008	1781.63	690.552	1116.02	760.651	1273.11	2455.19	641.641	1473.26	21031.3	18678.8	1309.07	16083.1	2012.01	3054.65	1416.27	3346.82	22965.8	33341	32840.9	770.693	1372.22	L1	pos
465	M353T117	353.083	352.885	353.114	117.258	93.309	201.365	34	23	0	852.487	0	0	0	641.401	0	0	0	0	0	1356.9	0	0	0	0	2239.74	2267.04	2319.93	592.518	1538.2	1531.29	1641.48	2369.1	4201.94	2626.1	2884.44	2921.55	3023.42	2265.01	3071.51	2262.81	1444.8	1161.77	1680.18	546.485	775.678	L1	pos
466	M353T474	353.298	353.191	353.355	474.302	413.567	500.214	36	31	18777.9	847.363	7616.44	7854.71	1035.66	12470.1	2176.34	12035.7	19241.2	14125	8088.14	5967.58	6509.9	4062.44	3785.36	1067.68	1887.51	1001.83	777.706	25.0205	898.718	1408.31	1525.25	1156.98	2381.06	1688.55	2286.96	2032.58	1377.96	787.656	2330.86	1577.43	0	0	0	0	0	L1	pos
467	M354T416	354.066	354.063	354.115	415.721	344.984	418.296	22	21	0	0	0	0	0	26.0142	12.0076	0	0	0	12.0076	12.008	0	0	0	0	2594.19	6110.09	5160.69	6521.43	3698.13	3915.56	3144.66	4947.12	3242.49	3278.95	2799.37	2750.29	4158.69	3442.92	3645.12	4641.92	3653.19	4876.92	5178.29	2884.31	5360.53	L1	pos
468	M355T446	355.097	355.042	355.11	446.424	334.791	519.693	117	21	23.0131	0	0	22.0157	0	0	0	12.0086	0	0	0	0	0	0	0	0	1804.55	777.647	7413.73	4255.6	4855.37	1576.35	1899.69	3642.83	5650.23	3598.27	3391.64	3893.59	3958.77	2527.24	4451.89	5862.56	35557.6	39079	40130.1	551.459	995.796	L1	pos
469	M355T559	355.102	355.099	355.116	558.738	529.333	651.255	49	21	11.007	0	0	33.021	16.0102	27.0147	13.0071	26.0142	117.074	12.0076	85.0541	49.0312	33.021	11.007	13.0118	13.0083	199906	142211	158387	232739	156138	180828	173314	210424	249282	296776	310284	210721	226872	264718	264297	248565	168697	176800	197482	75765.9	179699	L1	pos
470	M356T474	356.104	356.046	356.131	473.646	368.41	513.928	50	21	14.0093	39.026	0	0	0	0	11.0073	11.0064	0	0	0	13.0076	0	0	0	0	4329.6	3207.8	3886.24	28895.6	3386.9	5177.74	3220.72	3380.96	6471.47	7494.86	7190.16	6926.45	8261.5	6169.55	9032.74	9665.28	14654.3	19020.7	18458.8	8292.78	20047.6	L1	pos
471	M356T559	356.105	356.102	356.118	558.726	529.173	587.772	30	21	28.0178	0	0	0	16.0102	12.0065	74.0404	0	88.056	18.0115	94.0598	36.0229	23.0146	0	13.0118	0	36138.6	26165.8	28337.6	44679.9	29348.9	33489.4	32785.8	37351	46288.4	53095	52789.3	40294.9	41193.3	48320.6	50095.7	46274.5	29986.1	33329.2	34230.8	15338.8	33546.9	L1	pos
472	M357T559	357.107	357.104	357.114	558.734	550.72	617.762	32	21	12.0072	17.0102	55.033	0	0	12.006	53.0318	14.0084	26.0156	11.0066	0	11.0066	0	0	19.0173	0	8027.35	5666.72	5588.47	8204.45	5812.84	6752.13	6155.91	8945.45	8559.84	10627.6	11257.3	7544.85	9266.83	9517.78	10714.1	8793.19	5652.59	6668.24	6645.99	3209.7	6504.57	L1	pos
473	M359T611	359.149	359.135	359.373	610.732	518.704	689.774	66	23	0	794.397	12.0076	0	724.434	11.007	0	13.0071	696.418	0	0	0	25.0159	0	0	11.007	4808	9465.6	9451.87	1052.86	9640.03	10884.9	3343.86	10964	2162.16	9704.05	8390.86	2001.71	8429.13	9566.97	8390.71	10601.8	6639.98	6942.42	6699.18	2101.75	4942.49	L1	pos
474	M360T122	360.149	360.147	360.384	122.344	111.255	245.389	32	24	287.155	257.158	705.441	98.0603	379.233	114.076	43.0265	40.0246	311.191	69.0478	205.126	147.102	28.0172	1166.73	4129.71	36.0222	12670.5	15663	15941.6	13873.6	14485.2	15284.1	13466.4	14589.1	17830.7	16979.8	20088.3	20143.4	10919.5	15202	21803.1	13027.1	211199	211922	214784	18101.5	18374.1	L1	pos
475	M360T612	360.151	360.148	360.381	611.759	610.471	647.775	21	21	0	0	0	0	0	0	0	0	0	0	0	0	0	994.633	2164.98	0	980.612	2031.85	1792.43	0	2150.93	2627.36	1639.29	2261.51	1631.48	2173.63	1629.27	1308.07	1982.62	1927.58	1952.56	2023.68	1448.87	1547.93	1426.86	421.379	1239.13	L1	pos
476	M361T619	361.16	361.087	361.166	618.765	511.611	733.851	69	21	66.036	0	0	76.0484	265.169	0	0	146.08	40.0255	0	0	140.089	110.07	34.0216	14.0115	0	11708.5	590.59	2883.36	2927.63	3278	3848.5	13924.4	2453.75	4327.78	3298.47	3315.01	2013.56	2230.81	2739.32	2687.01	2713.35	1187.66	3401.04	1644.1	1816.45	1629.41	L1	pos
477	M361T122	361.15	361.075	361.154	121.981	106.264	125.267	28	23	344.172	355.207	39.0228	99.066	232.155	760.422	76.0443	77.0449	686.457	136.094	201.117	262.175	77.0449	51.0314	0	37.0247	1870.58	2731.37	2649.46	1846.51	2111.79	1775.5	1778.63	2103.78	1900.33	2530.14	1413.21	1095.09	2236.79	922.768	3110.59	3386.8	28543	28894.8	32532.7	2351.96	3111.54	L1	pos
478	M362T122	362.098	362.086	362.147	121.902	111.232	191.951	43	21	14.0078	67.0372	15.0083	0	25.0167	126.084	22.0122	0	0	15.0113	0	42.028	11.0061	0	54.048	0	2120.77	5752	2320.03	4187.54	1849.48	3966.35	4881.18	4674.23	2629.75	3332.85	2892.57	3505.96	2652.21	3061.75	3423.85	3085.4	5776.04	5803.48	6159.1	2609.17	1939.62	L1	pos
479	M363T123	362.597	362.386	362.604	123.106	111.219	137.753	49	32	7577.04	6465.88	2986.87	4790.19	5651.63	5179.11	3557.22	3760.09	4941.66	4735.34	4810.11	4478.1	4073.71	4922.28	7268	920.537	682.606	1228.98	886.775	1205.02	12.0096	913.71	1006.85	794.706	777.518	467.389	872.727	0	627.537	0	1488.37	665.443	790.527	26.0156	68.0453	1335.13	1256.03	L1	pos
480	M363T402	363.102	363.067	363.128	402.466	310.423	422.057	49	21	0	0	0	0	0	0	15.0095	11.007	0	0	0	0	0	17.0108	0	0	8580.86	5010.51	5306.77	2253.91	4819.94	6049.44	4672.2	5996.39	6020.81	4148.51	4343.26	5564.63	5149.12	5703.18	5280.8	4737.01	1414.82	2220.59	2055.28	1170.94	3478.84	L1	pos
481	M363T121	363.069	363.068	363.115	121.262	113.231	122.269	25	19	15.0075	71.0473	77.0481	11.0073	0	21.0131	0	12.0075	0	28.021	11.0069	30.02	0	11.0073	30.0263	0	3802.32	4300.22	6097.33	667.572	2967.59	2359.06	2379.08	4868.65	9105.46	6107.09	8365.6	5519.96	5488.27	4966.47	6105.88	6435.26	785.523	920.575	598.299	4353.48	4506.94	L1	pos
482	M365T508	365.062	365.061	365.071	508.441	502.951	544.584	24	21	0	0	0	15.0095	0	13.0083	13.0083	0	0	0	26.0118	0	28.0178	0	0	12.0076	23424.7	30355	33161.5	2170.81	21160.9	25647.7	20254.4	34682.2	24923.9	21549.6	23346.4	18534.4	22858	10428.9	16410.9	25140.9	6683.01	18925	20596	8610.04	18578.1	L1	pos
483	M366T508	366.066	366.062	366.086	508.441	502.951	559.737	24	21	0	0	11.0073	0	0	11.0073	30.02	0	0	0	0	14.0082	0	13.0087	0	14.0082	4006.57	5372.7	5363.47	718.638	3692.77	4068.44	3398.87	3278.55	3384.63	3222.58	4416.53	3297.75	4452.71	1798.57	3283.98	4606.84	2204.54	3406.09	3052.03	1486.19	3251.02	L1	pos
484	M366T559	366.212	366.208	366.313	559.201	507.165	560.739	28	28	2044.3	5237.86	0	1000.6	3827.3	1817.06	1050.7	737.469	2117.27	926.556	963.481	0	989.659	0	0	0	2179.78	947.758	751.584	0	1607.46	921.767	1028.57	901.676	1026.94	1260.15	1531.39	1124.94	2077.73	803.642	1764.49	912.811	128.077	844.506	787.501	139.111	608.486	L1	pos
485	M367T489	367.076	367.06	367.081	488.655	474.68	510.376	41	20	0	16.008	0	0	0	27.0162	0	0	0	0	0	57.0342	0	0	0	0	5279.96	8067.82	8139.78	731.585	7950.28	8770.3	5386.84	11371.2	6207.64	4315.74	4852.44	4261.04	6608.95	5765.61	5286.53	8156.47	3396.26	3962.31	4226.53	2268.08	4388.02	L1	pos
486	M368T500	368.093	368.078	368.103	499.939	482.631	508.584	37	19	0	0	12.0087	0	0	0	0	0	0	0	0	0	0	11.007	0	0	7135.75	1440.3	1705.36	151.124	2584.32	2600.08	5552.85	2802.29	254.254	837.767	6746.13	11378.3	5680.64	324.278	9599.79	3837.14	746.466	822.548	1092.6	712.583	2289.1	L1	pos
487	M369T458	369.071	369.032	369.117	457.635	410.842	511.41	74	21	0	0	0	0	0	11.0066	0	0	0	0	0	0	0	13.0078	0	0	3839.49	12540.4	11232.1	13020.6	3809.04	7552.79	3656.99	7024.08	6606.4	5478.48	5075.65	3721.07	5885.12	4746.95	3732.36	6576.38	8726.23	10847.9	10887.5	5553.04	10130.3	L1	pos
488	M369T564	369.117	369.115	369.12	563.729	538.618	584.999	31	21	0	13.0072	0	11.0073	0	0	11.0073	15.0083	0	14.0093	24.0133	0	0	0	0	0	14419.8	10678.7	10833.9	35400.2	11082.9	11695.6	12133.3	11393.1	26274.6	22402.3	27269.8	28520.9	26498.1	24645.4	34945.6	22496.4	13161.9	14884.5	16481.5	7428.18	16316.3	L1	pos
489	M369T200	369.058	369.055	369.109	200.254	102.229	264.235	44	21	22.0136	1063.64	0	42.026	0	15.0093	24.0137	82.0508	0	0	0	69.0427	0	0	0	0	7682.67	22247.9	28962.4	956.584	18395.9	24063	15924.6	24572.2	1283.21	7997.93	2981.48	4828.02	11065.5	18496.2	7574.49	15334.5	9683.99	13573.3	16558.4	6880.89	11801.4	L1	pos
490	M369T322	369.058	369.056	369.111	321.952	292.525	357.635	30	20	13.0093	0	0	0	0	0	0	28.018	0	0	0	0	11.0071	0	0	0	10667.4	12666.7	12922.2	2872.46	7303.38	8665.75	6934.86	9854.33	8776.02	5980.27	11454.7	6801.83	11932.5	6936.01	11906.1	9780.47	4873.25	6516.8	8265.31	5537.88	7962.73	L1	pos
491	M370T564	370.12	370.118	370.123	563.732	561.634	564.813	21	21	16.0089	0	13.0072	0	16.0107	0	0	0	0	0	0	0	0	11.0073	0	23.0153	2988.44	2188.85	2117.69	6554.89	2073.7	2420.2	2600.65	2117.59	4921.43	4458.56	5156.64	6049.49	5198.72	4868.05	7825.35	4435.03	2590.55	2315.45	2638.65	1062.85	3197.61	L1	pos
492	M370T552	370.166	370.148	370.374	551.63	534.811	564.069	29	20	922.553	2231.49	0	0	1447.08	754.302	877.526	0	867.65	0	0	0	786.5	32.0183	12.0103	13.0074	1519.33	673.577	816.73	26.026	562.482	653.56	1317.92	419.359	4151.61	1751.49	762.653	2818.56	1058.88	1749.57	3542.95	1174.01	972.583	3403.27	3793.27	207.177	224.192	L1	pos
493	M371T412	371.074	371.035	371.098	412.245	361.485	479.562	74	21	0	0	0	0	0	0	0	26.0156	12.0072	0	0	0	0	0	0	12.0084	2744.13	3631.85	2680.19	1450.19	2940.4	3486.9	2682.41	4408.74	7210.76	4640.17	1094.97	4691.3	4855.97	3179.86	5360.53	3451.59	1171.75	1874.25	1785.24	980.817	2005.57	L1	pos
494	M371T548	371.194	371.138	371.289	548.372	475.654	621.736	68	21	0	0	0	0	857.571	0	14.0093	0	0	0	0	0	0	0	33.0264	0	2297.04	887.788	987.846	216.192	1225.09	1727.34	1858.39	1090.73	5092.16	3188.61	3083.77	4378.58	8008.67	2581.06	3447.51	640.512	1405.88	560.28	1010.61	2804.37	1139	L1	pos
495	M371T705	371.151	371.142	371.207	704.832	687.771	723.115	42	20	13.0076	0	0	0	13.0087	23.0153	0	11.0073	0	15.0075	15.01	48.028	26.0173	0	0	0	6089.58	2340.03	2986.52	196.163	3031.86	3071.46	5088.69	3854.26	14985.2	8426.72	9173.46	14867.2	9132.82	6566.55	13162.5	4763.97	2987.09	3463.2	3670.14	1336.13	3091.65	L1	pos
496	M372T569	372.127	371.995	372.133	569.413	537.71	571.74	30	21	12.0072	0	1827.16	0	0	0	14.0098	0	14.0084	0	15.009	0	0	2484.66	4251.94	0	2600.02	715.572	853.64	243.219	643.551	1379.24	1468.02	1271.15	1917.6	2244.73	2473.27	1616.44	2000.67	1667.48	1412.06	2423.2	10966	11891.3	13462	1730.57	3950.29	L1	pos
497	M372T384	372.078	371.996	372.129	383.767	381.177	475.821	25	20	0	0	742.556	0	0	0	0	0	0	0	0	12.0075	0	12.0075	0	0	1009.88	904.775	1347.08	174.152	761.676	851.756	790.614	1235.99	2153.37	1690.52	1692.48	1273.11	667.556	1728.41	1621.48	1256.69	9999.36	10572.4	11575.4	1381.23	2505.15	L1	pos
498	M372T592	372.15	372.141	372.381	591.583	547.935	592.924	26	24	2314.41	3883.47	25.0175	11.0066	2688.86	1598.8	13.0078	0	2517.51	12.0072	1236.71	454.303	1362.84	0	0	0	1975.48	3107.63	2483.23	302.272	1372.1	1934.55	1662.29	2561.05	2450.07	1334.09	1946.69	629.472	2025.71	1259.13	565.471	1216.95	1205.66	1479.99	1449.97	409.327	819.717	L1	pos
499	M373T297	372.999	372.996	373	297.347	286.581	306.059	27	19	0	0	0	0	0	0	11.0066	0	0	0	0	0	0	0	0	0	1978.41	8360.78	8391.34	6784.78	1902.58	1092.96	3221.88	6348.39	4723.19	1437.15	1654.49	1582.36	3778.3	3270.9	2079.66	4642.87	8378.15	4538.97	3721.43	2752.47	2494.11	L1	pos
500	M373T608	373.115	373.069	373.226	607.993	530.592	704.927	72	24	911.58	1126.66	11.007	79.0503	996.634	749.409	54.0344	0	30.0191	12.0076	13.0083	28.0178	43.0313	0	0	80.0509	5645.43	3217.86	4267.88	940.769	3853.55	4343.67	3460.93	3765.39	4232.81	3388.71	4970.82	1060.85	5142.62	4975.14	5805.83	5035.19	10091.4	10963.4	10617.8	1069.95	730.584	L1	pos
501	M373T415	373.144	373.067	373.15	414.938	363.567	485.664	60	20	0	0	0	12.0072	39.0234	12.0072	32.0192	0	0	12.0072	11.0066	0	13.0078	0	0	37.0222	2261.76	1601.31	2068.65	1499.25	1696.43	1743.55	1326.08	1516.33	2616.03	3183.65	2487.24	3041.43	3359.75	2837.58	3761.07	2549.08	1183.71	1102.69	1769.24	539.431	1167.05	L1	pos
502	M374T559	374.077	374.073	374.12	559.241	526.7	618.03	38	21	0	0	27.0172	0	13.0083	0	16.0087	0	0	0	14.0089	0	0	15.0095	0	0	10041.2	9169.63	8895.27	15959.1	10350.5	10320.5	11391.6	10049.5	9151.44	14210.6	16236.3	802.624	10327.7	11051.1	11389.9	11782	3547.26	2437.46	2788.74	11914.1	10823	L1	pos
503	M374T364	374.108	373.996	374.111	364.474	296.954	380.446	25	20	0	0	0	12.0072	0	12.0084	0	0	0	11.0066	0	30.018	0	0	0	0	15376.8	2673.19	3311.98	260.234	9593.67	11666.3	11896.8	10645.4	33292.3	24520	32099.7	51075.9	31301.4	25075.5	50519.3	37763	2375.58	2669.6	2857.82	2173.9	8312.55	L1	pos
504	M375T560	374.574	374.391	374.58	559.712	490.719	653.882	54	32	1314.94	2261.13	5452.35	875.583	2118.32	918.525	598.359	1075.63	1017.73	581.349	0	0	12.0074	2987.87	1365.07	0	3711.14	3271.77	3325.72	6859.28	4493.11	3973.66	3701.22	4452.66	3337.08	4718.71	4552.22	4149.83	3617.96	4685.32	3500.91	4672.95	1157.69	1205.72	1014.61	3149.62	3537.95	L1	pos
505	M375T108	374.807	374.806	374.809	108.253	103.032	110.641	21	21	12.006	0	12.0072	0	0	0	0	13.0091	0	0	12.0072	0	0	0	14.0112	0	10648.7	8923.13	13410	3303.93	12276	11261.2	10815.4	11319.2	13331.9	7013.84	7952.62	10390.3	6985.58	9880.88	2664.13	10625.7	5236.66	8015.1	8614.48	8851.96	6758.53	L1	pos
506	M375T540	375.092	375.043	375.134	539.6	456.639	631.161	67	21	0	0	0	0	0	0	0	0	0	11.0069	13.0065	0	0	27.0169	0	0	790.702	4888.27	350.3	1005.88	1054.95	1024.92	577.346	920.753	975.758	1315.11	593.474	1456.19	911.683	718.615	1306.07	1199.08	2561.4	4127.62	3929.5	1073.92	807.717	L1	pos
507	M375T501	375.341	375.136	375.382	500.687	432.029	551.66	20	19	2003.4	4385.19	13.0091	292.204	6222.39	4179.51	2509.67	1238.74	2903.03	1304.95	1752.23	1272.81	1385.83	0	0	79.0553	1421.26	0	0	0	1042.81	1264.01	779.779	1582.19	0	0	0	0	1414.41	0	823.705	0	11.0066	713.463	0	0	0	L1	pos
508	M377T133	377.047	376.89	377.059	133.272	102.493	179.164	51	31	4139.88	6013.61	0	1472.82	4636.53	2576.55	2295.53	925.578	3110.15	1924.35	1224.68	1160.7	1519.06	0	0	0	2998.66	3242.95	1370.2	4690.02	12664	2994.39	15711.6	2408.97	11643.7	12821.1	18041.1	6417.61	4173.65	3292.56	13150.1	646.461	957.598	957.718	970.606	1199.96	769.659	L1	pos
509	M377T560	377.069	377.06	377.153	559.703	505.705	645.058	69	21	0	0	0	0	0	0	15.0092	0	0	11.0068	0	0	23.0142	0	0	0	4508.5	7769.57	8686.05	8995.99	3387.12	5977.23	7352.52	8287.62	8395.34	5383.43	584.487	3078.64	6279.31	9365.11	6114.6	750.675	4216.53	701.421	4248.55	23885.2	7498.42	L1	pos
510	M377T450	377.085	377.081	377.259	449.628	372.809	503.59	64	22	11.0066	0	0	0	860.537	0	0	0	0	0	11.0066	12.0072	0	25.0175	0	12.0084	1697.48	1853.48	1496.31	6959.88	1434.25	2372.94	1308.12	4219.37	6019.63	4239.58	3636.3	3994.66	4713.9	4090.58	5369.54	4286.29	3229.07	3354.06	3958.64	429.368	7183.74	L1	pos
511	M378T395	378.089	378.084	378.175	395.459	329.18	451.724	27	19	0	0	0	0	0	0	0	0	0	0	12.007	11.0073	0	13.0087	0	0	1210.05	805.659	932.789	56.0513	1549.22	813.732	580.497	983.756	6549.76	7062.88	2172.84	4936.17	4942.53	2224.71	10687.1	1002.56	604.378	1125.75	1236.74	190.158	1129.99	L1	pos
512	M381T519	381.088	381.072	381.117	518.626	431.787	572.74	59	21	0	0	11.007	0	0	14.0089	12.0076	0	25.0159	11.007	0	0	0	0	43.0387	0	3946.3	2715.49	2916.62	967.818	4632.21	5571.77	3064.62	4812.21	3085.77	5599.66	4144.01	3534.83	4341.55	6046.18	4631.16	4337.94	754.471	601.3	869.521	1238.11	2570.17	L1	pos
513	M381T646	381.08	381.071	381.086	646.414	585.677	648.25	33	20	43.0274	0	0	0	0	46.0293	14.0089	74.0471	36.0229	0	0	11.007	59.0322	0	16.0131	90.0573	22119.4	16315.9	18076.6	259.212	17743.6	21405.1	15404.6	19624	22410.3	25643.4	24636.5	27074.3	28621.8	26299.1	26280.5	26302.2	12200.8	13669.5	14444.1	3893.29	8784.04	L1	pos
514	M381T121	381.078	381.076	381.229	121.394	109.108	149.241	46	22	92.0495	136.084	69.0425	15.0092	70.0431	133.082	11.0068	122.084	146.09	28.018	79.0486	1090.65	55.0338	15.0096	0	0	56077.7	113799	185608	54998.1	64434.2	67786.1	56064.4	108297	97435.8	55029	56480.8	78027	82209.4	70493.4	77509.4	87091.6	130519	63738.8	133529	74218.4	96994.5	L1	pos
515	M382T123	382.082	382.08	382.086	122.952	109.108	155.486	43	21	76.0409	0	17.0105	124.076	100.062	106.065	212.13	39.027	107.066	18.0116	53.0326	48.0309	28.0172	0	0	63.0388	10669.2	14898.6	25176.8	8068.91	8590.26	8168.48	8149.52	14518.3	13129.7	7747.45	7105.31	10825.3	6812.13	9830.12	10963.4	12993	19878.1	19643.5	21082.9	11030.2	12950.4	L1	pos
516	M382T674	382.111	382.078	382.115	673.614	616.577	714.947	59	19	0	0	0	0	0	12.0076	39.0227	30.0175	12.008	0	30.0175	0	0	0	11.009	0	2224.88	3163.84	3620.29	42.0344	1211.97	1650.4	1395.28	836.669	4132.3	2036.7	1369.14	5275.39	5399.57	2387.2	2678.38	2149.95	2664.64	2449.56	2857.76	407.333	1110.89	L1	pos
517	M383T99	382.926	382.837	382.929	98.5825	91.846	105.286	42	21	0	0	31.0172	0	24.016	0	0	0	0	0	0	0	12.008	0	24.0213	50.0333	1895.89	921.737	1478.23	13210.3	1707.46	1706.39	925.771	1127.01	669.595	1007.92	2681.38	443.354	1255	1573.29	1203.96	2987.49	1016.61	3023.86	3895.5	2069.91	3571.75	L1	pos
518	M383T121	383.079	383.038	383.185	121.055	97.196	206.212	46	26	857.49	1730.01	97.0624	28.018	1285.86	988.659	11.0071	0	1299.84	0	14.009	29.0207	0	29.0186	14.012	0	6179.15	12369.5	9566.56	5835	6736.7	7833.22	6601.58	19751.7	9108.07	5258.73	18929.3	6113.89	4877.39	7528.98	8992.99	9304.3	13127.3	14094	14620.3	6413.49	10769	L1	pos
519	M384T111	384.08	383.924	384.086	111.254	92.122	125.267	40	21	16.01	52.0325	0	0	0	0	0	0	0	0	0	0	0	12.009	52.0371	11.0069	1986.78	886.788	1223.09	5990.49	1081.9	653.653	592.518	1204.02	1531.34	1333.2	2744.31	1555.42	1322.17	1652.28	1319.13	1660.47	1039.64	1391.89	507.406	1268.09	2990.43	L1	pos
520	M385T97	384.921	384.917	384.927	97.196	94	99.539	24	21	0	0	80.04	0	79.0508	11.0068	0	0	22.0141	0	0	0	16.0103	0	0	0	2864.67	2509.33	2451.18	10111.7	1714.48	2017.76	2235.89	499.499	475.38	970.808	658.548	673.561	2208.89	1640.26	2330.02	3466.06	2195.46	2776.78	3809.4	2061.9	3635.99	L1	pos
521	M385T362	385.089	385.043	385.112	362.49	207.458	432.046	93	21	0	0	0	0	0	0	0	0	0	0	11.0069	0	0	0	0	0	857.686	8529.68	7812.61	732.64	498.398	850.756	8560.13	1018.81	1457.91	1165.06	555.462	1448.18	1024.82	1055.75	856.856	732.488	5540.83	463.331	876.557	3775.43	7811.6	L1	pos
522	M385T509	385.092	385.087	385.113	509.144	462.644	513.973	37	19	0	0	0	0	0	0	15.009	24.0144	30.018	12.0072	0	16.0112	16.0096	0	0	29.0203	2163.3	5477.05	4256.48	595.536	810.54	4530.15	3405.72	4803.2	925.771	577.462	2042.84	772.643	2425.2	2776.45	3009.41	2748.5	1620.21	2713.74	2871.01	1075.96	1579.26	L1	pos
523	M385T116	385.092	385.087	385.184	116.26	95.184	125.267	36	24	1236.69	709.443	0	0	1339.8	1291.77	0	0	1202.72	15.0094	0	0	0	11.0073	11.0096	0	1748.55	4253.4	4446.85	843.749	1184.05	1798.4	1070.96	2651.35	3272.62	2497	2504.22	2411.17	2162.68	2189.94	2439.03	2255.69	14944.4	3430.22	1447.03	2948.55	1987.56	L1	pos
524	M385T656	385.161	385.138	385.166	655.84	615.777	657.388	27	19	0	0	0	0	0	0	16.0102	0	0	0	0	0	14.0089	0	19.0173	0	5598.13	4901.32	5465.96	11.009	4883.07	6192.62	4624.78	8004.27	5235.14	4772.97	6051.98	5207.34	6342.18	5652.71	6209.58	5446.54	50.0318	662.414	602.376	756.672	2537.11	L1	pos
525	M387T298	386.986	386.984	386.987	297.753	287.329	320.273	29	21	0	0	0	0	0	0	0	0	12.0076	0	0	13.0079	0	0	12.0104	0	11547.2	11909.2	10217.5	22230	9996.49	10913.5	7289.19	9249.09	5757	9388.16	7919.06	7008.16	7071.12	9561.36	4309.38	12549.1	8489.34	5900.79	4592.75	7658.8	22142	L1	pos
526	M387T313	387.088	387.065	387.248	312.576	295.486	379.653	29	24	5612.82	6997.26	13.0083	1936.29	4851.96	2576.47	2495.47	1939.25	3761.3	2917.9	2101.29	1355.86	1433.91	0	0	0	717.615	0	0	26.0236	1020.85	1231.12	983.804	1341.12	1760.51	11.009	1686.43	967.791	1404.12	1601.48	1942.59	826.526	0	11.007	17.0108	0	0	L1	pos
527	M388T564	388.124	388.089	388.252	563.665	541.776	565.773	26	20	0	0	25.0167	0	0	0	0	0	0	0	0	0	0	0	0	0	983.819	890.742	945.827	3695.43	1280.15	925.793	838.599	1257.1	1492.24	1247.25	1806.55	1969.72	2080.82	1789.61	2302.73	1715.33	2129.38	2225.56	2929.86	436.374	802.687	L1	pos
528	M389T433	389.117	389.001	389.133	432.619	415.635	564.774	23	19	0	0	0	0	13.0087	0	14.0093	24.016	0	0	0	0	0	14.0093	0	0	1040.91	1775.45	2090.93	806.672	1233.11	1342.22	1177.07	1168.06	2437.99	1249.12	1830.5	1852.3	2529.53	2863.34	2814.56	2083.46	43.0287	1170.68	1318.88	230.179	720.617	L1	pos
529	M389T461	389.212	389.138	389.381	460.663	432.946	500.275	48	29	2331.48	3054.22	0	1216.81	2821.54	1029.69	1467.86	1089.64	2039.31	1599.02	907.518	12.0072	1018.68	0	0	0	3253.96	2445.16	1654.49	14.0112	2405.18	1115.98	2499	2067.61	4735.26	1680.51	2684.44	1305.65	2531.61	1679.51	2514.28	1606.28	803.482	1048.63	815.519	285.256	1173.99	L1	pos
530	M389T548	389.155	389.139	389.215	547.665	540.566	606.768	41	20	0	0	0	0	0	0	12.0069	0	0	0	0	0	0	57.0407	11.0094	61.0349	1254.07	1196.02	1329.16	785.589	1571.37	1598.42	2215.58	1172.98	4638.12	3300.57	3086.74	4197.36	2451.14	1487.24	3098.48	1686.44	1192.74	1354.9	1480.85	471.377	1655.45	L1	pos
531	M390T625	390.105	390.102	390.135	624.66	615.786	625.871	22	19	0	26.0162	0	0	0	0	16.01	0	0	0	11.0055	12.0075	0	0	0	0	2747.4	1762.32	1940.51	92.092	3228.9	4679.74	2375.85	3241.43	1552.21	1630.3	1549.35	1270.13	2352.09	1916.91	1977.78	2854.5	3137.79	3118.78	4781.99	572.5	1277.99	L1	pos
532	M390T620	390.139	390.135	390.373	619.986	547.718	735.285	42	31	3751.14	6863.92	0	1083.77	5532.16	2632.5	2470.54	1173.67	3405.13	0	1421.81	1989.24	1514.87	0	0	11.0069	3438.58	2387.12	2513.2	133.116	1644.31	2080.78	1966.4	2084.3	2061.06	1222.09	3057.67	2289.06	3578.22	1458.26	4328.24	3118.73	9234.15	9131.7	10393.6	1107.89	1710.55	L1	pos
533	M391T552	391.1	391.046	391.134	551.701	485.573	669.558	70	21	14.0089	73.0465	209.114	0	16.0087	28.0153	0	0	0	28.0178	14.0089	13.0083	0	107.068	81.0736	0	9178.64	7894.57	7676.97	2476.25	4636.21	5885.35	7427.4	8881.1	20881.1	7682.98	8550.69	13619.4	12444.4	2165.57	16157.5	9572.83	688.43	5472.19	9520.95	4097.51	6684.65	L1	pos
534	M391T581	391.359	391.138	391.372	580.644	539.304	681.832	34	19	1695.17	4367.55	32.0198	739.512	7714.99	3818.08	2023.44	1185.71	3129.99	1003.67	1346.67	922.571	1879.16	99.0613	143.124	167.111	16.0131	27.0221	34.0278	0	0	1035.85	55.0375	1072.86	96.0829	15.013	638.532	25.0216	833.714	0	784.56	895.783	1995.38	1889.26	1951.17	0	0	L1	pos
535	M393T560	393.058	393.055	393.079	559.637	508.128	626.756	59	21	0	31.0191	0	43.0265	26.016	58.0312	14.0086	0	104.064	19.0117	24.0148	0	14.0086	18.0111	13.0111	48.0295	68919.1	177786	136898	119489	79788.3	82359.3	80350.5	146476	123472	72342.1	80849.4	64206.2	71992.7	75483.4	69669.7	80433.9	127051	138700	142274	128473	84355.2	L1	pos
536	M393T474	393.057	393.048	393.149	473.649	431.055	497.595	38	21	0	0	0	52.0347	38.0228	41.0246	0	28.0168	0	0	0	0	0	0	0	12.0072	17975.6	46806.8	38229.7	84076.1	20130	26294.5	18334.5	48526.8	36488.7	26914.9	26035.5	21058	28962.6	35415.8	28565.8	37212.5	98495.9	108707	92613.5	54091	72041	L1	pos
537	M394T560	394.061	394.057	394.064	559.747	556.6	586.753	36	21	38.0234	18.0111	12.0074	12.0074	37.0228	28.016	66.0406	0	49.0302	24.0148	58.0357	39.027	0	0	0	0	19414.9	31830.3	24200	27306.9	13834.8	13504.5	15654.4	24772.4	21284.6	13760.8	16026.9	11496.8	13519.6	13020.3	12719.9	15446.2	21652.4	41631.9	26392	13758.5	17841.2	L1	pos
538	M394T474	394.061	394.058	394.066	473.647	447.506	476.714	27	21	61.0422	13.008	0	37.0228	0	0	0	0	13.007	0	26.018	0	16.0098	0	0	28.0172	3369.13	8532.02	6330.42	13063.2	3581.93	4620.29	4361.85	5746.17	6634.12	3810.26	4919.16	4752.39	486.292	4377.58	5073.22	6082.06	9262.17	18254.1	17296.4	5918.93	9158.74	L1	pos
539	M394T326	394.169	394.166	394.172	325.533	272.494	351.731	41	19	0	14.0093	0	0	12.008	0	0	0	0	12.007	0	0	51.034	11.0073	98.0817	0	2449.92	2143.25	2083.91	314.288	4294.22	3682.94	4384.76	4253.6	7194.82	3206.67	3301.89	7836.93	4052.6	5322.79	3122.86	4538.93	5765.03	6429.86	7128.53	1992.76	3508.09	L1	pos
540	M395T594	395.068	395.04	395.096	593.757	510.624	657.388	107	21	0	11.0063	0	12.0077	25.0161	75.0429	11.0071	25.0143	0	41.0234	0	35.0225	0	0	0	0	3855	4185.58	5890.98	16578.3	8565.95	3240.59	5029.35	5005.29	2623.25	3504.63	5180.6	8723.63	7608.34	3999.5	3440.67	2805.4	15706.7	17826	18681.9	8123.87	8552.65	L1	pos
541	M395T475	395.055	395.036	395.061	474.661	447.506	493.671	34	20	0	0	15.01	43.0287	0	0	0	0	0	0	0	12.008	0	0	14.0117	0	1866.71	4024.57	4047.37	6017.01	1710.54	2162.92	1763.6	4932.22	3616.31	2520.13	2797.33	1925.33	3535.36	2642.29	2693.07	3556.08	10351.7	9863.16	9414.38	1699.49	1608.38	L1	pos
542	M396T560	396.068	396.058	396.094	559.733	464.417	618.309	63	21	11.0077	0	0	0	0	0	0	0	0	0	0	0	0	0	0	0	788.675	2840.37	2297.88	1865.66	1975.82	1772.59	827.496	3961.22	780.702	1553.43	1423.28	1279.02	1685.35	2201.86	1523.4	763.694	1118.64	2447.33	2673.7	1285.03	733.611	L1	pos
543	M397T519	397.087	397.068	397.1	519.28	500.828	574.12	44	21	0	0	0	0	11.0066	0	15.009	43.0258	13.0078	11.0066	13.0065	0	0	0	0	12.0084	27229.7	43143.2	40698.3	5358.28	40238.5	49909.8	29174.9	64067.7	49555	40686.9	41765.8	33140.8	37762.9	43417.2	36235.6	35481.5	14542.7	32846.9	33434	14478.1	28772	L1	pos
544	M397T443	397.09	397.052	397.105	442.526	360.565	473.652	39	20	0	0	0	11.0077	0	0	11.0066	0	0	0	0	12.0084	0	0	0	0	1734.58	4943.45	4885.39	139.125	3059.5	4282.67	2195.97	4777.82	2049.79	2975.43	2551.32	1369.78	2614.14	2323.06	2270.08	3293.96	2336.63	2870.01	3922.49	1721.43	2883.4	L1	pos
545	M398T616	398.107	398.086	398.109	616.056	581.787	648.25	46	21	0	54.0344	28.0178	0	0	0	24.0153	0	0	0	0	0	0	0	0	14.0089	8304.75	4735.3	4487.67	833.74	4747.27	5933.74	4855.41	5222.61	3737.73	8352.56	8528.97	9177.5	9265.33	11086.7	9493.76	9133.3	5819.7	6597.85	11959.4	4093.46	2688.46	L1	pos
546	M398T519	398.092	398.089	398.1	519.221	441.5	520.583	25	21	0	0	0	13.0083	14.0076	12.0076	38.0242	0	0	0	25.0136	14.0076	0	0	0	0	4849.12	7695.05	7202.89	987.808	7746.55	8925.43	6012.34	12455.4	9146.31	7709.42	7830.52	6140.6	7270.94	7969.37	6444.27	6104.16	4900.39	5632.46	6098.66	2786.55	5517.66	L1	pos
547	M399T97	398.905	398.902	398.909	96.8125	93.237	100.752	24	20	0	37.0222	100.056	0	0	30.0188	0	0	0	0	0	11.0066	0	11.0066	0	0	6728.01	3479.24	4541.95	5216.56	3072.6	3626.11	2904.46	1040.04	3420.81	3238.81	1343.16	3073.66	4314.75	3381.67	2880.52	3737.32	3519.46	8275.51	8607.16	3654.35	8327.66	L1	pos
548	M399T471	399.087	399.036	399.134	470.656	407.089	556.74	113	21	0	0	0	0	12.0086	0	0	0	0	0	0	0	0	0	0	0	2144.88	1247.11	1859.69	4990.08	1577.42	1900.69	617.494	2603.08	676.541	2252.88	2029.69	2013.15	3539.21	2653.65	3005	991.881	2056.17	2940.63	3061.91	5034.12	2849.49	L1	pos
549	M399T346	399.109	399.099	399.126	346.474	278.114	392.994	73	19	15.01	0	0	0	0	0	0	0	0	0	13.0087	0	0	0	0	0	2903.9	4120.09	4614.12	344.306	5780.13	6214.64	6801.56	3471.47	10111.1	8404.56	2091.67	4068.33	6232.19	4552.98	7466.39	2527.53	1945.08	3480.32	2466.37	1427.22	3214.5	L1	pos
550	M399T616	399.107	399.094	399.117	616.448	602.766	648.25	50	19	0	0	0	0	0	0	0	0	0	0	0	0	0	0	0	0	1373.22	924.809	1522.35	27.0231	2695.42	1533.23	1221.05	1089.78	1748.57	1641.23	1449.09	1812.55	1704.49	1694.21	978.782	2797.36	1840.1	1921.15	1399.84	294.252	601.601	L1	pos
551	M399T112	399.145	399.129	399.176	111.671	94.588	116.797	28	28	3169.46	4071.57	0	757.433	3438.11	1996.23	1334.73	0	2410.53	885.553	597.298	409.327	723.506	0	0	0	879.781	818.701	860.753	7078.29	570.489	1397.2	593.508	1242.03	659.471	641.549	764.764	1098.94	751.644	1156.9	1541.28	686.686	3403.27	3609.4	3065.91	1735.54	3876.01	L1	pos
552	M399T485	399.343	399.15	399.372	485.372	412.909	555.814	56	21	5668.4	7358.01	0	1982.26	8790.59	3407.17	3564.27	2960.78	5565.89	4083.04	2586.81	2039.43	1750.17	0	16.0124	149.099	0	0	725.544	0	0	716.716	0	1052.9	818.682	1572.4	0	1243.09	886.738	822.685	903.722	0	0	0	0	0	0	L1	pos
553	M401T97	400.901	400.896	400.904	97.243	92.122	101.663	25	21	0	0	0	15.0096	30.0171	0	94.0564	0	0	0	0	0	0	14.009	36.0309	0	3809.38	3208.98	1908.72	8001.73	2188.87	2886.47	2507.25	2404.14	2158.89	1080.93	1330.18	2651.34	2654.12	2417.9	2717.38	4197.73	3594.46	4759	5204.28	2215.03	4944	L1	pos
554	M401T558	401.107	401.058	401.118	558.249	401.499	562.873	38	20	0	20.012	0	13.0078	0	44.022	0	0	18.0126	11.0077	25.015	0	16.0096	12.0072	0	0	4405.52	3142.79	4079.06	1118.91	3096.78	4609.77	4492.86	847.678	1078.81	655.655	5088.62	4102.28	5560.63	1087.91	2835.36	5792.3	1420.87	878.627	1693.08	638.51	1500.31	L1	pos
555	M401T685	401.158	401.141	401.167	684.7	622.253	785.877	57	21	0	0	26.0173	0	24.016	0	0	0	0	13.0087	0	0	11.0073	0	0	11.0064	4409.73	4412.53	3771.19	1243.04	4073.44	17446.8	4380.7	5934.02	14981.5	2848.31	19244	4596.17	4392.84	15518.7	15948.5	4082.77	1537.08	3284.02	439.263	1085.92	6336.18	L1	pos
556	M401T570	401.156	401.14	401.384	569.83	484.818	613.773	47	25	855.513	2211.38	0	0	2293.43	1508.93	1299.78	0	2994.9	1344.81	837.523	970.566	1098.68	0	0	0	3588.61	1308.09	632.542	0	2913.43	742.618	2082.19	3010.63	2960.59	2449.14	942.942	2967.37	2726.33	1754.75	3847.36	1595.33	456.304	0	220.11	30.025	0	L1	pos
557	M403T298	402.958	402.862	402.963	297.539	290.373	377.854	29	22	25.0162	60.036	19.0124	40.026	70.0455	0	11.0066	28.0168	54.0324	58.0377	35.0228	0	130.084	0	844.714	71.0461	8578.3	5736.82	9449.26	12435.6	4643.91	3587.93	3792.41	5420.26	3997.42	4731.2	4399.97	3170.77	5083.44	4907.26	2972.47	3039.17	51044.3	9852.3	7516.69	7681.72	5042.26	L1	pos
558	M403T675	403.042	402.897	403.073	674.622	544.057	714.982	69	23	49.0286	0	2065.18	54.036	25.0167	0	0	77.0449	0	16.0093	0	25.0146	0	3225.15	2147.82	41.0239	2286.87	2388.03	3312.84	0	2790.36	1494.26	1426.28	1947.65	3067.25	3756.25	4411.64	2118.73	2033.88	2455.26	2676.26	3724.22	2106.5	1143.76	839.534	1068.98	1388.17	L1	pos
559	M403T466	403.154	403.135	403.289	465.64	446.74	508.113	49	20	0	0	0	0	1033.64	0	0	62.0388	0	0	0	0	0	0	0	0	1720.5	660.566	952.952	160.14	2337.87	2388.95	1595.43	2194.79	2448.15	2053.87	1204.03	729.486	1340.77	2261.09	2392.12	3651.39	1369.91	643.367	492.328	368.322	747.598	L1	pos
560	M403T656	403.173	403.159	403.336	656.235	566.734	717.759	48	28	946.631	1079.65	0	0	1847.14	879.488	673.385	1001.58	1311.84	852.542	1165.78	1001.58	984.553	0	0	0	2765.49	2298.09	2806.55	39.0312	3126.56	4255.75	2933.4	4440.03	3117.98	2342.11	2930.34	3111.63	3528.88	3095.47	3347.04	3473.89	304.182	1044.72	1347.86	614.491	1577.35	L1	pos
561	M405T105	404.827	404.825	404.829	105.254	100.01	107.979	21	21	0	0	15.0082	0	0	0	11.007	0	43.0274	0	0	12.0076	0	0	0	0	4290.86	4553.85	7692.29	3928.49	1118.98	3507.87	1195.93	5667.91	3620.06	6802.66	6878.89	3250.92	5584.78	3490.79	3553.2	4135.31	6318.21	7274.85	8059.83	894.813	7822.39	L1	pos
562	M406T500	406.132	405.924	406.135	500.259	356.749	547.129	28	22	0	0	2284.33	0	0	11.007	0	0	0	0	0	12.0076	31.0197	4229.69	1736.47	0	2430.62	2098.83	2381.95	533.436	2376.98	4371.64	1927.73	3319.81	1315.15	2528.11	2440.03	2489.05	2889.1	2826.31	2990.72	3365.03	4741.96	4428.1	4388.63	648.53	2399	L1	pos
563	M406T630	406.089	406.087	406.094	629.788	628.758	630.785	19	19	0	12.0072	0	0	0	0	31.0186	0	12.0072	0	12.0072	12.0072	0	0	0	0	2012.61	2018.55	2538.15	506.46	2181.89	2815.58	3008.76	4057.47	4804.49	2793.19	4875.47	3941.58	2772.31	3056.5	3374.76	2946.7	785.491	1482.85	1472.98	570.466	1635.49	L1	pos
564	M406T547	406.238	406.157	406.361	546.749	514.019	703.833	47	22	0	2217.48	0	0	1140.76	0	0	0	25.0139	0	0	17.0113	0	0	0	0	6721.04	635.544	3235.59	79.0702	2933.61	5615.36	6800.44	4433.62	13361.9	1154.96	10230.3	13641.7	8704.73	7724.31	1781.53	6648.98	13443.5	14633.3	14323.1	1935.55	3679.34	L1	pos
565	M407T106	406.826	406.774	406.829	106.21	103.248	154.912	22	21	13.0065	0	1640.02	0	30.015	0	0	0	0	0	0	0	13.0078	5643.43	10382.9	0	1921.73	1990.81	3411.84	1851.62	466.419	1398.24	360.324	2380.06	1494.16	3515.93	2578.21	1440.3	2649.27	1689.41	1586.43	1626.3	2469.54	3681.34	3583.95	220.198	3637.97	L1	pos
566	M407T562	407.073	406.93	407.076	561.634	540.13	591.765	45	22	14.0078	0	0	0	0	11.0061	0	0	14.0078	0	0	0	0	28.0187	782.586	27.018	7351.61	12752.2	12738.4	25600	8517.96	6765.08	8150.89	11741.6	20520.6	8832.22	11493.4	12897.6	12265	9992.08	13956.2	13145.8	13009.8	18219.6	18175.9	8562	10419.5	L1	pos
567	M407T659	407.073	406.917	407.093	659.199	628.827	784.969	44	23	12.007	0	16979.2	0	0	0	27.0157	22.0128	0	0	55.0321	0	0	30417.3	15764.9	24.014	8383.68	3721.35	5350.86	5109.25	3525.27	2822.26	5837.86	5531.52	15909.6	9533.06	11930.5	13174.7	10693.5	9626.7	10544.8	11853.9	7022.29	11751.1	12970.4	3285.69	8602.61	L1	pos
568	M407T549	407.296	407.136	407.349	548.583	497.938	564.069	46	30	4157.86	8371.38	12.0087	1954.3	7731.64	9532.76	3667.36	2031.19	5182.33	2805.93	2422.29	3853.31	3445.21	0	0	1469.95	1717.4	849.695	521.521	0	1023.9	1232.08	1508.21	943.808	2766.21	2342.98	2572.39	3024.52	2414.97	1598.31	2088.46	1554.27	2373.58	3344.01	3382.15	99.081	0	L1	pos
569	M408T564	408.076	408.071	408.08	563.729	547.572	565.773	33	21	0	0	0	0	0	13.0072	0	0	14.0078	0	0	0	0	0	0	0	1496.22	2222.78	2241.74	4574.27	1495.22	1456.33	1605.99	2379.85	3637.27	1818.48	2022.84	2350.11	2542.29	1761.58	2878.3	2838.52	2481.49	3588.15	3744.25	1720.32	2042.67	L1	pos
570	M408T532	408.18	408.171	408.355	532.066	518.626	563.87	56	26	0	1516.97	13.0076	707.442	1101.77	661.421	492.328	0	1630.09	1164.74	368.184	11.0064	676.416	0	0	0	7009.5	2713.09	3168.71	0	958.871	1305.09	1409.17	1789.49	3823.5	1793.47	1945.59	2601.17	3472.78	4048.11	3437.86	3990.32	787.501	908.489	976.651	438.402	1537.26	L1	pos
571	M409T564	409.072	408.899	409.119	564.25	532.394	734.885	98	23	0	0	1131.65	0	0	0	0	0	0	0	0	0	0	1855.16	2628.39	0	609.487	1431.11	1119.96	2298.07	1243.1	1071.95	1095.73	1679.31	2748.52	773.687	1549.22	1054.88	1485.29	1100.94	485.388	1963.63	1119.56	1964.25	2528.56	896.784	2690.24	L1	pos
572	M409T363	409.054	409.022	409.064	362.625	357.586	448.857	25	20	0	31.0207	12.008	35.0204	0	0	0	0	0	0	54.0315	12.008	15.0087	0	0	0	1276.93	1814.53	2204.86	2356.06	1763.51	2329.94	1570.33	3005.25	3047.23	3173.64	3117.6	2202.91	1697.36	2317.08	1823.52	2440.77	1403.84	1221.73	1252.78	807.672	2086.9	L1	pos
573	M409T705	409.162	409.159	409.349	705.04	658.885	722.347	36	21	0	764.437	12.0076	0	30.0191	16.0102	43.0313	0	0	0	14.0102	37.0235	0	0	0	0	16441.1	12272.2	13343.1	425.348	11160.5	13064.9	17034.6	17965.7	49208.6	21236.6	23578.6	32305.6	24770.6	17360.9	27044.8	13208.8	13350.5	14229	15894.1	3994.59	10432.7	L1	pos
574	M410T704	410.165	410.162	410.168	704.43	700.944	717.84	23	20	0	0	0	0	0	0	13.0095	15.0095	0	0	0	0	28.0178	23.0146	0	0	3144.88	2568.05	3027.52	28.0229	2660.69	2619.14	2147.88	4127.44	9984.99	4559.2	4836.46	7175.27	4957.19	3459.05	5725.24	3439.91	2616.74	3185.23	3745.38	872.738	2073.73	L1	pos
575	M411T554	411.081	410.914	411.127	553.628	475.65	707.778	147	24	0	25.0156	963.642	0	0	0	11.0069	0	13.0081	0	0	0	0	1113.74	1428.31	0	633.506	2548.08	2765.26	1372.16	1194.02	1107.95	999.599	2033.78	983.786	769.641	1250.09	1804.4	2179.98	1993.66	1716.54	1514.38	971.607	1085.72	943.629	1768.59	1486.36	L1	pos
576	M411T97	410.922	410.92	411.097	97.2825	92.867	189.915	26	21	0	53.0303	29.0166	0	0	0	12.0072	0	15.0096	15.009	25.0161	12.008	0	0	0	23.0164	5172.35	3708.29	4206.68	23089.8	2473.09	3049.61	2397.03	1950.69	1495.17	2630.3	526.438	1247.07	1658.29	2685.18	2469.16	6067.35	1246.83	5257.28	6047.82	3631.33	7006.53	L1	pos
577	M411T535	411.345	411.19	411.384	534.941	476.701	584.661	58	29	740.493	1794.08	0	1199.8	1496	2626.57	570.356	1792.07	1233.82	448.28	2335.24	423.282	392.235	13.0065	0	11.0055	4199.36	1681.44	1364.36	0	1906.63	1870.56	2394.91	2304.01	5613.59	3489.62	2907.49	4224.28	2409.11	3159.87	2159.62	1872.6	0	710.473	469.281	791.659	1378.18	L1	pos
578	M411T733	411.174	411.159	411.179	733.33	703.757	736.004	39	20	0	0	0	0	0	29.0203	22.0154	0	0	0	11.0077	27.0162	0	0	0	0	2413.97	2542.33	1746.43	0	1765.03	2201.83	2241.83	2736.49	7698.85	4998.92	5770.24	5516.51	4171.47	3412.84	4153.51	3218.95	2133.36	2030.42	2416.32	848.694	1886.57	L1	pos
579	M411T624	411.311	411.173	411.348	623.645	615.225	665.384	46	31	6390.99	1076.54	0	2820.76	1731.1	4457.55	4637.9	2684.53	5672.54	2995.71	3001.88	2585.61	3007.88	0	0	878.585	1422.16	1549.44	1346.08	47.0353	740.647	995.796	779.779	1635.47	2777.54	848.727	1402.25	1618.44	1479.34	994.813	971.832	1038.91	217.136	2263.51	342.214	810.663	881.793	L1	pos
580	M412T618	412.068	412.034	412.074	617.764	614.709	656.066	37	20	13.0087	0	0	0	0	23.0128	0	0	0	0	12.0067	14.0078	0	12.0067	23.0172	11.0073	2931.28	4449.95	4625.04	133.118	2193.88	2330.04	3130.65	4028.68	4733	2317.89	3455.83	2908.66	3168.64	2815.5	3554.91	3275.95	1876.12	2507.5	2610.63	1371.1	2214.97	L1	pos
581	M412T616	412.318	412.192	412.383	615.692	523.856	624.585	29	19	2257.23	4152.42	0	897.538	3716.23	1714.07	1397.78	739.462	1501.94	1175.7	1170.64	951.571	909.606	0	0	92.0552	787.59	0	11.0088	0	0	0	0	0	1053.94	736.631	0	825.619	492.41	531.531	940.752	567.486	0	35.021	0	0	0	L1	pos
582	M413T97	412.92	412.856	412.923	97.245	93.113	196.9	28	23	29.0161	11.0061	10065.7	0	27.018	0	0	12.0067	13.0072	0	0	0	0	11108.5	1007.9	0	3633.33	1674.51	1861.86	15495.3	1765.51	1668.3	1332.06	1194.07	773.552	760.665	880.782	677.602	1250.02	1145.95	2221.85	2067.07	2634.91	3279.91	3807.54	2782.53	4607.95	L1	pos
583	M413T445	413.083	412.949	413.135	444.79	391.613	535.872	89	21	0	11.0063	12.0086	0	0	0	0	0	23.0164	21.015	11.0063	0	0	691.432	0	0	4000.5	4485.36	5018.39	543.465	5235.65	5664.03	4053.54	7341.42	6769.92	5489.8	6453.73	10172.6	6311.52	5527.14	2921.43	5567.17	2632.75	3184.99	3817.38	1812.58	4349.8	L1	pos
584	M413T617	413.066	412.927	413.123	616.854	565.628	698.713	51	24	0	0	1036.66	0	0	0	0	0	14.0093	0	0	13.0072	0	1047.61	1146.98	0	1854.44	2899.66	3194.87	1021.88	1806.64	1663.25	1947.59	1620.42	2985.71	1604.26	1700.51	1912.53	2300.95	1197.05	1850.48	1674.49	1356.9	1207.8	1875.25	705.529	1262.12	L1	pos
585	M413T331	413.082	413.038	413.097	330.535	254.411	380.654	54	20	28.0178	28.0178	0	0	27.0172	307.195	508.323	23.0125	25.0159	12.0076	102.065	192.122	0	0	0	13.0083	2971.47	2733.1	2901.64	594.486	3618.98	4011.34	3852.4	5240.36	6433.36	3029.75	3848.39	4862.21	579.496	3807.49	2933.61	4596.63	676.376	1306.87	1688.06	1054.95	2466.05	L1	pos
586	M414T501	414.052	413.943	414.089	501.132	421.103	632.611	41	19	0	0	842.526	0	0	0	11.0077	0	0	0	11.0066	0	0	3329	1311.15	0	2179.45	853.682	677.542	2332.12	839.746	1577.26	1702.53	1453.31	3888.18	2830.59	2443.22	2957.5	2244.87	1239.06	2651.41	2075.7	102.061	64.0384	230.161	96.0768	1111.94	L1	pos
587	M415T321	415.099	414.937	415.101	320.568	220.219	418.311	68	24	0	25.0152	5102.4	38.0231	34.0222	0	0	14.0091	11.0072	11.0062	30.0183	0	0	1790.28	6984.77	0	42214.4	60127	66500.4	8644.6	59702.1	63740.7	52597	83356.1	103952	88736.4	83957.8	33219.1	87791.8	59753.2	77914.1	61434.8	27208.3	48596.1	52913.7	26323.8	54459.2	L1	pos
588	M415T99	414.902	414.885	415.106	99.242	93.24	199.037	33	22	0	0	1893.14	13.0083	12.0065	0	0	0	0	0	0	0	0	2491.66	1429.11	0	2612.37	1789.55	1204.09	2199.88	1284.05	1313.02	556.486	858.715	13675.6	2080.76	925.719	716.636	2574.14	1450.16	3667.18	2547.21	1783.25	2579.59	2366.51	1488.35	3017.55	L1	pos
589	M415T503	415.053	414.96	415.134	503.244	438.763	611.528	35	20	0	0	1409.85	0	0	72.045	11.0061	0	0	30.0188	30.0167	27.0169	25.0139	933.594	0	0	1109.74	1139.93	516.452	1754.43	521.456	838.686	1012.9	446.372	2281.05	1556.4	1557.36	1576.42	1377.13	1143.02	1476.25	1364.14	4290	4632.37	5465.24	346.303	1617.35	L1	pos
590	M416T335	416.103	416.017	416.117	334.658	281.499	350.532	47	24	0	0	1251.69	12.0072	0	0	0	0	12.0072	0	0	0	0	2925.95	1879.54	0	7887.62	12475.1	13631.6	1513.34	9949.19	11605.7	7587.95	15851.4	19740.4	13116.9	17198.8	15848.6	17176.3	11234.4	4642.17	12108.5	6007.69	8930.58	8861.73	5231.53	9869.52	L1	pos
591	M417T97	416.88	416.876	416.892	97.156	92.288	100.752	23	19	0	13.0076	14.0082	12.0074	0	0	0	0	27.018	0	50.0333	0	0	0	17.0144	0	1515.39	700.7	1585.39	1816.47	810.63	899.771	937.865	1320.15	1834.53	603.503	748.673	2186.89	1882.5	833.705	2519.25	1408.28	1610.11	2414.56	2500.56	1166.07	802.702	L1	pos
592	M417T348	417.101	416.952	417.107	348.491	270.497	422.802	38	20	0	0	0	0	0	15.01	0	14.0089	0	41.0261	0	0	0	0	398.318	0	3972.64	6021.73	5325.5	65.0591	4632.56	5694.88	4176.53	7229.42	6096.58	5702.13	4123.37	4924	5960.21	3585.18	8033.98	5423.52	2839.7	4080.6	4230.31	1987.81	3928.53	L1	pos
593	M417T118	417.16	417.154	417.383	117.955	96.185	192.921	28	23	1397.76	1881.15	0	0	1134.72	797.531	0	0	1012.67	903.602	0	0	0	16.0107	0	28.0168	715.626	751.683	627.564	107.096	891.792	1156.96	820.729	994.895	1489.99	834.715	1181.06	1344.07	863.767	1172.96	1231.04	952.779	686.48	772.491	699.399	208.187	381.305	L1	pos
594	M418T332	418.169	418.137	418.383	331.555	272.488	349.532	22	22	11.0064	534.267	0	0	674.404	12.008	0	0	0	0	11.0073	0	0	0	0	0	2053.88	2018.58	1755.44	332.277	2445.07	3129.65	1544.23	1813.53	2239.86	1294.15	1351.2	2482.13	3102.58	2415.01	2074.92	3033.38	1545.98	2218.41	2235.37	1379.08	1977.67	L1	pos
595	M419T617	419.036	418.918	419.132	616.714	587.772	669.36	61	24	0	0	3212.98	0	15.009	0	0	12.006	11.0066	0	0	50.03	23.0161	1370.76	2672.22	0	11084.1	10392.3	10764.7	4776.98	7057.46	8232.73	7187.46	11241.9	14825.1	10167.3	10680.9	11175	11638.6	13161.8	12964	12108	2964.98	3456.2	3843.1	7743.09	1500.37	L1	pos
596	M419T730	419.096	418.981	419.098	730.101	704.841	775.811	26	22	23.0138	0	719.503	12.0072	0	0	0	0	12.0072	0	11.0066	57.0399	14.0084	871.469	131.116	27.0162	27257	6250.11	7657.26	528.475	8005.8	15538.9	17738.8	18017.7	49833.7	37278.5	28914.3	35619.4	16041.1	23204.3	19237.4	11562.4	6443.86	8345.55	9035.52	5042.26	13761.2	L1	pos
597	M419T467	419.12	419.06	419.133	466.687	420.185	548.963	46	21	0	0	0	0	45.03	0	0	0	0	0	0	0	0	2728.82	1125	0	1734.49	936.749	660.528	23.0204	2661.36	3485.17	2014.76	2764.49	4159.46	3042.53	4383.98	3485.09	4682.98	2409.14	3510.21	4764.9	1328.83	1606.99	1465.81	485.431	904.804	L1	pos
598	M419T657	419.169	419.152	419.379	657.306	569.481	745.059	72	31	12659.6	22394.4	0	5056.22	28102.9	15393.4	14351.1	8526.42	20988.3	10623.8	8692.79	7377.02	9454.01	0	0	2175.33	1495.31	1438.23	1667.36	0	1595.42	2653.24	2190.01	595.521	1764.88	1157.99	1331.14	1444.28	1848.66	1671.34	1963.61	1906.69	1224.71	2186.46	1290.72	362.259	721.618	L1	pos
599	M420T647	420.04	419.933	420.043	646.79	614.555	659.81	30	21	0	0	71.0452	0	0	11.007	43.0274	0	47.0299	12.0076	0	31.0197	0	633.396	758.674	0	4840.15	7815.16	9894.33	0	5193.72	5329.62	4828.02	8118.37	7839.53	5005.17	4647.57	5623.32	5585.57	5234.83	5269.39	7300.08	2072.32	2586.44	2788.95	1526.27	2249.84	L1	pos
600	M420T375	420.126	420.044	420.129	374.506	337.545	375.8	23	20	0	0	22.0147	0	0	0	14.0078	0	0	0	0	12.0084	0	397.265	0	0	3106.63	2340.1	2149.95	0	3982.65	3260.93	3574.21	3533.82	7717.63	4969.14	7592.42	6931.67	6286.71	4178.42	7196.54	5715.63	242.134	734.489	803.482	695.626	2600.08	L1	pos
601	M420T730	420.1	420.096	420.103	730.1	729.125	732.147	21	20	0	0	23.0128	0	0	0	51.034	0	0	11.0061	0	11.0073	0	27.018	23.0184	0	6278.7	1284.03	1119.84	163.147	1942.24	3303.7	3192.61	4244.47	11535.7	7899.58	6333.75	8281.52	3075.51	5695.66	4256.4	3173.85	1399.86	1714.14	2304.34	931.745	3088.52	L1	pos
602	M421T106	420.805	420.803	420.991	106.251	101.011	209.376	30	24	13.0065	0	1046.64	57.0342	12.006	0	28.0196	0	32.0192	0	0	0	13.0078	1013.61	1275.16	13.0078	2678.41	2882.36	4414.61	1599.4	995.796	2575.29	1031.9	4033.3	4421.53	6363.3	7133.03	3910.52	4449.04	2696.16	3404.09	2022.62	4438.96	4613.77	4876	722.642	5270.74	L1	pos
603	M421T616	421.052	421.036	421.111	615.777	553.725	731	77	20	0	13.0072	425.236	28.0187	11.0061	25.0139	26.0173	0	0	0	0	0	0	654.436	515.401	46.0307	1573.05	2356.06	3053.75	1145.03	1556.41	2608.17	1391.24	3452.39	2201	1472.14	1342.01	1315.99	4013.39	1939.55	1571.26	1844.51	1022.64	1836.22	1861.18	874.777	817.726	L1	pos
604	M421T615	421.321	421.16	421.34	614.852	594.916	646.858	29	22	1599	2991.84	0	728.485	1401.84	1714.93	1750.09	994.621	648.432	1574.94	1123.71	920.537	1044.57	30.02	0	0	1247.94	0	0	15.012	0	13.0104	479.287	0	1899.69	1612.43	1259.1	2748.29	954.795	789.657	2834.23	699.582	0	0	0	0	0	L1	pos
605	M423T492	423.068	423.032	423.078	491.62	460.573	595.834	46	24	0	0	3436.19	15.01	0	0	0	0	0	11.0073	12.008	0	28.0163	4759.29	4083.5	0	1227.82	325.271	723.62	676.579	1367.25	1308.11	1120.01	1918.73	2909.38	2940.45	1896.6	1768.36	1952.24	1697.39	2431.06	1665.53	1176.78	1135.71	1899.11	1713.43	864.672	L1	pos
606	M423T126	423.088	423.011	423.092	126.278	104.24	221.281	39	22	0	1051.66	0	0	0	0	0	0	0	0	0	0	0	72.048	0	0	3019.47	1146.03	3790.41	3397.83	1253.14	1733.47	1368.17	2256.03	3239.06	2179.94	3114.8	2127.7	2227	2270.94	1916.72	2274.59	1171.75	1898.26	2330.48	848.718	5304.42	L1	pos
607	M425T577	425.085	425.004	425.117	576.744	409.601	666.849	109	24	11.0077	0	2138.32	43.0258	0	0	14.0084	12.006	11.0066	0	0	0	11.0066	50162.4	652.522	0	7125.7	20750.7	22766.7	10650.7	6406.12	4811.37	8326.76	7061.77	24409	8644.91	7399.72	7076.66	15338.5	11073.1	6574.84	6736.51	13678.7	15811.5	15777	5269.79	10992	L1	pos
608	M425T549	425.156	425.145	425.374	548.573	473.649	664.879	45	30	3434.45	10091.7	0	7084.51	5294.7	8447.61	6017.01	3443.72	5216.65	7826.69	1218.7	5976.18	0	0	0	0	3810.22	3399.78	2942.65	0	3060.45	3102.54	3634.72	5110.26	8231.13	677.542	4362.96	4614.84	3669.05	3701.08	2953.3	2827.59	2891.84	3536.36	3570.27	675.562	1214.06	L1	pos
609	M426T565	426.087	426.013	426.13	564.79	479.918	627.823	42	22	12.0086	12.0069	7058.7	0	0	0	0	0	0	0	0	0	0	10254.8	8873.98	0	1244.97	4248.64	1807.44	2430.02	1782.56	883.757	886.591	1713.33	2309.11	1564.22	1648.48	1073.92	1083.95	1724.41	1370.03	1279.08	2385.43	350.233	3270.08	214.153	2632.25	L1	pos
610	M426T584	426.371	426.149	426.375	583.68	545.644	659.896	20	19	2413.48	4035.57	0	1408.99	3075.96	1519.8	1245.75	429.234	2310.35	1772.24	800.5	934.594	189.12	0	0	28.0178	772.632	0	631.552	0	0	0	937.681	908.726	1380.03	14.0105	449.359	754.586	0	0	0	728.662	0	547.304	0	0	0	L1	pos
611	M427T97	426.9	426.858	426.903	97.1905	91.24	99.831	26	24	11.0055	11.0063	3605.03	11.0066	0	12.0072	22.0126	0	0	12.0072	0	0	0	4426.84	1319.13	0	18691.7	9502.38	10732.5	44845.4	7948.81	9893.47	8775.42	8093.87	4797.19	9604.53	2740.43	7524.52	7913.15	6063.85	12569.2	18080.2	8844.75	16972.3	19334.2	10120.3	22754.2	L1	pos
612	M427T541	427.084	427.025	427.133	540.97	414.445	616.732	64	24	43.0246	15.0086	2688.61	28.016	0	30.0171	35.02	13.0093	26.0186	0	25.0143	0	0	5371.58	2643.98	0	12927.3	18290.1	21752.7	12071.1	15099.7	18295.2	11412.6	23613.6	6096.08	13828.1	12097.6	5441.53	13747.3	18922.8	14672.5	15843.9	14364.3	3727.71	21412.4	7898.91	16295.2	L1	pos
613	M427T500	427.17	427.136	427.373	499.639	460.632	585.691	66	32	3150	6496.25	3882.72	1146.73	5775.46	2234.56	2466.57	1557.04	3070.84	1777.13	0	814.543	816.466	0	0	0	7621.44	8034.69	8220.84	211.173	6246.11	5792.26	7471.22	7726.43	8133.11	5371.88	6766.41	6687.47	7092.73	4532.08	6234.34	6862.23	2421.34	4856.91	4248.7	1813.48	3085.85	L1	pos
614	M428T97	427.901	427.851	427.903	97.19	93.965	99.831	22	22	0	13.0078	1500.88	29.0174	0	0	0	0	0	24.0144	0	0	0	1150.77	442.383	0	8388.24	3925.62	4553.04	20664.7	3572.02	5106.54	3405.09	3322.88	2817.19	4360.9	1905.59	3906.38	3532.75	4683.74	5200.04	7626.6	3983.65	8347.27	9618.07	5023.6	10594.4	L1	pos
615	M428T501	428.091	428.063	428.112	500.749	356.749	544.584	38	22	0	0	0	0	0	0	11.0066	11.0066	0	0	0	11.0066	0	1124.75	943.838	0	1009.65	1349.21	1796.62	2404.03	1180.03	1878.54	1162.06	2285.88	778.681	2508.19	974.877	954.859	1375.03	509.436	1171.07	1853.48	2640.76	109.076	687.491	1142.98	1289.17	L1	pos
616	M428T152	428.037	428.034	428.19	152.28	94.174	215.198	22	19	3299.65	3380.9	0	734.489	2925.95	1625.03	1048.63	0	1608.02	0	0	0	0	13.0087	35.0311	0	3537.83	237.211	173.154	2056.85	4431.54	232.206	4224.84	261.203	4722.41	1267.11	1344.12	1141.91	1168.91	86.0764	1178.03	1053.92	14.0078	11.0061	133.089	1830.65	240.213	L1	pos
617	M428T534	428.174	428.141	428.354	533.995	481.64	548.828	47	25	0	1446.79	593.395	0	1209.77	30.0188	0	12.0075	0	0	0	16.01	0	1321.88	634.564	0	7211	6475.66	7138.55	0	5239.58	5122.48	6344.93	8482.42	14089.5	6298.9	6738.89	9001.5	6577.75	5450.77	6381.96	4817.21	5506.44	6012.76	6716.19	2245.6	3742.27	L1	pos
618	M429T97	428.898	428.865	428.9	97.1375	92.24	101.663	28	23	15.0081	48.0295	714.408	0	0	28.0172	0	11.0068	0	0	0	0	0	984.59	349.322	0	9182.15	3451.06	3638.23	25169.2	3875.28	4822.02	3876.28	3953.42	3720.04	1799.54	1242.03	3721.1	6267.09	4204.3	8665.04	9512.24	3800.66	8824.51	10591.1	5961.41	13187.1	L1	pos
619	M429T371	429.116	428.999	429.135	370.895	335.276	485.613	85	23	0	0	1211.73	13.0087	11.0073	13.0072	0	0	0	0	0	0	0	3011.85	3491.17	0	2140.6	1728.51	5622.6	82.0729	3053.5	2944.65	2574.1	6733.71	5009.64	4819.01	7194.11	6801.44	4902.24	3044.53	5294.58	2211.93	1356.81	2251.38	1912.19	722.578	3053.82	L1	pos
620	M429T710	429.157	429.082	429.189	709.936	639.986	791.752	47	23	0	0	1010.63	0	0	0	55.033	33.0198	28.0168	25.0125	0	32.0224	11.0077	560.373	1182.92	0	2360.97	1497.28	1076.97	3153.89	1044.63	1496.35	1002.89	949.844	2315.26	918.803	546.437	2588.16	1580.23	483.483	2228.02	1252.14	891.535	714.446	898.599	593.527	1441.3	L1	pos
621	M429T548	429.17	429.138	429.38	547.718	465.674	565.652	35	25	0	0	0	0	899.642	838.524	27.0169	1157.66	26.0162	483.29	677.339	0	0	52.0325	0	26.0162	3237.52	3410.03	2721.42	0	2167.93	2699.36	3838.88	4123.66	8846.37	2481.2	4138.62	4441.45	3536.14	2740.46	2445.75	2469.92	3008.88	3207	3368.1	1497.2	1990.77	L1	pos
622	M430T97	429.894	429.89	429.899	97.195	92.954	100.54	22	20	33.0178	0	379.233	0	0	27.0174	15.0092	0	0	12.0077	11.0076	29.0186	0	375.241	164.141	0	1964.72	1033.83	1919.64	3070.63	1256.05	2102.84	741.648	1348.15	1164.87	1520.34	571.483	1468.28	1745.42	1335.04	3097.73	1911.67	1866.28	3241.02	3672.29	1682.51	3988.32	L1	pos
623	M430T864	430.17	430.166	430.174	863.875	839.924	873.887	38	19	13.0078	0	28.0168	0	16.0096	0	16.0112	13.0078	0	0	72.0504	0	0	110.066	139.114	0	2084.74	2340.95	2734.19	25.0225	3921.62	4259.6	3045.57	3527.7	8870.77	6427.75	4130.67	8278.44	6861.23	8657.21	8714.97	7613.52	5614.57	5502.3	5704.63	704.563	2808.34	L1	pos
624	M431T640	431.097	431.009	431.13	639.795	546.557	693.876	35	22	14.0098	11.007	46969.9	0	0	0	0	0	0	27.0172	0	22.014	0	584.417	81554.7	0	3172.88	564.513	915.801	2767.53	1023.92	1247.11	2439.06	1676.51	6198.87	5017.34	4322.7	5591.79	3080.52	3592.76	4522.17	1775.45	133.085	911.547	1374.82	1119.93	2606.13	L1	pos
625	M431T792	431.131	431.059	431.244	791.918	736.852	873.874	70	21	11.0073	11.0073	10547.3	25.0125	0	0	0	0	24.016	0	0	45.0225	0	3880.47	5196.25	0	1732.44	265.265	2044.61	803.669	1361.09	751.563	996.854	503.503	2490.24	1647.46	912.76	1621.3	717.597	2366.03	893.804	680.51	885.443	1286.71	470.282	482.402	847.847	L1	pos
626	M431T599	431.218	431.137	431.307	598.764	544.467	695.829	40	24	5909.28	792.453	2704.8	8042.85	6288.77	5100.06	4725.31	7396.03	5316.32	18934.3	7801.2	0	7806.55	4181.93	5496.49	0	766.613	1841.64	2645.35	0	47.0418	121.094	133.118	1156.03	1733.87	623.485	571.457	540.432	997.831	986.863	5417.68	195.173	217.121	229.127	326.217	63.056	160.124	L1	pos
627	M432T117	432.17	432.169	432.204	117.382	112.972	120.696	24	23	0	55.035	3286.97	14.0076	13.0083	0	0	0	0	0	0	0	11.007	4193.79	803.602	0	15403	8299.83	12449.5	1101.88	4389.76	3881.39	9974.86	7100.08	8096.07	3384.86	5294.88	6468.47	6280.58	6044.53	4740.14	6536.53	3586.15	4201.67	3876.32	995.905	5006	L1	pos
628	M432T636	432.186	432.146	432.309	635.734	524.625	648.178	33	25	0	14.0087	648.471	11.0069	0	1224.7	12.0075	1501.88	0	0	958.532	28.0175	0	862.549	549.439	0	1038.89	986.789	1449.24	0	1893.6	1518.35	942.942	566.453	808.628	1169.88	1635.49	981.817	1296.06	910.728	1639.37	1142.93	2003.27	2036.3	1826.1	170.149	941.847	L1	pos
629	M433T694	433.112	433.019	433.135	693.831	487.687	858.919	109	23	0	0	484.29	0	0	0	0	0	0	0	0	0	11.0066	1063.64	1633.51	40.024	126624	60994.9	58518.2	72163	75908.2	99848.7	74119.6	94808.1	154084	115194	102652	134196	100818	114092	128772	92739.8	35675.7	41904.1	43135.9	26139.7	73567.1	L1	pos
630	M433T117	433.172	433.019	433.211	117.261	97.196	130.27	23	20	959.48	1582.02	495.275	26.0173	1053.6	745.466	0	0	767.46	44.0308	11.0073	0	0	849.54	209.167	12.008	2570.1	1433.19	2140.81	955.743	677.602	659.565	1580.35	663.663	984.787	672.523	686.61	642.55	1202.96	806.806	1115.87	901.801	843.536	711.474	715.409	240.187	994.828	L1	pos
631	M433T781	433.219	433.135	433.383	780.939	559.17	841.902	52	27	0	680.408	2210.55	1827.22	1789.19	876.557	537.307	0	629.393	0	0	0	14.0093	3311.11	947.852	0	6391.43	1574.4	4530.07	43.0307	1848.62	2180.87	1461.17	1297.04	1109.48	7738.87	5984.78	0	1342.12	9957.04	1480.27	1061.88	1809.08	1630.93	1353.78	881.783	2655.36	L1	pos
632	M434T694	434.115	434.045	434.135	693.824	531.829	694.83	34	24	0	0	3420.05	0	0	12.0072	14.0084	0	0	0	11.0066	13.0078	11.0066	530.331	1678.37	0	29800.8	14162.9	13175	15936	18806.7	22768.7	17326.2	21854.8	35578.4	26892.4	25421.2	29718.3	23479.2	28172.8	30052	21755.1	8029.82	9263.55	10717.4	6289.24	16573.5	L1	pos
633	M435T693	435.117	435.091	435.128	692.828	595.759	695.107	38	24	24.0153	28.0178	1858.09	0	11.006	28.0178	61.0388	0	0	14.0076	0	11.007	0	8355.31	8601.88	28.0178	6073.13	1951.67	2829.63	9404.69	2924.13	4916.26	3507.87	4399	7909.52	6165.13	5521.6	6586.57	5307.55	6000.57	5784.73	4514.82	3271.96	3774.06	3599.96	2152.94	6007	L1	pos
634	M435T851	435.126	435.113	435.131	850.734	789.704	872.924	35	20	54.036	13.0087	0	27.018	0	15.01	15.0117	25.0139	15.0083	15.0083	71.0394	0	13.0058	28.0156	28.0245	0	781.694	942.797	582.416	5620.49	857.686	1251.97	893.731	1256.17	3103.67	707.619	663.58	2355.35	2749.54	4040.46	3114.39	2831.31	1593.01	1515.96	1490.89	541.481	1624.26	L1	pos
635	M436T525	436.132	436.06	436.255	525.269	444.615	612.866	49	24	0	0	3014.01	0	0	0	0	12.0067	0	0	0	0	0	1741.01	2536.3	12.008	1105.74	3427.82	3142.69	11338.3	631.552	2441.24	477.397	2772.37	1272.11	1705.39	1718.34	2433.99	1705.36	1691.41	2132.74	1572.43	516.31	2306.42	1604.07	1689.52	4095.61	L1	pos
636	M437T610	437.049	437.041	437.199	610.167	502.181	649.804	78	24	0	0	594.356	0	0	30.02	32.0213	0	0	0	0	0	11.0064	864.617	557.446	0	7848.23	9278.5	12405.5	2926.6	4612.95	5350.45	5664.35	7320.63	10670.8	7186.74	6849.79	7946.62	7190.59	6036.1	5580.56	6649.54	1739.11	3097.91	2803.87	1799.51	2400.2	L1	pos
637	M438T473	438.196	438.135	438.349	472.652	413.645	610.306	61	31	1692.01	2734.56	1258.8	1129.79	1954.19	858.515	771.491	0	1078.69	748.467	59.0413	0	0	1239.74	94.0752	0	2248.06	1688.5	2008.7	829.678	3142.51	3885.11	2985.44	4022.38	3476.16	3592.26	3051.77	3547.66	3957.88	2838.6	3927.36	3568.21	5284.93	7172.18	8079.14	599.524	1241.13	L1	pos
638	M439T350	439.093	439.003	439.1	349.641	293.624	412.298	49	22	0	0	0	0	0	0	0	0	0	0	0	0	0	0	1024.95	0	2355.88	2446.96	1913.53	2442.03	2735.19	3562.16	13468.4	3505.85	4974.89	11875.6	2943.49	4394.76	3394.87	3528.2	609.609	1217.01	926.617	1270.76	1681.08	4564.18	2110.73	L1	pos
639	M439T479	439.198	439.153	439.353	479.264	409.69	613.857	44	26	2324.59	10146	1377.83	614.409	1615.12	4483.37	677.451	819.447	1535.92	1011.62	4057.32	4069.61	0	902.601	2709.17	0	622.565	752.689	298.271	0	1059.87	1222.02	646.529	1109.99	612.556	1425.29	666.583	682.496	991.631	1015.79	721.655	732.586	402.287	1177.71	1699.09	231.189	318.292	L1	pos
640	M440T770	440.246	440.209	440.25	769.87	735.851	776.98	25	23	0	12.0076	942.523	12.0065	0	24.0153	54.0344	12.0076	0	0	39.0248	11.007	0	3416.39	993.894	0	5035.36	5156.22	5191.89	86.0782	1943.62	1904.56	2685.2	3156.7	2243.12	2315.08	2281.99	2098.86	3636.3	3150.7	1986.42	4017.4	7225.05	8173.9	7527.51	1018.86	2294.94	L1	pos
641	M441T125	441.099	440.905	441.103	125.135	95.296	127.273	31	24	0	0	3259.81	0	0	0	0	0	0	0	0	0	0	3762.09	1059.93	26.0182	6274.13	3795.41	6900.2	7418.27	2998.7	4512.61	1939.72	5357.82	6380.83	4405.96	5139.11	4266.84	4700.23	3244.59	4077.67	4841.87	3992.79	6818.77	7029.47	1805.4	8338.82	L1	pos
642	M441T361	441.099	441.076	441.26	360.561	288.286	510.895	61	26	1054.65	543.271	1090.68	0	0	1152.71	1435.88	11.007	0	0	0	1468.98	0	382.191	1237.11	0	1596.38	2567.83	2163.8	214.175	1881.5	2231.93	2250.06	2491.07	5874.4	3437.94	4304.64	3772.3	3141.66	1541.39	3637.3	2442.69	613.39	1081.72	1496.92	952.865	1841.56	L1	pos
643	M441T705	441.181	441.109	441.252	704.91	655.841	832.568	42	22	0	38.0217	1062.71	0	0	15.0086	0	0	0	17.0073	12.0086	0	0	1912.15	1396.09	0	793.661	1007.85	835.731	2244.84	1187.86	667.476	967.791	1041.93	961.549	1156.04	1174.03	878.627	1116	858.751	1445.3	1167.99	1706.09	1827.16	1930.05	244.209	401.344	L1	pos
644	M443T98	442.877	442.795	443.008	98.41	91.334	110.641	47	24	0	29.0178	4389.51	17.0097	13.008	45.0257	0	0	12.0074	0	0	0	0	3392.26	1226.22	0	22568.9	11272.6	7754.78	32498.3	9659.04	13928.9	10581.8	7192.39	20470.4	5921.93	5508.89	16696.6	19354.7	11794.3	22435.3	20008.5	10989.6	23056	24880.7	12159.1	28794	L1	pos
645	M443T448	443.125	443.058	443.243	448.296	325.46	514.579	116	22	0	0	9255.14	11.0079	0	0	0	0	0	0	0	0	13.0074	20359.6	13488	0	1711.54	870.652	686.6	0	781.781	1330.16	1569.37	826.688	4129.78	2801.4	1880.46	2423.51	1644.17	1351.16	2418.17	1746.55	462.33	829.415	668.477	300.257	521.521	L1	pos
646	M443T771	443.169	443.135	443.312	770.827	651.143	771.984	31	21	12.008	0	1487.87	0	0	30.018	48.032	11.0073	0	16.0112	11.0061	0	0	2676.78	695.556	11.0061	3874.48	5025.02	4945.29	14.0126	2878.4	3983.26	2554.09	3993.63	3127.42	2595.12	2474.09	2326.9	3772.48	3433.12	3052.22	3725.98	169.101	905.543	652.326	678.61	2047.92	L1	pos
647	M444T97	443.879	443.877	443.883	97.2805	92.24	100.752	24	21	28.0149	0	17.0091	0	54.0324	0	13.0078	0	0	16.01	30.018	19.0119	29.0174	48.03	0	0	8446.17	3021.47	2856.59	11500.6	4025.35	4959.25	3816.3	4334.82	8037.42	4053.54	1909.73	4467.02	7479.29	4431.65	12081.3	7679.77	4397.02	8277.17	8954.37	4522.14	10634.5	L1	pos
648	M445T98	444.875	444.793	444.88	98.246	92.24	110.641	40	21	11.0055	36.0206	0	0	0	28.0168	0	0	0	0	0	15.01	0	81.054	0	41.0293	6265.12	4371.08	2780.47	13176.4	3412.84	5015.34	3953.29	4147.63	7826.35	2797.4	1700.49	6069.35	7604.08	3185.48	11213	7460.39	4579.05	8527.68	9039.71	4521.14	10102.3	L1	pos
649	M445T652	445.112	445.034	445.121	651.799	649.803	733.3	24	21	0	0	0	15.0082	14.0089	12.0076	30.0191	0	11.008	0	62.0395	0	13.0083	0	11.01	39.0213	5838.1	1475.33	1485.36	9709.94	1985.83	3055.54	3372.81	2278.9	8398.81	6850.32	5702.27	7764.56	4197.49	3408.06	6373.39	3003.54	1992.27	2247.25	2965.73	1701.53	5576.78	L1	pos
650	M445T349	445.11	445.107	445.251	349.297	299.131	421.489	67	21	0	0	0	0	0	0	0	0	12.008	0	0	0	0	634.423	0	0	2072.07	16140.3	18620.7	1393.25	13397.4	17857.4	13085.8	18166.1	33717.3	65323.6	20076	2015.79	20955.5	16880.5	10724.5	15501.7	8239.58	11579.9	11233.2	5456.85	12477.1	L1	pos
651	M445T467	445.181	445.177	445.183	466.64	461.315	467.731	21	20	0	0	13.0083	0	0	0	0	0	0	0	0	0	23.0146	11.007	27.0221	0	3741.47	2705.43	2607.13	0	3041.53	2522.27	5535.03	3463.93	14474.8	6837.26	7953.62	10259	8275.82	4799.36	12370.2	3893.18	1723.23	2504.67	2655.69	1389.25	1335.23	L1	pos
652	M446T97	445.876	445.873	445.885	97.033	91.846	99.831	21	19	0	0	11.0063	12.0069	0	12.0077	40.0257	0	24.0154	0	0	0	23.0148	0	11.0094	0	1784.55	585.501	801.728	2792.32	760.622	1376.2	384.384	903.774	1722.4	1481.3	698.598	1670.47	1602.32	962.825	1880.54	1745.54	644.46	1694.02	2168.4	1193.09	2118.81	L1	pos
653	M446T343	446.114	446.111	446.227	342.551	244.385	371.002	47	20	0	15.009	0	0	0	24.0144	0	0	26.0156	0	0	0	0	0	0	0	2119.93	2861.14	3627.97	4567.73	3416.84	3913.35	2405.16	3090.47	5396.79	11447.1	3793.37	4422.62	4430.54	3771.08	4113.29	1751.02	999.666	1263.84	1741.11	635.564	2121.91	L1	pos
654	M447T711	447.128	447.113	447.163	711.197	625.776	773.872	56	22	0	0	28.0178	0	0	68.0433	0	35.0223	12.0076	0	65.0355	0	0	0	762.61	0	27860.2	14024.6	11434.4	47427.1	16997.5	24329.3	16475	19615.3	35547.4	28084.5	29596.6	36879.1	29104.8	26122.9	32682.7	19243.5	14979.5	17152.9	16742.6	9072.16	26725.3	L1	pos
655	M447T342	447.109	447.03	447.226	341.692	171.256	371.459	50	20	31.0172	0	0	0	2982.9	0	0	0	0	0	0	13.0087	0	0	0	0	908.817	1723.21	1706.52	1039.92	1410.13	2005.8	1881.69	2615.38	2906.26	3117.77	1198.03	3196.66	3999.47	1521.3	1121.12	966.845	502.314	777.555	1092.73	430.382	1231.09	L1	pos
656	M448T711	448.131	448.128	448.134	710.975	709.019	741.381	35	21	23.0138	0	14.0084	0	0	0	0	0	0	0	53.0318	31.0217	11.0077	0	0	0	7429.19	3674.34	2998.5	11219.2	4289.12	5585.57	4248.64	4944.04	8053.39	6328.8	7619.23	8554.12	7156.72	6602	8551.12	4421.98	3242.27	3926.35	4075.72	1737.56	6790.17	L1	pos
657	M448T113	448.165	448.163	448.169	113.25	112.031	117.669	19	19	12.0075	0	13.0081	0	0	0	0	0	0	0	0	0	0	0	0	0	3896.41	2540.22	1747.59	547.479	7987.38	6416.7	5034.47	3485.05	3404.02	3030.52	1643.41	4343.86	2883.4	7186.59	6764.72	6187.56	1024.64	1156.81	1108.71	567.496	1376.15	L1	pos
658	M449T641	449.107	449.02	449.114	640.741	577.213	690.094	49	21	0	33.021	0	45.0327	11.007	0	43.0274	0	0	0	53.0289	13.0083	12.0065	28.0178	28.0229	0	321244	69061.1	90934.3	256422	113124	143274	214313	156667	630120	478461	412801	516662	297315	324654	428376	181312	109012	121773	129300	88501.7	229378	L1	pos
659	M449T108	449.046	449.017	449.171	107.746	98.196	114.651	24	24	1009.58	714.476	314.188	791.431	1155.73	827.451	925.514	862.53	893.574	1334.89	928.65	846.508	902.574	667.4	2936.61	58.0348	819.737	26.0208	102.082	708.531	1388.11	1190.07	0	0	929.826	25.02	559.466	14.0126	54.0432	1422.11	1605.34	1029.9	524.314	524.314	872.61	61.0488	657.526	L1	pos
660	M449T623	449.298	449.157	449.329	622.796	614.314	785.378	31	19	1811.21	1280.8	6564.54	1238.88	1931.13	1123.62	1595.98	1254.78	1708.14	1525.95	1405.78	553.332	963.642	8772.58	7768.31	11.0066	0	0	80.0622	0	576.346	585.468	31.0241	839.734	11.0086	0	0	0	0	0	0	0	0	0	547.365	0	0	L1	pos
661	M450T658	450.113	450.108	450.259	658.271	624.763	743.419	54	23	44.0264	0	823.524	27.0162	0	28.0187	28.0187	28.0168	12.008	0	81.054	33.0198	11.0066	13.0078	1001.91	0	78201.6	5226.79	5223.35	12338.2	2078.85	3044.49	46764.2	3282.62	143028	109005	94454.1	126910	1065.85	75444.2	1558.17	1524.14	988.565	29491.8	1362.85	20862.8	11188.9	L1	pos
662	M451T872	451.099	451.095	451.102	871.666	841.189	873.874	37	20	0	0	23.0138	0	24.0144	85.0541	12.0084	0	0	0	30.021	0	19.0095	0	22.018	0	3191.73	5079.15	5680.64	180.164	6008.5	6440.36	3913.26	6933.33	16213.8	8303.11	5098.17	11423.4	10982.1	11211.6	12974.7	10603.8	1734.01	2814.69	2492.53	1082.97	3153.78	L1	pos
663	M451T641	451.114	451.062	451.128	640.828	597.751	733.85	50	21	0	0	0	0	0	13.0083	64.0407	0	38.0242	0	13.0071	0	12.0065	30.0191	117.096	13.0083	16664.3	3672.34	5155.29	6821.11	6143.19	7320.19	10608.8	8079.34	29771.3	24455.4	21557.9	26733.3	15144.6	16784.6	21840	9749.12	6047.63	7024.9	10828.9	4728.87	18055.8	L1	pos
664	M452T640	452.111	452.049	452.126	639.963	622.711	706.939	43	20	11.007	0	0	0	0	0	48.0305	0	11.007	0	12.0065	0	0	0	64.0524	0	2540.36	894.695	927.85	1557.36	945.872	892.793	1329.03	1028.03	5314.37	3590.94	2755.29	4343.67	2148.82	2590.81	3153.73	1343.07	675.422	1240.69	874.556	683.559	1825.54	L1	pos
665	M452T384	452.175	452.167	452.311	383.897	362.753	385.919	20	19	0	23.0128	0	0	0	0	0	0	0	0	0	0	0	636.398	1422.2	0	990.81	962.875	967.791	15.0133	896.697	1299.04	858.763	853.758	944.687	1215.08	1331.17	1282.1	1513.1	1859.52	1793.64	1728.94	1483.99	1760.06	1727.08	400.311	873.776	L1	pos
666	M453T636	453.114	453.061	453.134	635.79	548.505	769.046	34	21	11.007	97.0617	27.0172	36.0229	0	0	11.007	0	0	67.0426	57.0363	0	0	39.0248	48.0393	13.0083	9648.03	12096.1	11714.6	745.652	11262.9	10351.6	9173.33	11698.6	10615	7137.94	8454.04	7328.99	7989.65	7050.03	10454.6	7258.14	4407.05	5289.7	5825.49	2135.94	3998.55	L1	pos
667	M454T636	454.117	454.024	454.12	635.8	558.726	693.542	21	20	0	88.0528	30.018	0	0	0	36.0252	0	49.0294	0	109.065	25.015	0	48.0336	27.0216	0	1820.67	2271.95	2223	3129.35	2392.99	2351.07	2547.14	1904.71	2187.79	1483.19	1619.29	1666.41	1514.26	1177.74	2002.82	1140.89	999.599	1408.94	1300.71	348.278	803.703	L1	pos
668	M455T117	455.115	455.113	455.119	116.705	115.551	129.51	21	20	0	0	0	0	13.0065	0	0	0	0	0	0	0	0	0	0	0	3986.19	6857.09	7323.5	428.321	3946.15	3987.1	3154.52	6835.07	8942.26	5948.76	8886.99	7237.79	4718.77	4297.82	4953.85	5602.48	2890.93	2632.84	2818.88	806.716	1688.31	L1	pos
669	M455T525	455.13	455.027	455.133	525.234	447.632	526.735	22	20	0	13.0065	0	0	11.0066	0	24.0144	0	13.0078	0	0	0	0	0	0	0	1977.32	5642.93	5036.03	503.402	5373.39	6006.46	3538.89	7932.2	5167.65	4722.29	4946.04	3707.09	4355.56	4082.06	3814.43	5082.62	2600.56	2786.95	2920.88	1116.03	2988.69	L1	pos
670	M455T693	455.113	455.055	455.258	692.827	625.691	790.881	64	20	0	0	1823.17	0	0	30.018	13.0078	14.0084	0	62.031	16.0096	0	0	0	0	25.015	1569.28	1085.99	993.894	1149.96	1068.82	983.885	940.731	932.699	1086.6	818.736	606.53	1188.97	718.615	1261.16	1379.22	900.72	814.543	595.34	84.0504	540.432	825.66	L1	pos
671	M457T776	457.204	457.144	457.361	775.523	705.124	831.889	49	27	2589.55	4449.83	0	1235.79	757.541	624.416	0	0	789.473	11.007	0	0	759.531	0	0	0	10674	2398.96	2744.11	616.56	4777.98	4434.41	7599.42	4758.96	23228.6	12281.2	13697.5	22671.6	10922.2	9959.53	21268.9	4983.6	3589.09	3221.93	3679.13	989.824	3950.29	L1	pos
672	M457T645	457.224	457.137	457.36	645.212	587.072	673.835	30	22	2492.59	2191.42	258.172	1907.21	4089.72	2575.54	2812.87	2679.7	3835.36	3034.65	2859.75	2059.2	2569.65	295.172	53.0442	257.15	1010.83	1268.09	1588.43	38.0317	0	41.0342	0	0	1545.84	1324.15	1404.12	1269.04	1268.04	901.811	1843.54	0	0	0	0	0	0	L1	pos
673	M459T100	458.853	458.767	458.863	100.249	92.122	110.641	49	21	0	0	29.0156	48.0274	43.0265	0	0	41.0252	16.0098	0	0	11.0071	11.0068	0	12.0111	0	8735.64	4819.44	3573.12	9893.79	5161.22	8574.34	6008.91	7227.19	22864.3	8311.27	4340.72	18211.9	15257.2	4692.35	24262	10134.8	6577.38	11742.8	13687.5	20393.3	13931.3	L1	pos
674	M459T453	459.125	459.007	459.128	452.765	433.082	594.83	52	20	0	0	0	0	0	11.007	0	0	0	0	0	0	0	0	0	0	10153.2	13807.7	13607.1	504.412	14012.2	16586.1	11457.3	19292.3	27069.5	21296.5	15233.5	20263.4	23825.9	15507.4	16470	18006.7	6929.85	9145.09	9176.5	3952.55	6376.79	L1	pos
675	M460T100	459.855	459.769	459.866	99.539	91.24	111.532	43	21	0	33.0189	0	12.0077	0	0	0	0	0	0	0	0	24.0154	12.0077	11.0094	0	3401	1261.1	1472.24	2785.34	1417.18	2432.08	1708.54	1581.29	5693.69	961.769	1350.21	4902.24	3635.95	1962.51	6051.04	3011.63	558.372	3357.01	3736.42	1850.69	4343.53	L1	pos
676	M460T475	460.129	460.063	460.133	475.134	443.629	503.59	46	20	0	0	0	0	0	0	0	0	0	0	26.0182	0	0	0	0	0	1666.5	2572.37	3076.82	23.0184	2871.58	2922.63	2152.79	3190.55	2899.61	2114.92	1963.77	1789.19	2674.78	1607.46	2083.74	2417.17	1804.08	1066.63	1732.04	762.686	834.764	L1	pos
677	M460T687	460.201	460.146	460.365	687.231	610.729	704.957	24	22	671.419	1286.79	0	0	1594.98	29.0185	884.563	0	1245.86	12.0076	722.433	0	0	0	24.0218	0	265.241	551.551	992.868	18.0164	493.403	990.88	718.628	792.72	1158.53	1232.12	1231.05	1230.01	1274.16	1104.98	1273.13	0	1400.84	1679.01	1618.97	0	638.574	L1	pos
678	M461T105	460.808	460.766	460.865	104.644	92.239	110.641	40	21	27.0135	12.0067	28.0168	0	0	0	0	0	28.0196	0	0	30.02	0	0	0	0	8938.94	8490.79	12051.9	2227.98	11273.2	11141.1	9203.36	10174.1	5170.06	2368	1000.83	9256.32	3623.94	9981.98	1526.33	9368.42	3991.85	2513.61	7366.68	8529.67	4471.83	L1	pos
679	M461T805	461.146	461.141	461.181	805.401	768.841	807.81	41	21	12.0084	0	0	45.0315	50.035	35.0245	48.0336	14.0098	0	0	31.0186	54.0324	0	0	11.0099	0	2635.41	1872.56	1968.75	4838.39	2433.23	1906.52	3077.6	2207.8	7778.78	4850.04	4638.79	6005.91	8288.78	8011.34	10843.8	7541	3477.43	4201.94	4243.83	1967.81	5765.71	L1	pos
680	M461T450	461.124	461.046	461.206	450.467	357.558	618.689	52	20	0	31.0197	0	0	0	12.0076	16.0096	0	0	0	0	0	11.007	12.0065	0	0	1160.05	1492.12	1442.22	6526.34	1580.23	1791.46	1575.31	2395.15	1891.37	3518.22	1431.29	1071.75	2162.38	1737.56	2216.03	2275.82	847.471	1180.76	934.56	465.423	1190.06	L1	pos
681	M462T118	462.181	462.081	462.202	117.649	108.185	202.302	26	23	58.029	1020.61	0	0	803.511	0	28.0163	0	23.0153	0	0	14.0093	0	13.0087	41.0335	0	6610.59	2907.58	4096.41	3499.18	2674.23	3116.63	3392.87	2910.68	3082.31	2510.01	1976.81	2399.96	3592.99	4397.66	4059.43	3217.68	3710.22	4269.99	4139.48	1080.91	4690.75	L1	pos
682	M462T806	462.147	462.122	462.183	805.898	767.835	824.613	23	20	0	0	43.0274	0	57.0363	94.0598	11.007	11.007	13.0083	11.006	71.0452	0	0	846.483	900.75	12.0076	1093.94	2420.13	2224.67	1378.15	508.462	494.404	816.742	1020.88	1958.12	1431.23	1310.11	1408.17	2209.81	1958.79	3246.6	1529.36	1141.73	1063.71	1159.7	404.331	1561.42	L1	pos
683	M463T107	462.767	462.764	462.942	107.478	92.125	111.295	26	19	11.0061	0	12.0067	0	16.0089	0	0	0	11.0073	0	0	0	0	0	13.0101	0	1820.62	1634.27	2243.87	1993.71	2215.81	2210.01	1715.54	2158.8	2169.93	1461.19	1305.12	1895.7	876.779	2007.81	1658.38	1977.78	1094.73	786.524	1591.06	1606.43	720.6	L1	pos
684	M463T710	463.121	463.064	463.132	709.88	650.234	835.905	80	21	0	0	11.006	0	11.006	56.0356	96.0611	0	26.0165	0	31.0197	11.007	11.007	0	0	0	17149.3	13245	12341.1	6296.81	14968	20666.2	12084.1	15328.5	21875.9	25563.4	22031	21685.7	23921.7	26696.4	29008.7	23804.6	9624.73	10850.5	10604.4	6966.7	18497.9	L1	pos
685	M464T652	464.126	464.078	464.13	652.314	636.784	741.022	43	21	0	29.0185	0	0	11.007	16.0102	39.0248	0	0	0	0	0	11.007	0	0	0	29437	8048.37	7798.59	60551.5	11274.3	16478.7	18687	16665.1	47941.9	39183.1	34838.8	45888.8	22544.8	22987.1	37136.4	16302.6	15709.4	18031.8	18878.3	10977	32194.8	L1	pos
686	M465T651	465.121	465.091	465.133	651.201	581.541	710.266	58	21	0	42.0267	0	11.006	56.0356	0	11.007	0	0	0	13.0083	56.0356	12.0076	0	14.0127	11.006	6788.22	1868.58	1133.99	12970.8	2350.17	3415.68	4283.57	4142.59	10829.5	8519.86	7939.1	9786	4645.87	5265.56	8482.06	3767.18	3598.29	3801.07	4039.42	2623.18	7421.11	L1	pos
687	M468T640	468.081	468.078	468.136	639.838	614.406	652.85	21	19	0	0	15.0105	0	0	0	11.0066	25.015	0	28.0168	14.0084	25.015	0	22.0132	0	0	2981.71	485.437	709.567	2628.39	700.56	1034.92	2038.63	930.93	4107.16	3579.98	3068.79	3732.23	2163.77	2678.78	2569.17	1381.13	73.0438	1028.62	1132.72	1283.15	2154.76	L1	pos
688	M471T640	471.087	471.065	471.114	639.78	535.708	694.83	46	21	12.0076	11.006	0	0	0	0	0	0	22.014	0	0	0	12.0076	0	14.0115	39.0248	4941.23	7640	8522.66	4264.55	7339.67	8538.76	7128.1	12819.6	7101.77	4813.12	5286.8	5283.62	5290.47	5425.17	5967.22	6400.41	4122.88	5729.64	5899.54	3162.59	4996.33	L1	pos
689	M472T640	472.091	472.067	472.183	639.677	586.948	791.88	35	21	15.0095	230.125	0	0	179.114	18.0098	23.0146	0	70.0445	0	12.0076	0	23.0146	42.0267	0	0	1034.85	1602.44	1818.65	830.702	1390.29	1686.56	1331.13	2761.51	1362.09	1091.87	1307.19	998.817	1356.08	1247.86	742.636	1150.92	864.576	1156.69	1392.8	703.547	1120.96	L1	pos
690	M473T384	473.104	473.1	473.11	384.306	382.481	398.569	21	20	0	0	0	0	43.0301	11.007	0	0	0	0	12.0084	11.0066	0	0	14.0127	0	3877.17	5164.64	5979.27	328.268	2895.31	4480.66	3109.54	4944.45	4249.09	4515.82	4449.1	3424.74	4917.69	5832.77	5360.53	5220.85	1564.94	2566.54	2753.65	1431.17	4165.78	L1	pos
691	M473T651	473.141	473.078	473.194	650.804	630.362	699.903	47	20	26.0156	22.0132	0	39.0234	0	54.0324	102.061	0	38.0266	46.0276	24.0168	22.0132	69.0414	0	0	0	2906.61	1428.28	2328.94	3248.78	2014.86	1085.98	563.507	1447.18	1200.87	1727.59	1302.98	693.52	2668.05	1449.32	632.527	1415.24	1060.64	614.351	731.439	1183.95	1187.05	L1	pos
692	M473T806	473.178	473.082	473.235	805.662	780.776	851.58	42	21	0	13.0072	15.0083	13.0087	29.0193	24.016	49.0327	0	13.0072	0	0	0	0	11.0073	0	11.0061	5824.85	965.817	1448.27	8517.2	513.428	919.735	1486.32	758.606	2719.21	3611.01	1638.36	3197.61	4587.93	4790.1	2110.85	3529.65	1152.84	597.373	1444.93	1298.08	1491.35	L1	pos
693	M475T99	474.832	474.636	474.847	99.055	91.846	122.554	33	24	0	40.0229	5227.9	0	44.0251	13.0084	11.0063	28.018	0	0	12.0077	0	15.0096	2543.69	4282.33	0	2046.84	1102.01	659.549	1022.88	1157.96	2215.92	1830.55	1665.33	10036.4	3950.48	1655.42	6829.85	4761.87	2270.84	7778.91	2014.74	901.515	2706.8	3238	1461.35	3395.68	L1	pos
694	M475T593	475.321	475.138	475.328	592.659	535.192	643.103	28	20	1479.99	1549.93	0	1088.73	885.553	983.573	1043.7	899.499	1049.63	867.578	771.421	48.0267	11.0061	0	12.0107	0	2240.01	1213.03	764.679	0	971.863	727.565	965.751	907.705	1351.21	1167.04	1137.01	1088.85	1311.02	1471.22	1828.49	905.804	18.012	21.014	0	0	0	L1	pos
695	M476T122	476.181	476.154	476.196	121.895	98.196	123.269	41	22	0	1274.82	0	0	11.0069	0	24.015	0	0	0	0	25.0167	0	0	0	0	4734.26	4902.81	5730.15	23383.5	11409.1	15264.7	10475.3	15301.6	13631.6	9007.2	9944.94	10634.5	7304.49	8249.97	9826.86	8147.33	10140.3	11557.2	10630.6	7122.23	10844.1	L1	pos
696	M477T355	477.046	477.043	477.051	354.568	352.467	364.474	23	19	0	0	0	0	0	11.0073	14.0078	0	0	0	0	0	0	0	0	0	1693.38	1836.47	2016.61	0	1651.44	3167.59	2201.85	2557.92	2074.81	1801.44	1659.45	1233.06	2162.83	2769.49	1999.69	2140.9	386.257	1154.69	1089.61	827.827	1921.73	L1	pos
697	M477T122	477.191	477.162	477.257	122.258	114.244	154.77	40	25	0	35.0219	0	0	24.015	1730.06	523.327	0	0	0	1002.63	2052.37	28.0175	0	0	0	780.585	1190.89	1368.22	5019.76	2299.04	3178.86	1981.73	3527.13	2899.74	1628.27	2313.96	2455.96	1504.35	2028.82	2249.84	2007.5	2106.32	2178.36	1563.12	1552.38	2310.73	L1	pos
698	M477T725	477.144	477.135	477.215	725.224	658.842	726.986	41	21	11.0077	11.0077	0	0	24.0168	0	31.0186	0	0	0	27.0162	12.0072	0	0	30.0267	13.0091	699.699	1806.65	1600.35	8509.73	1265.78	1441.28	1119.92	1425.31	1793.1	2306.05	2164.83	2417.07	2682.32	1672.3	3153.86	1828.62	2356.41	2437.35	2491.36	984.895	4021.65	L1	pos
699	M477T445	477.16	477.137	477.367	444.629	353.497	517.58	43	23	894.488	1626.98	15.0095	0	936.624	15.0095	12.0076	0	0	21.0134	33.018	12.0076	0	0	0	44.032	4700.99	1137.03	989.89	0	1573.29	1994.69	3132.87	2106.91	8756.87	5826.14	5634.83	9488.58	8611.99	3699.39	10048.2	2858.42	1801.26	1918.2	2017.28	739.665	2269.92	L1	pos
700	M479T524	479.129	479.116	479.134	524.276	499.455	614.776	39	19	0	35.021	0	0	0	0	34.0238	12.0072	0	0	46.023	0	24.0144	0	12.0108	0	1141.73	1046.86	1816.48	200.18	1962.6	2490.26	2645.35	3934.57	5665.09	1724.53	2571.1	2564.1	1804.4	816.714	1723.57	1886.71	1716.14	2744.75	2780.77	606.545	959.872	L1	pos
701	M480T745	480.222	480.217	480.224	745.015	724.213	762	57	21	0	12.0076	0	0	0	0	31.0197	0	0	52.0284	11.006	69.0439	0	0	0	0	27419.9	53582.8	57045.2	1191.99	38864.2	56501.7	26827.4	66143.1	33204.1	43652.3	34237.1	23669.3	34274.1	40141.4	32649.1	37770.4	19641.8	21853.1	23937	8338.94	25821.7	L1	pos
702	M481T670	481.081	481.056	481.12	670.018	640.768	734.002	44	20	0	0	0	0	0	27.0169	25.0156	0	0	12.0075	78.0487	28.0175	0	0	0	11.0069	1739.56	462.37	1441.26	11.0083	1545.37	474.379	1744.47	1075.92	1839.44	1932.72	1780.42	893.765	1586.3	1572.14	1527.27	1838.68	1182.83	1545.88	1339.94	658.538	986.876	L1	pos
703	M481T745	481.225	481.215	481.227	744.875	718.02	761.865	47	19	13.0091	0	0	0	0	42.0294	13.0091	0	31.0217	11.0066	0	27.0162	12.0072	0	28.0252	25.0125	7936.21	14711.2	15191.8	212.191	10702.6	15960.5	7295.63	17359.8	9388.69	11634.8	9656.77	7023.74	9362.5	10672.9	9308.37	10373.5	5277.36	6103.66	6702.35	1927.58	7348.18	L1	pos
704	M482T725	482.234	482.078	482.238	725.038	650.787	826.9	50	20	11.0073	28.0187	0	0	0	24.016	49.0327	11.0064	16.0107	0	36.024	65.0379	0	0	0	0	8853.16	13921.7	13985.6	4452.64	10636.6	13042.9	8639.97	16561.5	11934	12341.6	10403.1	8796.32	7896.41	7493.86	7916.19	7602.91	2574.72	4051.7	4132.54	1359.11	3640.33	L1	pos
705	M483T745	483.236	483.122	483.242	745.396	723.794	805.898	34	19	0	0	0	0	0	0	42.0262	16.012	0	0	0	13.0081	0	0	12.0103	0	587.587	3631.07	3892.18	1638.43	1205.94	1176.06	888.761	3883.33	3524.96	465.465	703.615	2669.29	1723.41	1524.18	623.519	1863.68	1163.74	654.374	1062.59	175.15	1120.01	L1	pos
706	M485T428	485.105	485.101	485.11	428.092	402.497	448.633	39	20	0	0	0	0	0	0	11.0073	11.0061	0	0	15.01	12.0084	0	0	0	0	6196.57	7263.6	7904.11	36.0288	4505.6	5184.71	3375.7	5373.88	6118.45	3491.17	3572.17	3650.98	5066.56	3714.34	2668.4	4650.72	3312.99	4148.9	4409.64	2596.33	3792.44	L1	pos
707	M485T710	485.086	485.08	485.108	709.966	645.789	729.635	40	20	30.018	0	18.0108	0	0	39.0273	42.0252	11.0066	0	26.013	0	12.0084	0	0	24.0216	0	872.775	3405.06	2745.47	6913.33	2460.7	2327.09	1967.57	2935.2	4747.92	1460.31	2192.88	3263.72	2053.71	2090.94	833.833	1924.76	4464.12	6238.36	6410.48	1860.67	3617.29	L1	pos
708	M487T640	487.064	487.06	487.133	640.012	634.819	710.966	28	21	0	0	0	0	11.0073	11.0064	58.0338	0	15.01	38.0222	0	12.008	26.0152	27.018	12.01	13.0076	4252.95	4461.09	5225.52	6033.12	3483.19	2972.47	4626.78	6291.8	10182	4350.77	4729.09	4815.12	4127.44	4310.16	4047.29	3686.22	8795.13	10114.7	9784.02	5391.56	5298.41	L1	pos
709	M487T121	487.164	487.162	487.166	121.262	120	122.264	21	21	0	16.0107	14.0084	0	27.0162	0	0	0	0	12.0084	0	0	0	0	0	0	6682.01	4841.87	5460.91	1934.58	4789.35	5207.73	3846.46	6437.15	10466.7	8661.08	11922.5	10209.2	9762.98	8080.34	10398.5	9845.05	2633.62	2920.86	3009	3578.86	5629.6	L1	pos
710	M487T587	487.155	487.141	487.274	586.575	574.365	623.797	28	25	982.625	0	0	861.574	962.577	0	942.538	806.403	891.567	27.0172	645.369	11.006	824.549	0	0	0	2948.36	1696.54	1243.02	29.0237	1635.34	1020.83	2600.73	2542.2	9192.65	5147.21	5709.67	6768.72	4617.9	3876.32	6821.13	2837.4	886.532	831.485	1137.7	114.104	1377.16	L1	pos
711	M488T121	488.171	488.168	488.178	121.264	120.449	122.269	19	19	0	0	0	44.0244	0	0	0	0	0	0	0	0	0	0	0	0	1609.45	1097.9	1238.08	535.416	740.634	1292.17	980.891	1683.38	1956.09	2090.71	2374.9	2065.86	2099.72	1702.53	2531.07	2490.99	588.42	915.641	675.45	789.631	1328.06	L1	pos
712	M489T106	488.789	488.785	488.853	106.249	96.959	117.636	25	24	0	43.0258	19957.7	0	12.006	15.0105	0	0	0	0	0	0	13.0078	16519.9	18060	25.015	4510.06	5473.47	8399.87	3808.38	1310.16	4160.74	1425.28	6027.93	4408.73	7259.94	8619.29	3863.51	5427.88	4059.24	4670.15	4546.63	5426.39	7864	8193.47	894.805	8639.06	L1	pos
713	M489T792	489.203	489.077	489.213	791.933	734.506	817.918	48	21	18.0108	0	0	0	0	30.021	0	0	0	29.0174	43.0258	56.0336	0	0	24.0192	12.0072	20942.7	7710.08	1643.31	4992.53	3701.85	4791.92	1169.94	9406.68	20260.2	13756.8	10507.6	15682.3	1714.43	16757.3	12750.8	14518.9	5279.52	6621.21	5628.07	970.794	5895.4	L1	pos
714	M490T106	489.793	489.787	489.826	106.249	97.244	117.636	21	19	0	0	3760.25	0	0	0	0	0	0	0	0	0	15.0095	3321.11	3719.97	0	693.594	1009.84	1353.08	1222.1	167.152	493.448	134.107	936.702	920.736	1327.19	1584.34	1080	1368.14	787.63	867.78	883.795	863.493	911.651	1867.09	181.148	1693.52	L1	pos
715	M490T793	490.21	490.082	490.215	792.881	734.506	794.749	24	19	0	14.0089	0	0	0	0	0	0	15.0095	0	0	46.0251	0	0	16.0131	0	4504.09	1812.48	2869.39	1400.29	665.544	694.625	1595.45	2235.89	4640.32	3097.58	2196.8	3563.01	4713.93	3851.21	3021.55	3507.63	1484.89	1669.91	1337.73	183.15	917.825	L1	pos
716	M490T118	490.176	490.139	490.177	118.261	98.196	119.686	23	23	672.384	1896.26	36.0216	0	13.0078	0	0	0	0	0	0	30.0191	0	0	0	0	29617.7	19012.8	29478.1	61713.1	14777.1	19316.1	20506.8	24416.4	16904.8	12462.2	13651.3	14974.2	15216.5	14802.8	15352.6	15403.3	34456	37854.2	37746.1	16184.6	37956	L1	pos
717	M491T106	490.787	490.785	490.847	106.249	102.251	117.5	23	23	0	23.0138	1727.11	0	0	0	0	12.0072	11.0066	0	0	0	0	1249.79	1331.14	0	2271.92	2547.08	5018.01	2377.11	623.534	2384.12	744.67	3048.49	2103.68	4077.39	4234.58	1707.54	2896.63	2002.6	2064.86	2039.59	3618.3	3907.49	4427.41	307.276	4810.93	L1	pos
718	M491T118	491.179	491.113	491.181	117.998	104.24	119.686	23	23	0	1803.08	0	0	715.429	0	0	11.0077	0	0	0	16.0112	0	0	0	0	6434.26	3771.14	5907.83	11668.6	2616.09	4148.45	4241.85	5432.7	3156.21	2382.9	2869.58	3291.9	2703.4	3218.63	2866.29	3245.59	7601.06	8031.11	7619.08	3609.13	7842.41	L1	pos
719	M492T118	492.183	492.179	492.19	117.668	116.258	119.686	21	21	0	0	0	0	0	26.0165	27.0172	0	25.0159	0	0	0	0	0	0	18.0115	1842.69	1002.89	1963.66	3113.83	1119.92	1867.58	1793.64	2045.77	1270.89	758.689	955.86	957.783	1056.88	1180.98	998.798	1009.84	2199.22	2341.49	2745.72	1010.85	2117.79	L1	pos
720	M493T795	493.134	493.127	493.139	795.024	739.416	850.734	55	21	44.0264	30.018	0	12.0072	0	67.0469	119.071	29.0203	0	0	88.0528	97.0582	22.0154	0	0	0	57340.7	37705.4	29287.6	870.725	55648.5	65727.7	49161.9	60982.4	58852.4	49719.4	54291.4	62087.8	76846	68533.1	85978.3	63695.7	21239.5	21552.9	24918.6	16026.1	36985.2	L1	pos
721	M494T765	494.171	494.135	494.203	764.636	635.789	850.097	81	20	0	0	0	0	0	68.0437	12.0077	0	0	11.0071	15.0096	0	0	30.0193	0	13.0074	3672.14	3980.51	4390.51	0	2142.87	2920.33	2368.92	3505.21	1957.04	1865.58	3563.2	1181.06	2398	2496.18	4579.12	4205.88	933.533	1206.75	1455.87	4217.45	905.835	L1	pos
722	M495T776	495.161	495.136	495.286	775.888	644.931	805.91	81	26	1096.76	0	0	0	0	0	68.0433	744.465	1517.91	1864.15	1169.74	0	1191.71	0	0	0	3802.17	1405.17	1966.66	160.144	2324.94	1964.57	3363.99	3175.64	15979.7	5517.96	6505.57	9739.76	6075.46	3743.37	9201.69	2311.1	1618.94	1599.87	2254.39	865.708	1937.74	L1	pos
723	M499T643	499.126	499.119	499.131	642.976	584.772	644.796	23	19	0	0	0	0	0	0	46.0307	0	0	0	31.0172	23.0128	0	0	0	0	2752.47	2951.62	2870.29	449.349	2608.35	2759.3	2317.85	2768.46	2825.26	3138.82	2801.18	2346.11	2635.37	2047.82	2650.12	2856.45	1116.72	1118.61	1254.84	820.671	1698.54	L1	pos
724	M500T434	500.211	500.143	500.215	434.18	432.617	504.369	23	20	0	0	0	0	0	0	23.0146	0	0	0	0	0	0	0	16.0131	11.007	4106.47	3559.23	3301.02	240.196	5038.19	6291.32	4611.19	4693.84	6342.28	8085.61	8053.38	7156.77	7588.32	7921.19	8291.59	6931.77	6285.19	6646.23	6991.45	1449.34	3689.16	L1	pos
725	M501T651	501.082	501.077	501.135	651.399	529.702	802.414	53	21	59.0393	13.0087	19.0127	11.0061	0	24.016	0	0	0	32.0213	12.008	11.0073	26.0173	0	44.0391	0	3025.69	4055.32	2864.58	10142.6	1795.57	1246.13	3204.56	5308.42	7716.4	3411.12	3565.85	3963.3	2450	1796.6	3255.66	2166.8	11889.1	14599	13799.8	6378.21	6468.39	L1	pos
726	M501T320	501.101	501.095	501.204	319.72	288.286	363.69	49	31	1812.21	0	0	1691.08	1600.03	983.655	2001.3	1684.12	1423.85	1605.07	2508.64	0	2599.69	0	0	955.608	2098.63	5088.1	3478.9	1414.24	1222.11	1778.65	1063.97	2491.2	3847.12	5974.17	1803.65	1571.35	3980.25	1046.89	1693.42	2088.74	2203.4	3366.14	3970.44	2188.79	3078.71	L1	pos
727	M503T408	503.115	502.915	503.132	408.443	343.663	488.882	32	21	0	0	11.0066	0	59.0354	27.0162	0	11.0066	0	0	0	0	0	0	787.7	0	3216.68	3151.62	3324.99	4574.74	2206.98	3549.22	2228.82	4013.61	4574.66	3935.22	4232.38	3546.95	4298.51	4392.99	4632.79	4988.49	890.623	1589.95	1647.15	722.578	3046.77	L1	pos
728	M503T659	503.188	503.162	503.192	659.375	598.332	716.014	48	21	0	0	0	0	0	41.0287	0	0	0	0	0	0	15.0105	0	0	23.0161	13835.5	27594.8	28387.5	1695.43	25267.2	32463.2	15709.8	31626.7	25817.5	38035.8	31878	23370.7	25943.7	34146.4	31708	29240.6	4276.56	5304.18	5759.03	6124.9	15659.8	L1	pos
729	M504T676	504.191	504.01	504.195	675.592	603.302	762.843	34	22	0	0	717.448	0	12.0072	0	12.0084	0	12.0072	0	0	17.0119	26.0182	2157.29	0	0	3861.22	8155.33	8572.79	680.544	7467.1	10318.4	4198.36	10047.1	7711.62	11115.1	9515.64	6419.13	6868.49	10734.9	9113.28	8131.39	1430.86	1607.99	1721.09	1717.4	4314.45	L1	pos
730	M504T122	504.191	504.189	504.193	122.258	120	122.269	20	20	0	0	0	0	0	11.0061	0	0	0	0	0	14.0084	0	0	0	0	2231.01	1921.49	2366.1	636.495	1733.57	1718.55	1533.36	1901.48	2716.63	2963.42	3968.24	3932.54	3394.71	3221.9	3620.1	3032.42	2566.43	3663.56	3189.77	2933.4	2677.08	L1	pos
731	M505T106	504.767	504.764	505.005	106.222	101.011	121.543	24	23	12.006	89.0534	1005.56	31.0186	0	11.007	0	0	0	0	0	0	0	929.581	14.0115	0	2906.61	3906.19	5503.5	1167.97	1188.97	3207.62	1118.02	4583.75	5451.36	6607.5	8628.29	4005.64	4606.18	2581.06	3658.25	2515.96	4503.86	5698.62	5902.22	844.767	6275.7	L1	pos
732	M505T675	505.198	505.072	505.207	675.072	601.27	763.997	73	21	0	0	0	19.0106	0	0	11.0073	0	0	0	0	0	11.0073	64.0427	0	0	4109.28	1684.42	2083.87	9838.32	738.527	784.784	877.658	2273.04	1734.08	2358.12	2529.3	1719.41	5440.35	4802.88	2299.11	1566.41	3600.21	4351.68	4341.76	1989.7	3053.8	L1	pos
733	M505T121	505.179	505.104	505.185	120.55	104.273	122.268	30	23	0	3371.11	65.039	0	1158.72	837.533	0	0	0	0	0	13.0083	0	0	0	11.007	2199.83	780.683	1882.71	697.57	1688.52	2223.94	586.586	2345.01	2425.62	2546.15	2810.59	2966.57	2648.16	2795.56	3941.45	4163.47	2868.84	2944.87	3339.31	1336.09	2197.65	L1	pos
734	M510T727	510.232	510.113	510.238	726.638	725.224	796.886	26	23	11.0077	0	3941.63	0	0	0	35.021	0	0	0	26.0156	0	11.0066	6656.16	3026.47	0	6801.83	9226.38	7564.18	69.0621	9799.23	11987.9	8244.97	10410.5	11639.8	16309.3	14450.8	12704.6	15773.1	17385.5	17505.9	16944.4	9385.47	8595.47	10445.4	1401.28	4110.79	L1	pos
735	M511T726	511.234	511.086	511.24	726.384	681.271	727.381	22	22	45.0262	0	892.595	15.0095	0	0	0	0	62.0362	0	0	27.0172	63.042	1399.86	0	12.007	1624.46	2677.41	2164.85	636.557	3169.9	3780.24	2519.31	2866.53	3811.45	5125.27	4322.6	3884.42	5229.35	4941.11	4739.34	5055.66	2421.54	2747.83	2935.68	459.417	1099.01	L1	pos
736	M515T504	515.115	515.055	515.121	504.435	479.766	575.952	44	24	0	0	1144.76	0	35.0223	11.0066	16.0102	0	26.0165	0	31.0169	0	0	1371.87	1163.07	0	7040.1	3401.86	3714.02	4985.48	4441.7	3941.28	6941.3	5493.57	18916	7373.75	9013.19	13237.6	12928.6	6419.88	12966.6	5350.45	2807.64	4666.97	1351.81	2251.02	5568.55	L1	pos
737	M515T697	515.1	515.038	515.132	696.83	695.81	798.419	23	20	12.0087	16.0102	132.084	15.0095	13.0083	0	12.0087	24.0153	0	0	0	71.0452	0	878.615	1258.05	0	2519.27	3421.85	4561.21	1621.33	2204.47	2607.08	4031.36	5366.39	7717.15	6650.98	6466.47	4821.61	4692.91	5442.6	7284.06	4481.79	228.145	698.499	705.441	67.0548	365.299	L1	pos
738	M516T503	516.119	516.072	516.129	503.274	432.319	557.724	30	19	0	11.0061	1920.28	0	23.0128	69.0414	0	0	0	0	28.0156	36.024	12.008	2839.99	611.524	0	1678.08	693.606	691.622	1503.13	754.679	886.788	1709.55	1304.12	4518.06	1896.71	2052.86	3398.72	3001.5	1623.49	3179.6	1765.47	143.079	925.555	1277.81	528.475	1122.87	L1	pos
739	M517T502	517.14	517.111	517.168	502.326	414.025	603.472	43	21	23.0153	11.0061	803.459	0	0	26.0144	42.0233	12.0067	0	11.0061	57.0317	13.0087	0	1030.69	702.624	0	1482.33	1329.18	1798.6	3885.99	626.501	2223.82	909.818	1565.42	966.859	2566.99	9493.3	6083.97	6462.17	6312.31	8420.88	651.506	2669.46	618.412	1758.05	1358.09	3139.85	L1	pos
740	M517T750	517.136	517.065	517.159	749.832	693.83	815.923	34	19	11.0068	0	2505.73	11.0064	0	104.061	13.009	0	24.014	0	65.045	80.0533	11.0073	1457.97	728.607	48.028	1605.47	1223.09	1084.99	2817.55	1922.44	2917.61	2309.92	2819.63	690.383	3952.34	3885.28	610.61	4328.71	3782.2	6629.11	5218.52	2952.72	3464.02	4013.01	1162.97	3851.21	L1	pos
741	M521T578	521.199	521.168	521.217	578.204	566.731	655.028	57	20	0	0	172.115	0	0	0	0	0	0	0	0	0	0	325.181	1446.16	0	2530.11	4100.28	4418.97	378.336	4945.95	6596.93	3719.37	7189.53	5273.31	6044.03	6538.23	4611.15	4873.38	5978.89	5500.95	6024.47	787.525	1602.12	1389.83	788.7	2734.24	L1	pos
742	M521T434	521.141	521.139	521.177	434.424	367.726	435.262	25	25	0	28.0163	3237.06	0	1530.96	0	0	0	0	0	0	11.0073	0	4631.37	5471.56	0	12275.1	23981.3	21366.6	1109.83	19814.5	21971.3	17577.5	24853.7	27238.7	22628.8	24367.3	20030.3	21147.9	21397.4	21669.8	23833.8	7131.99	9681.81	11609.4	6041.43	13353.9	L1	pos
743	M522T122	522.202	522.199	522.226	122.258	120.1	123.265	24	24	0	0	8988.24	12.0076	0	0	0	0	0	0	15.009	12.0076	0	6204.95	1354.22	0	8223.47	8266.76	8200.37	4374.4	9338.55	8725.93	7167.51	8240.74	11892.9	10687.9	11862	12948.2	11280.5	9377.93	12546.6	11196.6	28382	33458.5	34467.9	8535.02	10052	L1	pos
744	M522T434	522.145	522.141	522.165	434.459	432.106	435.144	23	23	0	0	1735.16	0	0	11.006	11.0073	0	0	0	31.0207	0	0	2449.78	2784.28	0	3281.73	5773.29	5159.73	183.15	5520.6	5628.69	3905.58	6844.7	6738.61	5828.85	6160.13	5190.46	5942.02	5828.85	6154.68	6646.53	1779.24	3102.86	3216.05	1749.6	3898.19	L1	pos
745	M523T122	523.205	523.199	523.241	121.882	120.1	123.27	23	23	49.0245	28.0163	2184.27	0	91.0607	29.0185	0	0	60.04	12.0076	29.0169	26.0173	0	1642.09	276.251	0	2007.7	2038.7	1816.63	1029.8	1727.41	2048.88	1113.95	2078.76	2594.85	3152.68	2871.49	2782.22	2654.27	2257.07	2943.45	2291.91	6240.97	7646.46	8181.2	1976.65	2406.8	L1	pos
746	M523T434	523.142	523.138	523.146	434.18	432.617	523.697	21	20	0	0	0	0	0	0	25.0175	39.0234	0	0	0	0	0	0	0	0	1513.34	2397.18	2912.52	67.0548	2600.16	3342.83	2121.91	3326.77	3295.69	2937.52	3311.03	2824.74	2828.62	2967.54	2659.42	2751.29	867.65	1114.67	1628.04	946.86	1713.54	L1	pos
747	M525T121	525.125	525.122	525.188	121.328	111.232	122.269	21	20	0	0	12.0086	0	13.0074	0	0	13.0074	0	0	0	25.0188	0	0	501.418	0	1606.38	2683.01	3702.29	1909.65	1152.01	1484.3	1088.95	2508.88	4558.73	3197.56	3813.39	2832.48	3044.37	2393.19	3127.6	3380.63	0	768.489	0	1705.33	2843.49	L1	pos
748	M527T108	526.757	526.754	526.76	108.25	102.022	110.641	19	19	28.0156	12.008	141.078	0	0	0	0	0	0	0	16.0089	0	0	430.287	52.0404	0	3432.05	3611.89	2969.43	991.849	6045.94	4952.45	6259.69	3863.47	5187.66	2106.72	3072.63	4329.89	2611.09	4319.88	1263.01	4501.05	934.623	1138.68	1533.02	1953.76	1491.19	L1	pos
749	M527T118	527.142	527.107	527.154	117.999	102.493	123.267	28	27	3399.85	2814.56	0	2312.16	4110.46	4221.53	1819.09	1689.13	3972.38	1823.28	2342.3	1751.97	1327.88	0	0	13.008	1274.04	1499.28	1145	470.398	1217.11	930.858	564.521	1398.14	1245.69	1565.39	1297.11	1164.95	1434.26	1411.17	825.762	1431.16	520.347	656.454	306.188	745.63	208.156	L1	pos
750	M531T849	531.094	531.086	531.108	848.912	740.939	903.032	37	19	41.0287	13.0091	0	29.0174	46.0322	0	28.0196	0	0	48.0288	60.036	75.045	0	16.0096	0	0	1569.36	1339.12	639.533	0	1249.91	1808.53	1044.87	2706.29	1249.71	690.621	735.588	885.759	923.82	1012.86	998.599	1092.87	606.346	2787.52	853.465	926.741	1281.1	L1	pos
751	M531T727	531.161	531.142	531.294	726.914	725.224	819.094	34	23	0	0	3991.39	0	0	13.0083	25.0159	0	0	0	0	11.007	0	5755.66	6554.54	18.0115	7955.73	19871	18289.2	0	13787.2	14984.6	10880.9	20941	20859.2	15546.9	17738	14436.5	19286.1	16654.9	18845.1	20616.9	7568.81	9539.96	8509.41	3093.83	7200.54	L1	pos
752	M532T726	532.166	532.161	532.343	726.345	639.903	770.872	31	22	11.0077	0	2210.36	0	0	11.0077	48.0288	11.0066	0	0	24.0144	27.0162	30.018	2711.63	2741.28	35.0245	2279.97	5858.95	5118.33	36.0324	4035.82	3821.44	3346.06	5019.51	5394.43	4412.01	4868.98	4127.53	5775.81	4745.88	5085.36	5582.11	2250.38	2060.29	2247.35	724.652	2285.98	L1	pos
753	M533T118	533.153	533.055	533.158	118.265	103.484	125.268	47	33	1492.75	1031.66	18.0103	1161.63	1337.78	1170.72	1280.77	998.582	1370.87	1420.87	1143.73	1010.55	1262.76	15.0107	0	0	1366.17	2787.44	1244.07	2449.04	2090.91	2268.08	2773.57	1382.15	3169.3	1378.18	1809.63	1276.28	2046.73	2324.03	2962.73	1056.84	1046.52	1024.73	2156.48	3188.73	2460.91	L1	pos
754	M533T689	533.198	533.157	533.358	688.766	477.638	772.65	95	23	16.0096	0	0	0	49.0294	28.0168	0	0	0	14.0084	0	13.0078	0	1599.96	3436.15	0	9365.42	3718.97	4071.33	752.677	3978.64	5101.08	2874.26	1075.92	4867.43	6531.44	6150.12	4178.48	5814.03	6093.98	6043.53	6594.43	1619.08	1173.75	620.388	1078.9	2787.51	L1	pos
755	M534T123	533.652	533.51	533.659	123.106	112.23	126.279	29	24	1655.88	1945.13	0	1187.76	1451.78	1483.03	1535.98	0	1995.16	1239.79	1604.96	1559.07	913.498	11.0066	12.0096	0	785.628	877.797	1306.21	1153.96	852.682	1014.93	918.751	846.761	789.502	884.774	287.287	711.569	757.681	874.777	2671.34	1606.31	617.432	711.474	641.385	1716.47	686.549	L1	pos
756	M534T684	534.204	534.165	534.36	683.833	600.104	770.479	46	21	16.0096	12.0072	747.373	0	12.0084	0	31.0186	38.0228	11.0077	14.0084	27.0162	14.0084	0	3326.33	4283.57	0	2898.63	1266.98	995.896	268.241	1129	1614.32	935.701	1943.66	665.416	2393.88	2027.71	2471.47	3287.69	1800.54	2162.8	1899.52	935.623	114.068	791.475	357.286	733.628	L1	pos
757	M535T680	535.147	535.137	535.332	679.83	513.357	755.555	63	21	11.007	41.0261	25.0159	0	28.0178	34.0216	31.0197	35.0223	0	0	0	11.007	0	1081.65	1378.13	43.0274	3746.06	2472.06	2359.12	70.063	3865.51	4611.77	3395.61	5338.51	3460.86	2974.38	2746.2	3333.73	5411.96	5156.22	4668.24	4816.07	623.356	1411.85	1293.86	288.23	2099.72	L1	pos
758	M538T723	538.226	538.221	538.329	722.945	674.814	748.863	44	23	16.0112	0	1448.92	0	0	19.0133	0	0	0	26.0156	0	0	13.0078	643.402	2086.9	0	1875.72	3279.62	3298.64	266.239	3577.27	4224.38	2620.18	4282.5	2426.62	3289.78	3331.72	3079.58	2978.48	3361.77	2560.27	3076.77	5791.86	6189.71	6079.38	749.655	1768.45	L1	pos
759	M539T724	539.227	539.087	539.243	723.993	674.814	802.414	47	20	0	13.0078	0	0	0	60.04	42.0252	11.0077	13.0078	56.028	12.0072	22.0132	12.0072	22.0132	0	0	1183.07	970.831	1002.8	1207.01	1344.81	1291.08	963.843	1441.2	567.283	1323.15	934.817	678.593	1400.12	637.531	544.544	1740.51	2159.4	627.392	1384.79	179.159	1551.31	L1	pos
760	M540T704	540.242	540.19	540.245	704.123	643.103	733.427	65	21	11.0071	86.0553	74.0476	0	30.0193	0	0	11.0071	0	0	0	12.0086	0	0	28.026	0	3935.09	1007.86	5201.5	796.724	7364.35	8130.77	6963.18	7954.95	6584.7	8973.28	9385.81	5940.34	7184.38	6506.42	8853.81	6231.45	8204.92	6219.27	5694.41	1333.2	2099.91	L1	pos
761	M541T96	540.88	540.877	540.886	96.4295	93.239	121.699	24	21	33.0178	11.0068	0	0	14.0086	30.0171	0	0	0	17.0109	0	0	46.0283	11.0071	1143.05	0	5490.91	2001.75	3038.68	17465	2164.85	2480.1	1453.29	941.941	1777.52	2277.93	745.63	1685.44	1717.5	2710.08	4566.26	4840.19	1566	4360.72	5373.47	3364.08	6985.58	L1	pos
762	M541T665	541.245	541.044	541.257	664.949	623.155	733.001	39	21	0	0	0	0	13.0083	22.014	36.0229	0	15.0095	15.0095	13.0083	0	0	30.0191	0	0	3579.98	5512.96	5177.23	1805.53	5671.64	6014.92	3460.83	5264.78	3829.3	6243.8	4758.02	3770.42	4794.11	5369.22	4909.25	5098.31	9183.51	11088.6	11745.5	1581.29	2866.34	L1	pos
763	M541T120	541.142	541.127	541.244	119.898	95.184	126.279	26	20	1459.73	1590.93	1117.62	0	2033.19	878.615	0	0	1078.65	14.0093	0	0	15.01	1125.79	0	0	794.618	970.754	940.862	176.147	814.814	400.333	1622.49	910.708	947.789	676.579	959.852	859.716	606.519	582.485	518.414	632.421	5179.11	451.301	328.219	1282.07	252.21	L1	pos
764	M542T98	541.881	541.876	542.007	97.7055	93.965	125.547	26	26	0	53.0303	35008.1	0	22.0141	1072.66	951.585	0	11.0071	0	0	1972.25	0	30889.6	26085.9	0	3448.2	1398.28	1811.61	11844.2	1803.58	1811.53	1506.27	809.607	1198.96	1651.47	387.332	884.737	1599.28	1621.3	2945.6	3354.87	1718.07	2708.69	3683.21	2159.98	4237.5	L1	pos
765	M542T653	542.255	542.208	542.261	652.68	639.86	699.11	40	20	0	0	17.0093	0	12.0076	55.035	0	14.0076	68.0433	0	36.0196	0	25.0136	0	11.01	0	1476.35	2517.31	2130.74	0	3560.26	4120.43	2203.86	3756.75	1861.57	2134.83	2098.89	1028.82	2485.1	2840.18	2161.85	2732.46	4557.9	5392.94	4982.49	816.734	1330.12	L1	pos
766	M543T662	542.619	542.523	542.696	662.232	639.299	680.839	33	20	2217.41	3721.6	1559.04	1303.84	3494.22	1180.83	1563.94	675.45	2784.77	1791.07	987.658	1237.82	900.548	1977.44	735.588	24.0133	0	872.775	767.597	0	0	947.789	27.024	0	0	771.617	0	0	0	704.587	12.0093	0	11.0073	14.0093	0	0	0	L1	pos
767	M543T108	542.73	542.511	542.732	108.254	103.032	125.575	22	22	17.0085	0	46.0276	0	0	0	28.0168	0	26.0182	29.0161	0	810.486	0	0	0	0	19457.3	18186.5	23106.9	5410.73	23773.4	21553.6	19075.3	20680.6	24609.1	12116.3	12250.5	20427.4	10888.7	21081	3857.08	20852.9	10029	13344.5	14342	18928	12583.3	L1	pos
768	M543T121	543.129	543.001	543.133	120.549	102.493	135.962	42	37	23822.9	31959.2	2963.48	8616.31	24328.6	12792.7	11254.5	4764.17	16359.8	10408.3	7717.29	6444.86	6954.86	2298.46	1633.22	612.383	15654.3	18349	21653.7	5153	12020	11124.1	9467.67	21333.9	24182.1	15712.1	24844.3	16812	18072.6	13171.1	19224.8	16035.4	8586.31	8455.34	8437.92	9465.88	13332.9	L1	pos
769	M543T559	543.134	543.129	543.196	558.726	525.269	570.049	28	20	0	0	0	0	15.0105	0	23.0138	0	12.0084	0	12.0072	0	0	0	0	11.0066	2624.21	1639.34	1480.21	3197.95	2158.98	2563.33	1797.14	1956.47	2421.22	2368.37	3013.76	801.801	2002.56	2644.24	2391.15	2787.28	680.408	875.525	203.142	1684.42	525.438	L1	pos
770	M544T105	543.736	543.731	543.878	105.29	94.137	109.226	32	20	38.0211	77.0513	0	0	48.032	0	0	0	0	0	0	0	0	11.0073	17.0132	0	1380.23	1102.86	1537.3	4970.14	1962.57	1594.45	1386.26	1631.48	2038.83	662.515	984.833	1737.54	699.621	1644.48	995.871	1284.1	750.5	1078.67	871.581	1491.34	902.722	L1	pos
771	M544T120	544.133	544.01	544.137	120.266	103.673	124.112	36	30	1898.86	2142.25	0	733.366	2087.25	890.593	735.441	0	1556.99	0	0	12.008	608.38	16446.5	12305.8	0	3780.3	3951.23	5134.7	940.731	2318.08	2781.53	2308.11	4522.87	5629.75	4190.53	5643.87	4394.9	3896.28	2514.28	4137.51	3440.86	2017.34	978.543	1349.9	1783.53	2846.33	L1	pos
772	M545T107	544.73	544.728	544.872	107.257	93.965	111.295	29	21	0	25.0139	53.0294	0	0	13.0087	0	0	0	31.0172	0	0	0	16.0107	42.0327	12.008	10514.3	9214.37	13006.6	1347.08	13087.7	11938.8	10021.1	11341.2	12215	6235.19	6341.43	11130	6344.07	10803.7	1439.32	10348.3	3062.04	2453.63	4201.4	9593.63	2504.09	L1	pos
773	M545T116	545.132	545.022	545.142	116.229	102.493	123.267	39	34	13544.2	16865.1	1268.76	4572.28	13917.3	6311.78	5672.78	2957.97	9760.21	5747.02	3782.1	3494.18	3299.31	1169.74	901.737	0	1934.78	2481.1	2644.4	17.0149	1493.24	659.577	1398.3	2462.11	1053.9	594.509	2155.99	1130.97	2066.75	2159.83	833.75	2292.83	432.324	1423.99	1395.88	1258.01	1654.35	L1	pos
774	M547T298	547.014	547.011	547.018	298.132	290.507	319.341	27	21	0	0	0	0	0	0	0	0	0	0	0	0	0	0	0	36.0234	5926.08	16130.7	20489.9	9038.77	7322.32	8103.99	5156.55	12003.4	6456.77	6554.58	5463.85	4828.13	7505.56	6867.93	3468.89	6356.37	36688.9	13710.9	11070.7	11765.3	16115.8	L1	pos
775	M547T113	547.142	547.09	547.149	113.257	102.493	124.265	24	20	2993.66	3866.32	169.094	1205.67	3658.99	1580.95	1387.83	68.0453	2209.41	1339.94	909.568	160.089	1133.76	101.067	0	0	143.127	2160.85	741.659	77.0599	420.327	529.47	521.463	1702.54	1067.95	432.336	1273.13	593.519	772.676	1166.97	1348.12	1667.36	2814.76	66.0367	199.133	63.056	30.0233	L1	pos
776	M551T560	551.123	550.99	551.129	559.712	545.567	571.936	42	24	11.0073	0	3005.8	0	0	0	11.0064	0	0	11.0064	0	0	0	2126.27	4924.54	0	10957.3	6745.51	7181.98	13649.5	9091.69	9294.51	10063.7	9048.58	8429.66	12167.2	13290.3	8110.48	10108.5	12415.8	9151.74	11595.2	3092.72	3281.97	3167.22	6544.45	9467	L1	pos
777	M551T474	551.123	551.12	551.128	473.666	448.523	475.65	22	21	12.008	0	0	28.0187	0	0	15.01	0	0	0	0	0	0	0	0	0	1544.26	1232.04	1111.95	12690.6	795.681	1899.71	2087.74	2101.82	1971.77	3791.44	3724.1	2240.55	3432.29	3112.83	3264.67	4393.66	2669.73	2722.73	2635.69	5688.81	10039	L1	pos
778	M551T646	551.141	551.136	551.211	646.386	550.127	718.839	70	20	0	0	0	0	0	0	0	64.0356	0	0	49.0272	29.0193	0	0	71.0639	0	40912.7	16229.3	16340.7	470.423	21903.9	25421.8	29476.8	30233	46706.3	43575.6	40319.3	43095.4	38617.7	50449.8	46245.8	36918.5	8764.26	10418.2	11039.6	5909.83	15919.3	L1	pos
779	M551T448	551.153	551.139	551.27	447.757	430.487	478.637	40	20	23.0144	0	14.0087	54.0338	0	14.0087	0	30.0188	59.0369	0	0	0	14.0087	0	0	25.0156	6270.28	7147.01	5977.92	210.171	7177.83	5717.08	6908.81	8739.11	9975.48	7715.85	8502.9	6821.26	8796.59	7811.76	8912.57	8838.06	3444.07	4118.47	3045.9	1756.54	1107.92	L1	pos
780	M552T559_1	551.624	551.49	551.632	558.78	543.405	571.74	41	29	1128.7	2982.79	953.572	11.007	1316.77	12.0065	13.0071	27.0147	1704.06	711.444	43.0274	19.0121	12.0076	648.432	1531.39	0	5524.34	3537.89	3878.17	1719.72	4686.96	5853.12	5429.34	4796.59	4731.3	6598.08	7364.83	4851.21	5428.65	6359.87	5227.35	6192.16	1483.87	1732.04	1417.85	3529.94	5076.35	L1	pos
781	M552T453	551.618	551.515	551.626	453.342	437.019	475.653	37	29	648.463	1990.42	154.103	56.0373	2377.32	705.47	1575.02	608.347	2984.79	772.482	809.485	134.078	371.247	1231.82	2256.93	28.0187	658.576	731.67	517.431	7918.73	585.536	1089	794.715	847.693	954.818	1773.62	1629.44	1090.76	2065.38	1475.33	1836.53	2601.17	1434.93	1525.89	1479.89	3063.65	5728.94	L1	pos
782	M552T559_2	552.127	551.993	552.13	558.726	556.6	573.132	22	19	0	1544.93	0	0	739.403	0	27.0157	0	1147.76	0	11.0064	12.008	0	0	0	0	2151.97	1455.14	1820.54	3103.86	2055.88	2052.76	2068.38	2171.76	1910.74	2729.52	2421.02	1982.82	2398.05	2574.37	2521.05	2672.31	622.389	237.138	171.114	1526.37	2254.88	L1	pos
783	M552T647	552.143	552.138	552.214	646.617	635.89	707.125	37	20	0	47.0299	14.0089	0	0	22.0132	15.0095	26.0165	15.0095	0	85.0541	48.0288	39.0248	0	24.0216	0	12004.6	4823.02	4559.14	112.101	5642.61	7210.1	7894.17	8460.85	13398.7	11838.8	11886.8	12627.1	11864.3	13642.4	13473	10407.3	2676.61	3204.75	3051.78	1692.38	4817.33	L1	pos
784	M552T449	552.153	552.123	552.161	448.648	444.509	476.647	26	19	0	0	0	0	0	0	11.0066	0	0	0	15.009	0	0	0	0	0	1410.22	2092.74	729.729	1163.02	1799.53	2509.11	1771.55	1571.4	2006.56	1283.15	1682.38	2204.47	2130.46	1603.28	2418.03	1848.34	179.119	837.478	923.577	1602.43	828.725	L1	pos
785	M552T563	552.3	552.293	552.303	563.245	547.484	564.735	28	20	12.0072	30.018	52.0312	0	15.0105	16.008	38.0228	0	15.009	0	0	0	0	0	0	0	6482.83	2610.13	2592.88	0	5006.41	5087.62	5347.74	4555.72	8768.88	5690.65	5480.98	7688.98	5347.86	3885.53	6959.56	3379.04	11387.2	13573.6	12431.9	1450.21	2494.04	L1	pos
786	M553T561	552.67	552.619	552.695	560.677	545.904	565.223	29	19	10740.3	35333.5	3559.07	3531.25	12074	11413.2	5780.68	2974.49	8093.39	3265.01	4908.86	2926.95	6023.51	7366.29	1075.91	381.242	0	0	0	0	0	0	0	761.592	0	868.801	11.01	0	0	0	801.678	818.669	14.0089	12.0076	0	0	0	L1	pos
787	M553T646	553.144	553.044	553.151	645.869	587.729	702.915	22	20	0	0	0	48.0288	0	84.0588	1159.72	11.0066	15.009	0	0	0	13.0078	13.0078	0	11.0066	3411.84	1219.11	1019.92	0	1397.24	2302.92	1973.75	2058.89	3353.74	2650.38	2668.22	2792.28	2680.19	3525.17	3468.84	2348.88	788.525	959.559	967.58	267.24	963.843	L1	pos
788	M554T679	554.222	554.219	554.225	679.164	677.564	696.842	37	20	0	0	0	0	0	36.024	11.007	33.021	67.0447	0	0	12.007	16.0107	14.0093	11.009	0	5626.76	6989.59	7497.99	161.148	7915.59	10343.5	6227.89	8878.6	4682.55	7563.18	7177.98	5167.3	6220.44	8252.61	5468.55	7918.12	15471.8	16617	17790.9	2815.38	6981.81	L1	pos
789	M555T736	555.218	555.084	555.241	735.678	642.825	802.885	69	21	0	0	0	0	13.0091	100.06	59.0413	0	11.0066	0	0	24.0144	15.0105	13.0078	0	0	1395.16	1101	775.689	3691.38	2733.23	985.821	921.754	910.78	4980.72	2460.01	3300.83	3396.02	1814.45	1470.31	2286.93	1353.17	1642.04	2027.29	724.434	1167.95	627.502	L1	pos
790	M556T611	556.236	556.146	556.242	611.439	501.95	741.711	101	21	0	25.0159	0	0	0	99.054	51.0278	0	0	57.0363	0	0	0	14.0089	0	0	7458.97	10768.1	10005	1624.33	12520.4	14286.9	8601.27	12639.5	8252.56	14071.8	12832.8	8568	10997	13594.1	10973.3	12479	18271	19333.9	18855.3	3084.52	7364.79	L1	pos
791	M557T97	556.858	556.775	556.865	97.101	92.24	107.253	24	21	12.006	40.0229	14.008	0	0	11.0063	0	0	0	0	0	0	0	11.0071	0	0	9481.36	3687.42	3745.12	17530	3850.21	4852.16	3567.97	3195.55	5655.52	4948.24	1430.25	4854.2	4195.26	4825.79	10896.2	3546.04	3796.68	8175.11	8584.55	4682.25	11654.8	L1	pos
792	M557T299	557.089	557.083	557.092	299.252	248.13	303.619	28	19	0	12.0077	0	12.0077	28.0172	0	0	0	0	0	0	0	0	0	0	0	3344.57	1979.32	442.354	26.0241	4521.04	4279.69	10156.7	6121.04	35733.9	9101.14	9566.36	9568.97	5855.32	5528.02	7711.6	4683.06	1752.23	3251.17	4196.55	1704.55	440.377	L1	pos
793	M557T612	557.24	557.169	557.254	611.513	563.651	619.766	37	20	0	12.0076	0	0	0	28.0178	24.0153	42.0229	0	0	41.0261	12.0076	0	0	0	12.0076	2270.51	3439.91	2961.69	106.087	3483.85	5157.36	2160.89	3776.74	1894.66	3866.16	3572.92	2270.04	3209.92	3356.74	2533.97	3878.23	5605.36	6227.73	6216.39	768.628	2203	L1	pos
794	M558T97	557.859	557.855	557.864	97.2745	93.132	101.663	24	20	0	30.0175	36.0222	0	14.0086	12.0074	0	64.0394	0	37.0247	0	0	0	0	33.0303	0	4957.46	1984.83	1702.49	9900.15	1929.58	2818.41	1957.63	1289	2525.98	1342.15	533.444	2008.76	3578.06	1910.53	2663.66	4562.02	2018.34	4742.16	5643.56	2912.67	5802.77	L1	pos
795	M558T569	558.185	558.079	558.251	568.753	549.574	618.78	46	22	0	0	17.0113	15.01	29.0193	12.0053	0	0	0	0	0	0	0	71.0473	947.842	0	1526.19	1252	733.524	2238.99	1827.46	1537.23	2030.18	1436.15	1937.6	1205.2	2155.94	1605.4	2001.78	2427.18	2066.81	4219.51	1134.68	5921.55	5508.5	1735.45	2527.1	L1	pos
796	M559T610	558.626	558.57	558.716	610.436	558.386	675.925	32	26	4606.22	9838.9	1556.93	1486.11	8816.61	3387.15	4146.64	2006.17	7076.24	4921.68	2317.26	2467.48	1873.12	1863.3	804.704	101.061	965.869	0	0	1532.38	1177.98	612.551	1003.62	852.62	0	1396.14	912.782	958.766	1237.05	0	1046.86	0	12.0084	25.015	0	0	0	L1	pos
797	M559T97	558.856	558.853	558.859	97.137	93.126	100.752	23	21	0	0	12.0065	0	11.0068	0	0	11.0068	0	28.0172	25.0154	17.0105	0	0	0	11.0068	5084.74	1616.41	2345.98	9964.53	2398	2771.34	2585.26	1471.26	2099.84	1025.88	1128.94	2793.36	3508.85	2383.87	4195.67	4805.2	2514.68	4758.91	5643.76	2641.4	7255.04	L1	pos
798	M559T723	559.155	559.119	559.162	722.815	675.523	753.863	72	20	0	0	0	11.0066	0	24.0144	0	0	12.0072	78.039	0	31.0217	0	25.015	0	13.0078	2170.99	7904.46	8302.79	131.118	5066.38	5340.27	3178.89	8288.78	4802.05	3996.14	3672	2300.07	3003.46	4055.38	3634.97	4211.51	2916.94	4003.4	4895.06	1617.29	2910.58	L1	pos
799	M559T561	559.122	559.079	559.257	561.034	558.712	617.688	34	21	0	14.0078	75.0417	0	0	0	0	17.0094	11.0073	0	0	0	0	50.0278	1255.16	0	1351.1	1258.01	578.385	1231.09	1128.02	1099.99	1075.64	2084.69	2193.02	1203.2	1310.12	1374.14	1094.98	1594.45	1382.26	659.527	2062.14	1509.96	1619.03	664.516	1692.47	L1	pos
800	M560T675	559.532	559.526	559.636	675.115	558.727	737.823	44	21	8154.19	10589.1	3184.05	3527.24	10708.2	3962.52	5822.17	4127.47	9440	9061.43	4882.93	4743.84	3704.59	2885.79	3081.8	1083.65	49.0441	0	11.0088	0	12.0096	11.0088	0	818.573	923.831	954.954	17.0136	0	12.0096	0	0	792.634	937.586	0	28.0168	0	42.0344	L1	pos
801	M560T676	560.161	560.156	560.17	676.123	674.814	724.401	31	20	0	27.0162	0	0	0	0	0	0	0	0	28.0196	0	13.0091	0	0	0	763.593	3423.85	3304	209.167	1793.39	1721.53	1563.34	3325.02	2192.31	1245.97	1835.67	1573.33	1470.18	2320.95	1433.29	2369.17	2024.29	2447.56	2074.45	1121.87	1754.46	L1	pos
802	M561T298	561.002	561	561.004	297.811	288.536	320.332	29	21	0	11.007	39.0248	0	0	15.0095	12.0076	0	0	0	0	0	0	0	12.0104	0	9571.09	14506.9	10246.4	12424.8	14725.8	14772.2	4886.27	11390.8	6534.76	10781.2	11073.9	8834.62	12373.9	9301.97	7808.55	16822.9	17489.4	20405.1	10962	3535.53	14273.4	L1	pos
803	M561T665	561.173	561.151	561.369	665.227	567.384	826.901	114	21	840.458	0	0	11.007	0	24.0153	57.0363	49.0312	0	0	53.0337	0	0	0	53.0482	0	11453.5	31931.2	32686.2	393.286	17179.3	17478.6	14147.8	27514.2	20102	15103.3	14183.6	11132.1	15769.8	14691.2	12417.3	15249.5	14177.5	17708.6	18771.9	7697.41	12032	L1	pos
804	M561T511	561.137	561.135	561.144	511.261	471.657	543.808	33	19	0	15.0075	0	0	0	12.0072	0	11.0066	20.012	0	0	13.0091	28.0168	13.0078	0	0	2385.43	4434.69	3890.02	188.169	2351.88	2398.03	4559.8	3877.17	1649.48	1212.1	823.72	676.557	1263.14	2141.93	1203.94	1488.3	1135.63	1189.79	2086.36	1356.22	1245.11	L1	pos
805	M562T298	562.006	562.001	562.012	297.511	288.683	321.323	29	20	0	0	0	0	0	0	13.0082	0	0	0	0	0	0	0	0	0	1494.34	1869.29	1209.07	5536.69	3082.59	1690.45	2103.93	2362.05	1396.19	831.831	2166.92	1569.34	2663.31	2793.47	1105.93	3529.09	3842.69	1964.25	5060.13	3832.35	1968.72	L1	pos
806	M562T664	562.176	562.17	562.199	664.494	609.525	743.874	67	20	0	50.03	0	0	23.0161	28.0168	0	20.012	0	0	73.0438	25.015	13.0091	0	54.0486	0	3613.01	9098.33	10023.3	136.095	5636.69	5362.38	3745.37	8432.66	5939.97	4038.94	4164.81	3537.21	3982.58	4530.7	3599.94	5027.11	4361.62	5437.26	5315.19	2511.05	3202.88	L1	pos
807	M563T641	563.188	563.168	563.208	641.176	606.839	703.955	48	20	0	0	0	15.0109	0	66.042	0	0	11.007	26.0165	46.0251	0	13.0071	0	22.018	0	3472.54	12303.2	10641.9	66.06	8565.9	7441.2	4573.81	13107	3352.61	2369.97	3338.86	2237.96	3294.74	4032.79	3820.21	5108.25	5627.37	6520.55	6665.44	2987.53	2590.28	L1	pos
808	M564T117	564.214	564.21	564.338	117.255	100.209	118.241	21	21	0	0	583.364	0	0	0	0	0	0	0	0	0	0	0	959.839	0	3965.08	1748.55	1963.72	1116.84	3101.41	3184.47	3553.11	3763.34	2572.71	1695.32	1696.51	2054.76	1416.1	1636.43	2114.64	1587.19	1079.72	1238.83	1466.98	520.446	1656.29	L1	pos
809	M565T103	564.805	564.748	564.838	103.253	94.294	117.5	21	19	0	0	0	27.018	42.0252	0	0	0	0	0	0	14.0093	0	639.456	986.704	0	1285.12	993.869	1151.9	1743.52	190.148	583.583	179.159	1073.95	1047.81	1490.24	1275.1	849.743	1519.38	973.851	1737.52	1291.97	2493.6	2143.5	1994.11	77.0684	2172.78	L1	pos
810	M565T667	565.155	565.137	565.186	666.848	563.753	780.779	114	21	14.0089	0	29.0185	11.007	0	0	25.0159	13.0071	23.0146	0	25.0136	14.0089	11.007	57.0363	67.0548	0	28116	28287.7	31514.2	12242	21203.3	28828.6	18630.9	23544.2	24070.9	28193	25394.8	27522.9	23521.2	28126.8	26842.1	24773.3	9894.93	11236.7	12636	6636.03	20159.8	L1	pos
811	M566T639	565.536	565.53	565.72	638.881	562.808	769.574	78	25	2580.64	1408.88	1202.84	900.63	4275.56	2165.18	1664.06	1185.65	2549.53	1442.92	1120.65	1674.98	1210.71	1901.09	2273.89	852.568	0	11.0086	0	1281.17	39.0347	12.0107	59.0524	0	675.6	876.701	738.671	695.608	854.699	874.795	1010.81	816.734	0	0	0	14.0124	0	L1	pos
812	M566T666	566.158	566.154	566.171	666.449	589.736	768.866	82	21	0	0	0	0	25.0159	22.0132	12.0076	0	11.007	13.0078	28.0153	16.0096	0	0	0	0	8809.33	8221.47	9198.52	3473.78	7092.5	8790.19	5246.77	7642.25	7249.62	8423.89	7808.38	7562.18	7805.38	8050.81	8134.65	7866.55	2593.56	3241.06	3824.29	1688.53	5914.93	L1	pos
813	M567T633	567.16	567.138	567.172	633.407	577.721	668.981	40	19	0	0	14.0089	0	24.0153	24.0131	0	0	0	26.0165	11.006	11.007	23.0125	0	0	0	4763.74	2589.12	2097.86	3017.68	3432.81	4122.49	2863.38	3751.88	966.724	2911.33	3307.7	855.748	4942.04	4976.21	5134.4	4218.57	755.48	1908.11	1052.74	828.753	1465.22	L1	pos
814	M567T755	567.17	567.139	567.181	754.861	714.959	767.824	28	19	0	0	0	0	0	18.0108	0	0	14.0084	29.0174	45.027	13.0091	65.039	0	0	0	2663.42	2219.9	1714.33	148.133	2996.45	4108.47	2476.23	3844.52	693.347	2006.64	2117.73	2073.84	3162.63	2771.58	3407.84	773.676	1035.67	1263.88	1149.57	434.347	1463.22	L1	pos
815	M568T689	568.233	568.159	568.24	688.824	620.67	756.011	39	20	0	0	0	0	0	15.01	0	0	0	0	0	0	0	0	0	0	591.507	1973.58	1518.21	313.282	1941.75	2923.39	1369.23	2402.87	1879.01	2611.35	2463.05	1737.45	1891.68	2870.39	2284.03	2824.31	5387.43	5239.33	5321.19	849.718	977.837	L1	pos
816	M568T477	568.295	568.289	568.297	476.663	463.638	478.637	22	19	0	0	0	13.0078	0	0	0	0	0	0	12.0072	30.021	0	0	0	0	6555.89	2288.87	2219	0	3525.88	2894.31	6115.89	3556.91	7714.94	5272.74	5400.41	8702.09	4950.46	4448.64	8203.71	2205.98	8307.53	9786.87	9047.43	693.554	1169.05	L1	pos
817	M570T677	570.251	570.24	570.256	677.133	675.815	689.827	33	20	0	28.0168	26.0182	0	51.0357	28.0168	0	0	85.0595	0	13.0078	39.0234	0	0	44.0352	0	5484.57	5629.6	4997.09	29.0232	7691.29	7858.07	5265.3	7265.53	6064.03	8054.71	6700.09	5306.34	5817.23	6690.57	7266.65	6581.98	8256.78	9250.55	8906.34	1232.96	3556.91	L1	pos
818	M571T677	571.247	571.149	571.258	676.526	551.721	689.281	41	19	0	0	0	0	13.0078	0	16.0096	0	0	40.0255	0	25.0159	0	11.007	24.0192	0	1210.04	1835.47	1593.33	16.0128	2093.67	2920.53	1708.44	2038.81	2282.24	2387.95	2077.87	1862.65	2002.67	2211.01	2171.78	2078.89	2050.37	2913.85	3119.98	462.416	1017.85	L1	pos
819	M573T97	572.836	572.832	572.847	97.143	92.24	101.663	26	21	32.016	0	28.0163	0	0	26.0152	0	0	0	37.0228	12.007	0	12.008	38.0263	0	0	2468.47	2554.36	2399.03	5915.12	2477.23	3803.22	2786.28	973.973	8309.52	2117.81	1403.17	6856.87	2100.75	2896.41	10928.6	4939.18	3301.06	6074.64	6230	3293.99	8257.7	L1	pos
820	M573T564	573.228	573.218	573.258	563.732	547.568	564.83	27	22	55.0306	0	737.469	12.008	0	11.0061	0	0	0	14.0093	12.0067	12.008	12.008	0	1083.99	0	7173.45	5564.45	5875.8	434.386	5733.58	6606.09	7475.75	9081.13	15222.9	5557.54	5761.18	7800.08	5985.44	4447	6978.81	3725.31	4706.57	5281.17	6150.91	2188.75	3235.59	L1	pos
821	M574T557	573.615	573.611	573.625	556.74	544.881	563.038	29	26	5699.62	15011.5	0	1627.03	5082.56	5283.88	3119.08	1594.86	4324.59	1465.85	2290.23	1156.81	3193.86	15.01	11.0099	417.278	1285.07	968.792	1468.07	15.0133	789.631	1540.4	1030.66	1122.93	626.563	965.965	868.796	857.735	1235.12	1037.91	829.737	1322.2	57.0317	61.0407	14.0078	452.402	512.398	L1	pos
822	M574T97	573.836	573.762	573.842	97.244	93.965	107.622	25	20	0	17.0105	12.0065	0	53.0326	32.0197	12.0074	15.0092	0	0	0	0	0	0	0	0	2780.59	1169.08	769.684	2829.33	1210.94	2165.83	1408.15	760.76	3558.84	865.721	987.835	1940.7	1984.74	1820.43	4413.09	2539.2	1368.88	2867.79	2958.97	1836.68	3740.04	L1	pos
823	M574T564	574.231	574.225	574.236	563.799	562.817	564.83	19	19	0	0	33.0206	0	0	11.0055	33.0206	0	0	0	11.0069	0	0	0	0	14.0105	1901.58	1683.35	1488.19	84.0735	1446.28	1667.51	2349.41	2392.88	4426.08	1462.2	1904.73	1711.47	1755.44	628.523	1731.42	721.618	1438.86	1722.1	1584.11	655.573	689.492	L1	pos
824	M575T97	574.834	574.828	574.841	97.242	93.965	101.663	25	21	0	0	26.0156	26.0165	28.0196	13.0083	24.0144	0	0	0	23.0161	0	0	27.0172	0	26.0182	1099.1	761.634	793.617	798.665	1079.97	1620.35	1275.06	1442.32	2938.26	1162	622.484	2672.26	2638.28	1064.87	4199.9	2010.7	1665.19	2133.24	2614.68	1329.2	2087.62	L1	pos
825	M575T679	575.152	575.14	575.174	679.048	672.752	719.841	35	20	0	11.0064	26.0152	25.0167	0	22.0147	0	0	0	15.01	45.03	13.0076	40.0267	0	14.0117	0	5229.42	11727.9	12857.8	221.203	8989.7	10499	6929.7	14266.2	6975.49	6499.49	1468.26	4115.66	5644.17	7159.6	4393.02	7623.53	5979.59	7438.73	7548.28	3782.15	7218.67	L1	pos
826	M577T297	576.974	576.837	576.978	297.427	288.36	364.843	30	22	0	0	0	0	0	12.0078	0	0	0	0	0	0	0	735.468	994.904	0	3773.14	4086.84	4916.48	5598.94	2327.92	2794.37	1455.27	2768.35	1586.39	1032.9	1039.87	1520.31	2217.93	1867.59	1092.91	3471.02	28535	6351.14	3539.18	1289.1	3955.62	L1	pos
827	M577T763	577.153	577.09	577.193	762.99	696.83	795.76	64	20	12.0082	97.0582	0	0	54.0367	22.0135	112.076	13.0083	14.0084	0	57.0365	29.0186	13.0083	0	0	0	57127.6	5807.93	3109.69	17007.7	6639.31	8739.33	792.66	1346.21	69755.2	17406.5	8733.14	57341.1	20830.6	50100.8	14740.9	5196.33	1310.87	15993.4	17325.8	1841.53	9308.53	L1	pos
828	M577T611	577.166	577.135	577.289	610.993	500.497	680.817	107	20	64.0407	35.0223	0	28.0178	0	51.0325	35.0223	13.0071	54.0344	57.0363	38.0242	16.0102	0	0	26.0213	33.021	12367.2	44412.3	46031.6	830.679	30711.6	31036.8	20591.8	47152.3	26843.6	22072	22924.6	16710.3	21367.3	22834.6	19308.8	24840.3	20338.2	25260.1	25254.8	10400.3	19314.1	L1	pos
829	M578T611	578.169	578.135	578.175	611.266	566.946	665.243	66	20	31.0181	94.0598	13.0087	23.0146	25.0167	0	0	0	12.007	60.0382	45.0263	25.0159	0	0	0	0	3837.47	13352.2	14621	280.229	8411.64	8661.92	6457.96	15272.5	8088.35	7187.64	7448.3	4889.13	6238.75	7709.52	5270.31	8095.84	6039.62	8016.1	8055.7	3114.55	5514.66	L1	pos
830	M579T613	579.173	579.137	579.201	612.745	469.643	704.833	72	21	48.0288	0	0	0	20.014	12.0072	104.062	0	0	0	11.0066	40.024	0	0	0	0	8574.71	21801.8	24402.6	31287.9	14215.9	17436.7	10927.9	21994	15475.1	12298.1	11556.4	9382.81	9872.07	10413.8	9298.6	10173.6	8280.97	10823.7	10380.6	4339	7326.1	L1	pos
831	M579T775	579.169	579.135	579.189	774.512	723.256	857.033	43	21	88.0587	11.0073	0	0	0	139.081	132.088	12.008	0	23.0153	0	0	0	0	0	0	54329.2	7059.41	11426.6	2277.02	6315.41	6173.72	26762.9	6237.71	69257.6	23507.5	22407.5	75939.5	19814.5	40171.4	21518.9	14437.1	6959.25	6840.73	7536.39	4024.4	10190.5	L1	pos
832	M580T670	580.179	580.17	580.187	669.81	609.525	704.927	47	21	0	0	15.01	11.0073	0	77.0428	40.0222	15.0083	0	0	13.0072	12.008	14.0078	0	0	0	7510.25	2082.92	2286.9	9599.72	2112.64	2924.43	2558.27	6161.31	3612.01	2710.17	2620.14	3482.13	3095.75	3784.36	3387.77	3062.55	2334.4	3317.32	3136.19	1829.5	4000.6	L1	pos
833	M580T775	580.173	580.169	580.176	774.866	772.904	775.85	19	19	0	16.0107	0	26.0152	13.0087	89.0519	12.0076	0	11.0064	28.0187	26.0142	27.018	0	0	0	0	17686.7	2696.33	3371.76	666.61	1521.27	2041.53	9935.82	2145.86	20787.4	7161.56	6999.41	21305.5	6896.74	12822.7	6350.19	4517.19	1872.15	2306.34	2214.33	1056.96	3540.26	L1	pos
834	M581T459	581.162	581.155	581.166	458.598	444.685	463.704	36	20	0	0	0	0	0	0	0	15.0095	0	32.0204	0	21.0134	0	0	0	0	6288.76	5787.01	5074.35	16.0131	5725.2	2108.76	7026.14	8095.62	7895.68	6019.09	6545.45	5629.75	7729.15	6915.28	7259.65	2196.88	1588.01	2429.57	2452.56	1035.85	2316.93	L1	pos
835	M581T757	581.152	581.145	581.18	756.597	753.618	774.917	28	19	28.0178	11.006	0	22.014	0	38.0207	29.0185	24.0175	39.0248	25.0159	72.0524	56.0356	0	0	12.0096	0	5067.6	2656.17	2479.1	577.519	4009.28	5246.29	3194.95	4737.26	3334.82	3049.67	2898.37	2762.51	3234.91	4053.71	4496.12	3910.58	1203.77	1304.84	1483.74	975.798	1847.51	L1	pos
836	M581T614	581.152	581.146	581.197	614.279	555.714	681.82	90	21	0	12.0086	0	0	0	15.0086	0	0	0	26.0149	19.0119	0	0	0	0	0	1047.79	2063.83	2932.54	4528.7	1647.5	12940.6	1639.37	2272.45	42627	746.597	1394.22	1915.6	1192.95	787.63	37607.8	905.905	1068.68	1114.71	980.56	4089.68	1158.04	L1	pos
837	M582T618	582.152	582.135	582.156	617.776	587.966	626.892	47	21	0	0	15.009	24.0144	35.0245	11.0066	19.0114	26.0156	27.0189	39.0234	12.0072	0	13.0078	12.0072	0	0	831.594	2336.87	2843.37	3321.84	3583.25	482.344	5171.13	3741.99	628.523	606.404	10607.7	664.569	7802.02	773.515	11534.4	5461.37	1179.79	1713.95	1890.13	1021.89	3784.09	L1	pos
838	M584T690	584.232	584.01	584.237	689.827	626.823	690.807	21	20	0	16.0102	2054.23	13.0083	0	12.0076	14.0089	0	0	12.0065	14.0089	38.0242	11.007	0	0	0	1639.49	1138.02	1651.38	12.0098	2035.85	2730.18	1875.53	2221.85	1119.56	1944.68	1866.58	1200.97	2143.95	2107.84	1560.32	1981.62	2555.39	2758.75	2981.9	326.296	805.732	L1	pos
839	M586T633	586.246	586.015	586.252	632.616	478.658	688.047	88	23	0	31.0194	1658.1	0	27.0169	0	0	15.0075	11.0069	0	42.0262	0	0	1455.91	1228.96	0	405.347	10637.7	10223.2	60.0525	15100.3	1353.23	570.57	632.542	749.655	937.656	13163.8	833.682	15242.5	14475.8	762.667	13755.2	317.211	424.212	657.469	2826.54	5118.09	L1	pos
840	M587T774	587.07	587.066	587.072	773.838	771.883	774.864	20	20	59.0369	49.0306	0	115.072	28.0192	0	0	0	15.0094	0	41.0256	0	28.0158	0	0	41.0256	43872.1	32651	37934.3	1375.2	40038.8	48238.1	31274.8	48140.2	28251.1	36828.5	43774.8	28555.3	36443.3	39313.7	39306.9	45898.3	17227.7	22495	24784.6	14121.3	31470.5	L1	pos
841	M587T650	587.247	587.055	587.253	649.933	467.648	715.839	64	23	33.0183	28.0156	3845.45	22.0147	25.0167	125.069	61.0339	25.0139	0	52.0289	59.0393	0	35.0194	8770.26	4503.09	12.008	3948.62	3604.24	3115.8	0	4756.89	5306.82	4481.66	5410.91	3082.85	3805.11	4011.28	3334	4857.97	4146.31	3906.51	4631.79	4378.92	4572.2	4964.76	846.705	1918.57	L1	pos
842	M588T774	588.073	587.895	588.077	773.869	770.873	811.078	27	22	0	37.0231	10137.3	41.0256	0	57.0356	45.0309	0	39.0244	117.073	0	42.0289	11.0062	7897.89	9400.05	24.015	13683.4	7500.56	8907.12	439.384	10270.6	15415.5	9694.55	12434.6	5904.62	10202	11418.2	6454.8	9927.68	9322.62	9508.13	11084.7	3050.91	6549.16	6690.87	3755.17	8833.79	L1	pos
843	M588T656	588.242	588.059	588.259	656.209	524.698	667.529	40	19	0	11.0069	0	0	0	0	0	0	12.0075	13.0081	0	0	0	2692.71	1270.07	0	1077.94	798.684	781.683	28.021	528.528	1416.27	1247	1436.29	617.386	757.568	801.641	712.712	987.79	939.704	966.828	1048.87	749.499	717.448	846.564	159.119	147.129	L1	pos
844	M589T99	588.811	588.644	588.817	99.248	92.24	107.979	41	23	0	0	1412.61	0	0	30.0191	29.0158	0	0	13.0083	61.0388	0	0	778.495	0	0	1875.73	822.747	2864.6	837.732	1021.93	1661.38	1179.96	1277.17	5425.34	2146.84	849.708	4080.49	2967.54	937.803	4549.94	1291.11	2094.4	2251.45	2293.41	1127.01	1472.98	L1	pos
845	M589T774	589.071	588.907	589.076	773.688	722.868	797.692	26	20	0	0	2460.56	0	0	104.067	12.0077	0	13.0084	14.008	22.0141	0	0	3008.88	4648.72	35.0225	3692.28	3571.02	3436.86	139.118	5545.79	5008.64	4222.52	5336.82	4176.01	3328.05	3643.08	2206.96	5287.53	3785.24	5117.84	5593.86	1169.75	1930.19	2973.78	1484.25	3727.15	L1	pos
846	M589T477	589.223	589.062	589.227	476.681	399.592	478.637	25	23	12.0072	0	2531.69	0	0	0	51.0306	0	0	12.0072	0	0	13.0078	12096.3	5504.13	0	8118.37	6410.24	6416.83	0	6157.38	4667.82	8745.99	10588.8	17431.7	7119.4	7331.99	10444.3	6565.18	6858.87	9947.95	3067.76	2495.36	2853.71	2855.71	923.755	1780.6	L1	pos
847	M589T689	589.168	589.142	589.259	688.793	657.81	744.059	32	20	0	0	0	0	0	0	0	0	0	14.0084	12.0072	0	22.0132	0	0	0	272.204	4652.8	4536.08	148.133	2460.18	3219.63	2235.72	5176.23	2726.49	2876.43	3288.78	713.624	2767.51	3170.59	2961.54	3552.79	2425.45	2521.68	2834.57	1193.93	2430.19	L1	pos
848	M590T688	590.096	590.021	590.179	687.832	645.8	773.288	28	20	0	11.0066	1103.7	0	16.0096	39.0234	114.068	0	0	26.0156	25.015	12.0072	0	1005.67	1300.19	0	1542.35	1216.97	1207.99	33.03	913.773	1272.09	843.69	1726.49	899.449	1090.93	864.72	1670.21	1036.95	2123.93	1663.38	2488.03	171.103	949.633	1129.68	466.381	644.58	L1	pos
849	M590T478	590.225	590.078	590.232	477.636	429.387	479.628	21	21	14.0084	0	0	0	0	0	11.0066	0	0	23.0138	0	0	0	3447.19	1451.09	0	2768.51	1804.48	1682.53	5806.64	1954.71	1136.95	2687.15	2915.43	4562.1	1644.41	2388.95	2954.07	2263.58	1803.5	2857.42	943.857	961.591	831.453	174.104	142.114	1155.04	L1	pos
850	M591T669	591.182	591.01	591.208	669.192	587.033	825.899	116	23	0	14.0084	736.46	0	0	24.012	30.024	11.0066	47.0376	0	0	0	15.009	11846.9	1811.58	0	1414.13	2136.9	2149.61	132.132	2760.48	2684.15	2106.87	2511.95	1937.86	8400.99	2957.36	2227.78	2256	9334.89	7267.53	2354.02	5028.59	6948.42	7251.35	3004.46	5564.55	L1	pos
851	M591T485	591.15	591.012	591.227	484.657	429.387	531.594	46	20	0	42.024	0	29.0166	13.0093	0	0	0	12.0069	12.0069	0	0	13.0093	1631.02	1792.54	13.0093	1407.09	2152.72	2295.1	1829.46	1839.61	1924.71	1747.53	596.447	1457.25	472.393	1301.14	882.63	2030.4	590.506	1221.05	1904.69	302.216	816.49	847.471	552.552	724.621	L1	pos
852	M592T677	592.187	592.058	592.204	676.819	655.768	688.796	29	19	0	15.0082	2883.83	0	14.0098	17.0108	12.0072	16.0096	0	28.0178	75.045	0	0	4059.81	4663.94	0	1845.64	3875.23	4204.55	42.0344	2811.34	3282.98	2578.11	4302.87	3053.53	2511.05	2381.11	1876.7	2772.4	2627.15	2444.24	2495.27	1630.02	2254.43	2411.41	863.706	1843.38	L1	pos
853	M595T765	595.165	595.078	595.203	764.725	714.976	798.886	52	21	25.0161	82.0527	22230.8	0	0	59.0379	0	48.0309	28.018	0	0	74.0476	36.0206	0	6827.68	0	43125.9	4589.13	8783.23	10019.2	5271.14	7084.15	24868.9	10917.7	43767.9	14378.2	18375.9	44436.5	15295.6	33539.9	11388.8	18322.3	9258.55	10143.2	7883.3	4899.03	9323.28	L1	pos
854	M595T634	595.165	595.06	595.183	634.35	544.963	704.841	72	24	0	12.0076	23011.4	0	0	16.0102	0	0	26.0165	0	0	72.0458	0	35862.5	21792.4	28.0153	80011.7	15203.7	18755	127981	20263.2	20431.3	32130.7	24127.1	89198.8	56339.9	52463.7	80366.7	38097.1	52051.3	54567.1	34632.9	30944.6	37032.2	38736.1	22098.1	57597	L1	pos
855	M596T759	596.169	596.096	596.174	759.39	748.079	777.873	38	20	13.008	0	4381.06	60.0369	0	0	59.0363	0	33.0228	12.0074	25.0173	0	13.008	2328.45	0	0	15608.9	1520.4	1345.34	2990.61	1669.39	1975.62	5004	1748.61	15226.1	3273.83	4070.39	12372.5	4363.81	12476.2	2409.06	4681.68	1259.77	2683.79	3704.04	1204.02	4561.75	L1	pos
856	M596T626	596.166	596.094	596.173	625.605	572.413	682.059	44	24	0	0	6696.12	0	0	11.007	44.024	0	76.0484	12.0076	11.007	0	0	11211.7	6879.82	0	23875.5	4976.83	5462.96	36344.7	5598.85	6176.29	10904.1	5866.56	28112.4	16897.1	15211.7	23337.1	10872.9	15523.7	16288.1	10051.2	9801.86	11703.4	11832.3	6645.31	17446.3	L1	pos
857	M597T624	597.15	597.083	597.173	623.838	566.653	681.77	50	24	52.0312	15.009	1661.06	0	0	165.099	26.0156	56.0336	33.0231	65.039	256.154	25.0175	27.0162	2984.9	2096.75	0	6304.77	872.747	1323.08	11144.1	2651.17	2592.07	2792.28	1663.48	7154.77	4755.89	3900.19	6064.96	3160.84	4353.48	3994.59	3931.54	2491.74	2949.61	3288.19	1892.55	5046.13	L1	pos
858	M598T744	598.248	598.199	598.253	743.971	742.458	754.592	26	23	0	12.0072	6402.48	0	15.009	0	12.0072	0	0	38.0228	48.0288	11.0077	27.0162	6552.93	3295.02	0	3792.41	2806.55	3130.56	250.225	3326.33	3565.97	3274.68	3294.99	6243.12	8415.01	6599.99	5458.36	5865.27	5506.72	6498.31	5227.35	7260.35	7437.2	8310.98	1261.03	2999.45	L1	pos
859	M599T744	599.247	599.213	599.255	743.97	742.458	745.087	21	21	0	41.0228	2169.3	0	0	16.0089	0	25.0167	16.0107	0	0	46.0307	12.008	2593.56	1068.07	23.0128	901.751	653.544	1038.92	53.0471	1233.95	1150.92	1059.94	1218.11	1793.8	2465.11	1864.69	2000.64	2240.87	1601.2	2186.97	1361.22	2076.32	2433.55	2373.32	470.418	612.544	L1	pos
860	M600T677	600.254	600.237	600.268	676.526	655.809	744.904	33	20	0	0	1914.12	26.0149	0	0	41.0234	11.0079	0	0	0	0	13.0093	1941.23	542.452	29.0166	797.664	550.44	777.691	0	603.603	0	922.83	710.621	689.344	1092.98	705.587	685.609	460.46	491.409	679.679	770.66	1207.75	1311.92	1405.77	77.066	161.115	L1	pos
861	M603T667	603.113	603.097	603.129	666.94	619.903	716.758	68	24	0	0	2291.37	0	0	0	26.0182	12.006	24.0168	12.0072	13.0078	0	24.0144	2041.3	2169.02	0	1118.95	3213.89	2759.48	809.647	1178.96	1091.91	1106	2286.11	1642.28	1092.86	1490.22	835.731	768.683	895.716	668.557	1477.23	1955.2	1703.95	2108.4	1035.93	1101.9	L1	pos
862	M603T125	603.152	603.148	603.169	125.264	104.24	127.473	25	25	14.0084	664.443	1180.66	0	18.0108	0	0	0	0	15.0105	0	0	0	1168.78	1376.25	0	3407.79	1657.53	3586.26	3572.06	1607.47	2378.9	948.853	2074.88	3738.38	2140.93	2559.09	2010.79	2151.95	1590.3	1903.71	1991.66	1579.95	2865	2879.73	1110.96	4416.47	L1	pos
863	M605T550	605.163	605.16	605.207	549.917	548.578	551.72	21	21	66.042	0	209.152	0	0	0	22.014	0	0	0	0	0	14.0089	2128.35	2438.19	14.0089	1207.99	1680.51	1392.14	0	2150.76	2387.02	1943.46	2559.09	2428.02	1716.32	2104.94	1657.38	2255.91	2111.81	1992.68	2054.74	857.536	1608.12	1537.96	723.592	1304.1	L1	pos
864	M607T638	607.176	607.14	607.246	637.582	574.766	721.346	145	24	0	14.008	24459.6	0	26.0186	0	137.078	146.083	43.0307	0	0	0	115.066	2940.84	2323.74	13.0074	22413.4	8397.07	6449.69	835.607	1542.28	4024.66	1524.31	4678.09	2637.65	1940.45	39393.2	1591.14	24583.1	22959.8	1365.19	25062.5	1926.2	2246.5	1175.65	917.688	836.717	L1	pos
865	M607T130	607.206	607.203	607.358	130.252	98.528	148.376	24	20	0	0	765.459	0	0	0	0	0	0	0	0	0	0	1189.68	1652.42	0	1289.1	801.687	379.316	858.715	1053.75	1296.13	1129.97	1250.07	1439.08	1135.99	1443.24	1735.24	2023.73	1438.23	1771.52	1232.88	239.159	281.187	744.496	12.01	636.545	L1	pos
866	M608T656	608.181	608.149	608.385	655.831	575.141	720.971	69	23	13.0078	12.0072	7418.45	16.0096	31.0217	15.009	77.0462	41.0246	22.0132	0	0	0	0	16329.2	12653.6	0	6828.2	12748.6	11938.9	39.0312	10099.8	9544.95	8291.9	13963.7	8013.1	5079.06	6905.65	4928.43	7677.39	6458.28	10333.8	7963.51	5999.2	6568.59	6779.31	2865.34	3839.07	L1	pos
867	M609T699	609.181	609.136	609.283	698.783	633.895	883.955	93	24	11.007	0	5387.43	35.0223	0	12.0076	99.072	11.007	16.0087	52.0284	11.008	42.0267	11.007	5212.13	4679.74	43.0274	6408.76	6863.8	4662.94	11413.3	5495.99	4768.97	2376.11	5255.38	7286.97	7171.86	6824.2	7291.96	9957.14	11759.8	14401.1	11179.1	3241.89	4796.05	4982.17	2010.64	6043.03	L1	pos
868	M610T686	610.184	610.18	610.299	685.955	655.294	763.189	36	20	0	0	1202.74	0	12.008	28.0163	52.0303	13.0076	0	12.007	63.0368	14.0082	0	0	1339.09	0	1813.57	1661.24	1495.36	3817.12	1521.06	1229.98	1239.03	1972.81	2134.28	2687.27	1941.75	1021.85	3345.67	3909.55	4663.19	2273.92	1063.62	1623	1405.84	636.53	2362.02	L1	pos
869	M611T578	611.16	611.149	611.307	577.521	540.492	684.334	48	24	30.018	0	8630.49	0	0	0	65.0455	13.0065	13.0078	0	0	12.0072	0	11902.1	6543.23	11.0066	19616	3143.44	3123.81	44146.1	5843.87	8145.51	12627	7908.18	56245	43633.7	33552.9	44853.7	21029.1	18134.8	39826.2	12469.3	10342.2	12940.2	13126.3	7452.77	21019.2	L1	pos
870	M612T577	612.163	612.16	612.296	576.985	574.765	592.757	25	24	0	30.021	2492.53	0	0	0	15.0105	0	0	14.0098	0	73.0438	0	3971.53	2315.89	0	5787.73	830.664	1394.16	13180	1830.5	2468.09	3836.44	2576.34	17206.1	13032.7	10166.2	14060.5	6794.17	5003.37	12976.8	4494.04	3079.15	3721.37	4299.73	2469.24	6715.92	L1	pos
871	M613T577	613.164	613.158	613.309	576.913	574.765	632.691	22	21	0	0	827.496	0	0	16.0087	30.0191	0	0	0	27.0172	12.0076	0	1255.78	0	0	1455.19	238.195	452.411	3591.26	909.779	1119.95	1176.75	986.87	5034.12	3603.95	2734.19	4333.4	1662.36	1735.47	3711.37	1420.32	1057.67	1053.7	1095.73	1022.88	1976.65	L1	pos
872	M616T670	616.258	616.25	616.264	669.663	533.623	683.06	60	20	16.0093	15.01	11.0073	0	24.014	59.0393	0	0	0	0	52.0347	0	0	0	0	0	1947.42	2254.05	2972.51	188.157	4039.32	9434	2593.36	3348.68	2278.33	4559.5	3649.31	2868.39	3876.28	3183.54	3828.35	3288.96	3994.66	5124.15	442.221	685.56	1580.26	L1	pos
873	M619T592	619.108	619.101	619.121	591.757	589.043	627.903	33	20	40.024	0	0	0	0	12.006	0	0	40.024	0	0	0	12.0072	23.0138	12.0108	0	1479.18	1241.05	1199.96	1856.7	823.754	784.627	1230.01	1622.44	2585.07	1455.23	1002.86	1925.57	1133.88	1239.08	1504.23	1679.41	1433.91	2462.41	2684.71	930.744	934.83	L1	pos
874	M619T744	619.179	619.165	619.363	743.855	688.825	756.86	30	21	12.0076	0	0	11.006	0	56.0305	80.0509	54.0344	0	0	12.0076	29.0185	57.0363	0	520.433	0	4838.14	6878.25	7509.82	446.365	5510.54	4555.85	5191.24	7619.98	9953.52	7906.46	8270.57	6394.92	5964.11	6439.83	6543.35	6510.42	6211.62	7336.89	7366.42	2196.8	4673	L1	pos
875	M620T744	620.181	620.176	620.183	743.913	742.458	745.012	19	19	0	0	23.0146	0	0	11.007	54.0344	11.007	38.0242	13.0083	0	0	15.0095	0	12.0109	0	1364.23	2520.13	2165.78	168.153	1564.17	1845.61	1664.33	2204.98	3008.37	2824.51	2228.98	2001.57	2336.02	1624.22	1939.62	2422.12	2314.47	2344.49	2436.33	676.553	1525.25	L1	pos
876	M621T683	621.192	621.154	621.217	682.707	595.834	751.861	81	22	13.0091	0	120.087	0	0	736.421	626.487	0	0	0	12.0072	817.454	0	0	0	0	3887.5	4167.41	4424.68	45.0368	4835.19	4545.72	5415.46	5085.16	4900.76	4903.49	4684.96	3557.01	6291.5	5990.24	3880.55	4626.2	1070.62	2473.52	1652.92	981.841	2116.9	L1	pos
877	M623T772	623.161	623.157	623.196	771.868	729.066	772.985	26	20	0	13.0078	0	0	12.0084	31.0186	11.0077	0	0	22.0132	36.0216	18.0108	24.0144	36.0252	13.0104	0	2581.34	1619.35	1795.3	444.4	3113.55	2791.32	2251.88	2637.45	2669.33	2969.43	3211.89	3067.63	2834.43	2613.37	3230.48	2298.84	1207.75	1453.87	1582.86	1010.91	2111.95	L1	pos
878	M625T634	625.175	625.168	625.187	633.721	631.889	682.771	22	19	0	0	0	0	0	33.0198	12.0072	0	0	0	38.0228	0	0	12.0084	0	17.0102	1779.63	1603.31	1325.08	1728.5	1826.64	700.544	1574.31	2130.94	3627.72	3503.92	3486.95	3662.99	3716.04	3042.21	5349.86	3715.04	374.262	1550.93	1043.58	816.734	2336.91	L1	pos
879	M627T108	626.692	626.691	626.699	108.253	103.032	110.641	21	21	0	27.018	0	0	0	0	0	0	0	14.0087	0	0	0	0	0	0	4907.36	4311.35	6041.83	1400.2	6916.65	5664.14	5145.67	4877.39	6245.62	2897.37	2735.24	4811.27	2246.96	5107.59	620.531	5441.89	2429.62	3662.2	3749.62	5120.6	2753.14	L1	pos
880	M628T771	628.257	628.251	628.262	770.876	769.852	771.984	19	19	0	14.0089	0	0	0	0	13.0095	0	13.0083	11.007	56.0356	40.0255	0	0	0	0	2718.44	3346.68	3420.56	12.0108	2577.11	3018.41	2710.26	2827.35	1815.91	1923.6	2272.92	1792.54	2413.17	2479.27	2328.89	2863.34	3898.48	4159.49	4657.33	453.408	1614.45	L1	pos
881	M629T108	628.692	628.689	628.863	108.251	99.539	110.793	24	20	0	59.0393	0	0	0	53.0353	0	0	0	0	0	12.008	0	12.008	16.0124	0	3213.85	3031.42	3862.09	2734.34	4391.59	3992.63	3525.23	3308.98	4036.63	1748.43	1864.58	3092.75	1817.45	3246.92	563.493	3469.93	640.384	3223.3	952.571	2883.59	594.475	L1	pos
882	M637T650	637.187	637.071	637.194	649.549	530.072	704.927	101	20	0	0	17.0102	0	0	0	0	0	12.0072	0	0	0	0	0	0	36.0216	1256.12	2489.24	2395.15	529.423	2021.68	12409.3	1345.12	3850.08	743.594	494.412	8827.35	1230.96	1320.15	1784.62	1378.07	1561.4	2356.63	3486.09	3236.99	3046.72	5556.09	L1	pos
883	M638T118	638.223	638.208	638.25	118.263	115.259	123.434	32	20	0	0	0	0	0	0	0	11.0063	0	0	0	0	0	0	0	0	1409.1	610.534	930.93	2775.22	942.807	1427.25	1026.03	1408.21	1178.03	1156.01	749.599	1041.91	542.452	479.399	896.672	1270.98	1295.72	1846.29	1976.27	1085.96	4827.86	L1	pos
884	M638T682	638.192	638.188	638.304	681.66	585.751	682.709	34	19	0	55.0306	11.0073	0	0	11.0077	29.0161	0	0	15.01	26.0173	0	13.0087	0	28.0252	0	2361.14	4474.58	4383.5	14.0126	2774.49	3066.38	2245.9	5291.23	3666.04	2870.36	3390.82	2375.9	2438.19	3106.48	2023.8	3476.13	1913.15	705.403	2151.29	626.501	1600.31	L1	pos
885	M639T760	639.191	639.148	639.26	759.864	631.691	786.731	59	21	12.0084	39.0234	28.0168	80.048	0	0	28.0196	0	0	30.018	16.0112	0	59.0354	0	13.0117	34.0204	16509.5	14350	10539.5	1194.01	21713.8	31299.7	18463.1	25990.2	17937.4	13815.4	17639	17438.8	28683.4	24103.7	31047.2	23968.6	7720.87	8354.07	8216.48	4629.85	10548.4	L1	pos
886	M640T760	640.194	640.189	640.254	760.156	658.475	771.984	47	20	23.0161	22.0132	0	0	15.0105	63.0378	13.0091	0	0	27.0162	52.0364	0	0	22.0132	0	12.0072	5198.33	4690.22	4239.85	98.0882	8032.57	15272.5	6081.97	9038.39	6125.9	5573.64	6105.59	6610	10257.5	7912.59	10504.5	8331.81	2505.5	2923.04	3002.64	1566.28	4103.42	L1	pos
887	M642T589	642.273	642.269	642.278	588.974	585.935	613.175	22	20	0	0	0	0	0	54.03	0	0	12.008	0	0	0	0	0	0	0	6827.46	8820.93	9809.84	94.0836	9933.94	13533.1	6777.31	14794.4	6819.45	6889.01	7328.59	5382.55	8098.47	8345.5	8413.73	8270.51	2415.45	2962.78	3156.89	1171.07	3572.21	L1	pos
888	M649T121	649.217	649.195	649.22	121.264	103.229	156.75	21	19	0	739.411	0	11.0061	0	0	0	0	28.0187	0	0	11.0073	0	0	0	0	5405.8	3027.35	4094.64	598.465	2931.64	3458.11	2359.1	4808.74	7824.47	7756.2	9631.7	8414.57	7294.83	6872.18	8622.75	8128.5	565.377	592.329	574.383	2322.86	3601.8	L1	pos
889	M652T119	652.229	652.225	652.232	119.029	116.908	133.272	25	21	14.0064	0	0	0	0	0	0	0	0	0	0	0	0	0	0	0	9889.23	4860.41	7268.94	6011.34	5175.52	6035.02	6784.21	7908.24	5672.61	3808.09	4991.22	5771.09	4484.73	4469.65	4110.65	4370.57	3005.91	3871.38	3914.71	3237.7	8825.35	L1	pos
890	M653T118	653.23	653.225	653.234	118.266	116.908	130.266	22	21	0	0	0	0	0	0	0	0	14.0089	0	0	0	0	58.0387	11.009	0	2859.34	1122	2019.65	1349.2	1352.13	2059.76	2116.94	2246.06	1215.91	1132.93	1152.99	1544.29	1364.17	1446.18	1349.21	1016.85	917.55	1059.64	1127.75	882.756	2310.78	L1	pos
891	M653T769	653.171	653.167	653.22	768.869	766.809	839.878	22	21	0	0	25.0159	0	42.0305	31.0197	42.0305	0	0	97.0529	0	32.0204	0	28.0178	26.0213	0	55752.4	33504.9	31198.5	1343.1	62713.2	65993.9	51014.7	64011.3	51747.9	55194.7	63765.4	58669.7	67234	61249.8	71238.8	60181.1	22788.5	25145.1	25185.7	18400	37119.9	L1	pos
892	M654T769	654.174	654.17	654.177	768.869	766.809	769.836	20	20	0	0	0	25.0159	0	27.0172	12.0087	0	0	0	25.0159	0	12.0076	0	0	0	17721.8	11117.3	10746.8	474.431	21228.7	23497.9	16674.6	21932.3	16425.4	18220.2	21072.3	19441.2	22081.4	20261.1	23309.5	20881.1	7581.82	8238.24	8250.5	6237.1	12564.5	L1	pos
893	M655T770	655.176	655.161	655.186	769.836	766.809	825.1	39	20	22.012	0	0	0	0	0	22.016	0	16.0102	0	0	170.108	0	0	52.0433	0	4844.03	2883.4	3029.56	132.121	5583.65	6569.55	5005.17	5749.7	4705.89	4124.43	5553.09	5232.42	5689.74	5575.71	6598.07	5513.66	2118.3	2307.38	2943.73	1661.36	3346.79	L1	pos
894	M656T947	656.269	656.264	656.273	946.97	945.769	965.979	23	19	0	0	14.0084	0	25.015	101.067	59.0354	0	0	11.0066	24.016	0	0	25.0133	35.0303	0	4076.73	3536.95	3306.89	0	1959.74	2280.1	3467.89	3205.91	10655.9	9753.42	7630.97	5904.36	4543.69	5093.34	9116.92	3170.59	1556.99	1836.17	1148.71	520.483	2029.83	L1	pos
895	M656T705	656.289	656.271	656.294	704.91	628.707	765.814	31	20	0	13.0091	0	55.0385	0	73.0511	54.0378	0	0	13.0065	52.0364	12.0072	0	15.009	0	29.0174	8934.18	10898.9	9131.47	90.081	11878.9	14179.6	8975.59	13444	8062.03	10850.9	11239.3	8159.79	12522.2	12932.8	11847.8	13893.4	12906.6	13509.4	14265	1746.57	4121.37	L1	pos
896	M657T106	656.712	656.572	656.717	106.214	94.285	108.103	21	21	69.0414	12.0072	0	15.009	56.0336	0	0	0	0	0	0	0	0	874.538	31.0248	0	1786.59	2255.8	3285.95	1204.03	658.526	1860.67	724.664	2716.26	1638.43	2895.37	3744.12	1929.78	2306.09	1376.07	1183.97	1882.65	2713.63	3423.05	3561.29	372.298	3074.73	L1	pos
897	M657T705	657.29	657.286	657.294	704.898	702.944	705.44	19	19	27.018	0	0	0	15.01	31.0207	126.084	30.02	0	0	107.071	0	12.0067	0	0	0	2651.38	4180.48	3261.76	0	3950.76	5302.48	3026.72	4681.9	2629.31	3497.14	3638.3	2251	4158.74	4693.91	3642.23	5384.48	4750.32	4871.41	4821.37	650.578	1326.16	L1	pos
898	M659T862	659.195	659.011	659.201	861.915	727.881	918.035	71	21	80.048	0	15.0105	15.009	0	45.0315	11.0077	11.0066	0	0	0	0	13.0065	812.517	0	12.0072	2618.27	5056.27	4720.24	11.0099	2358.14	2757.5	1685.38	2700.96	2761.76	3639.42	3163.67	2607.34	2607.2	3088.67	3455.59	3155.87	2031.13	2604.74	2608.66	1161.93	3566.97	L1	pos
899	M660T828	660.199	660.158	660.212	827.905	806.422	917.984	51	19	0	11.007	0	0	0	32.0175	44.028	0	0	0	0	11.008	26.0165	0	33.0264	0	1802.62	1364.14	1156.84	64.0524	1845.66	2533.14	1212.99	2418.93	1542.77	1263.05	1798.56	1447.3	2069.75	1882.67	1918.44	1523.3	562.351	848.54	697.465	462.378	957.877	L1	pos
900	M664T209	664.115	664.111	664.12	208.649	129.239	219.955	42	21	0	0	0	0	0	12.0077	0	12.0077	0	0	12.0077	0	0	0	0	0	6788.74	1916.66	5240.52	5250.29	8248.74	7074.56	7603.33	5879.97	8157.71	3597.16	2656.29	4451	722.542	5956.04	2179.01	4062.58	3909.28	6879.47	7207.95	3079.74	6746.78	L1	pos
901	M667T121	667.229	667.092	667.233	121.26	102.229	121.328	19	19	0	526.301	971.647	0	0	0	0	0	0	12.0084	0	0	0	0	0	0	1601.44	1059.85	902.812	298.232	1172.05	1694.5	1045.93	1399.09	2444.63	2175.78	2943.41	3059.75	2486.99	1967.77	2790.53	2709.17	229.153	379.211	404.269	833.666	939.704	L1	pos
902	M671T714	671.195	671.158	671.198	713.745	693.542	715.12	21	21	0	28.0163	54.036	30.02	0	55.0367	11.0073	0	0	0	13.0087	0	0	69.046	75.0625	0	8287.18	8129.87	7231.11	1206.03	11888.2	15120.8	8431.13	14873.6	9257.29	8219.04	8815.63	8357.07	10948.4	10789.3	12552.5	9988.44	3531.35	2815.01	4397.7	2362.02	5600.74	L1	pos
903	M671T907	671.196	671.192	671.212	906.943	817.294	909.747	22	19	0	55.04	0	11.007	57.0415	29.0158	17.0108	0	11.008	34.0216	93.0592	30.0191	0	0	55.05	0	3366.8	2580.15	1827.66	26.0236	3695.38	4656.19	2705.25	5002.64	3305.52	2318.79	2591.16	2649.21	3553	3473.89	4376.7	2977.43	1130.72	1101.73	1219.73	695.569	1857.59	L1	pos
904	M672T97	671.837	671.751	671.841	96.73	93.239	100.065	22	20	173.093	186.114	905.543	47.0289	182.112	53.0353	36.0222	13.008	54.0332	0	19.0117	0	27.0166	1231.82	83.0761	0	2481.3	1078.9	1086.9	6566.58	1133.96	1260.05	931.846	616.616	904.695	1168	501.424	590.506	498.415	1408.11	2226.07	2526.16	862.53	1926.24	2602.63	1442.3	3561.97	L1	pos
905	M672T714	672.198	672.114	672.204	713.894	711.838	769.993	32	22	24.0166	12.007	5226.21	0	11.0068	12.008	0	0	0	0	0	0	0	6836.55	11480.8	0	3555.08	3154.63	2971.6	33.0275	4097.63	5663.72	3098.62	5943.95	3215.81	3192.51	3307.83	3087.86	4377.5	4432.88	4865.05	3988.37	1507	1626.04	1779.07	799.666	2100.78	L1	pos
906	M673T99	672.83	672.687	672.857	99.081	92.236	110.618	42	23	127.069	126.069	976.488	13.0078	195.124	74.0471	0	0	70.0445	14.0089	0	0	0	1011.74	284.258	0	2482.29	916.833	772.643	6870.06	1127.92	1349.1	1024.84	662.567	950.777	1286.19	3387.82	842.674	1724.46	851.756	2330.15	2553.19	2014.21	2820.88	2517.56	1678.56	2448.84	L1	pos
907	M677T759	677.204	677.142	677.224	758.933	641.719	771.871	65	21	0	23.0144	131.082	58.0363	0	0	12.0075	92.0575	16.01	23.0144	0	16.008	0	70.0438	260.228	58.0363	1057.88	2527.24	2101.87	1084.87	2344.08	2856.22	712.57	4301.87	2683.49	719.599	1434.25	695.695	1809.61	1390.22	1414.24	1973.61	1238.83	1870.25	1894.95	791.593	1315.17	L1	pos
908	M678T705	678.219	678.142	678.227	705.336	703.831	771.871	42	22	12.0084	12.0084	11859.5	14.0098	0	24.0168	0	0	0	0	0	0	0	12978.1	20614.9	0	2806.2	7091.07	6135.11	64.0576	4661.96	5017.24	3609.28	7899.46	4015.19	2904.46	3573.3	2543.03	3747.12	3893.59	3493.17	5294.41	1457.93	2053.44	2024.24	613.552	1727.38	L1	pos
909	M684T121	684.254	684.248	684.258	121.267	116.258	123.27	23	21	0	16.0098	0	0	15.0092	0	0	0	0	0	15.0092	12.0074	0	0	39.0358	0	2719.35	2319.93	2681.34	913.71	3251.74	3214.75	1773.58	3103.62	3030.82	2842.27	3189.73	3411.92	3010.34	2274.99	3617.89	3764.01	5223.21	6039.02	6002.6	2248.87	2419.98	L1	pos
910	M685T121	685.253	685.232	685.353	121.261	113.197	122.267	21	19	40.02	0	9913.37	0	31.0207	0	0	0	0	13.0083	12.007	0	0	11234.2	1542.32	0	1109.91	619.506	831.739	394.322	898.816	1295.05	551.501	989.769	1918.35	1326.15	1626.37	763.687	1328.12	886.812	1635.38	624.511	1904.21	2515.62	2350.49	787.675	1199.9	L1	pos
911	M687T98	686.813	686.731	686.833	98.2445	93.113	107.979	34	20	63.0378	103.062	0	0	11.0077	82.0492	12.0072	0	23.0138	0	0	0	0	0	0	0	2474.28	639.533	611.509	3477.07	749.674	1404.17	1008.81	733.611	1464.3	657.563	1324.08	772.662	1348.15	1127.01	3472.22	1410.41	604.403	1433.9	1388.93	1392.28	2952.32	L1	pos
912	M689T909	689.207	689.202	689.212	908.738	887.928	925.267	43	20	0	12.0076	0	0	37.0235	58.0369	65.0414	0	0	0	163.104	56.0356	0	11.006	22.02	0	33090	25316.4	20702	247.202	37206.3	44989.2	25287.1	49828.2	33069.8	23799.3	28494.7	28673.3	36876.7	35098.7	39841.2	32278.9	13231.4	13246.4	15043.6	6351.19	17581.1	L1	pos
913	M689T825	689.207	689.202	689.211	825.05	813.484	836.32	40	20	40.024	59.0295	0	0	16.0096	0	0	13.0078	48.0336	0	0	30.018	39.0195	0	0	0	22497.7	17918.3	14908.1	446.357	24620.1	32566.7	17749.9	32583.6	20400.1	16519.5	19083.6	19800.8	25428.8	25572.3	29265.5	23386.1	8926.24	9601.11	10309.2	4692.84	12575.5	L1	pos
914	M690T910	690.211	690.206	690.372	909.747	906.475	925.267	45	23	0	0	16191.3	0	0	17.0113	14.0082	0	0	0	16.0107	16.0107	17.0099	23294.5	36528.9	0	12144.1	9765.36	8230.05	16.0133	14580.4	17600.1	9434.98	18767.5	11573.8	8975.86	10665.9	11110.2	14315.1	13550.5	15128.6	12931.1	5094.24	5477.65	6118.89	2563.17	6813.24	L1	pos
915	M690T823	690.212	690.207	690.372	822.523	813.484	836.32	46	23	0	0	13186.4	0	13.0091	11.0077	58.0348	13.0091	0	30.021	0	43.0258	28.0196	19350.3	29666.9	0	8887.07	7488.99	6245.11	187.17	12292.3	14279	8197.83	14619	9553.21	7414.17	8651.07	8764.16	11703.6	11558.6	12634.3	10189.3	4055.84	5016.51	4797.88	2250.8	5860.88	L1	pos
916	M691T814	691.209	691.122	691.223	813.726	654.83	837.341	66	21	28.0178	12.0076	11.007	67.0365	0	0	28.0178	12.0076	0	41.0261	33.021	28.0178	0	0	0	15.0095	2702.47	1969.57	1689.41	1425.2	3161.9	4062.38	2550.12	3956.88	2638.54	2567.2	2722.23	3004.72	3260.72	3189.61	3434.81	3148.88	630.45	1244.87	1233.78	2429.08	1584.3	L1	pos
917	M691T908	691.212	691.205	691.222	908.457	906.475	925.267	32	19	0	47.0313	13.0076	0	0	0	12.007	12.007	0	13.0076	0	0	39.0227	0	0	0	3270.8	2712.17	2166.02	11.0092	4152.83	5038.65	2460.08	8304.22	3592.8	2586.15	3092.58	3018.78	3957.3	3897.44	4181.42	3220.76	1514.06	1467.98	1444.89	649.541	1911.74	L1	pos
918	M692T768	692.134	692.125	692.214	767.991	692.819	813.925	23	19	0	0	0	0	23.0172	125.083	35.0233	80.0533	70.0467	0	43.0287	11.0073	0	0	0	11.0073	824.687	1364.18	1193.94	421.337	1348.06	1290.05	1174.99	1647.37	1102.59	935.791	1085.93	838.686	1142.97	770.642	770.684	1007.84	806.504	1647.01	1460.83	614.563	892.811	L1	pos
919	M700T605	700.277	700.147	700.285	604.621	530.568	679.048	33	19	0	0	0	12.008	0	28.0187	13.0087	27.018	0	0	46.0307	42.028	27.015	0	0	0	622.484	892.714	1043.94	1267.15	1167.93	1435.3	703.547	1329.12	789.69	1302.1	1149.92	748.582	1029.91	998.873	908.726	1301.1	1672	1648.99	2012.41	834.723	1023.89	L1	pos
920	M703T106	702.735	702.705	702.797	106.084	93.126	124.674	38	29	3839.74	4774.04	23.0128	1602.07	2764.51	2310.47	1581.95	1062.68	421.281	1375.83	1375.83	1204.77	919.551	0	0	11.0073	1316.17	804.643	1847.38	873.748	117.104	1055.92	20.0156	1142.98	1554.21	2901.23	3103.69	901.751	1190.99	984.843	1684.5	914.831	1660.04	2681.71	2558.7	0	2549.29	L1	pos
921	M704T122	704.214	704.061	704.219	121.674	102.454	125.267	30	21	0	0	0	0	0	0	0	0	0	0	14.0084	12.0084	0	0	1286.12	0	1026.88	1714.45	973.865	1337.09	1292.12	928.812	1458.34	698.598	389.311	766.574	917.815	756.687	677.564	1605.48	1890.64	1399.12	1462.93	368.221	898.539	1640.33	705.705	L1	pos
922	M705T120	704.706	704.632	704.72	119.79	103.248	125.136	31	26	766.383	969.554	0	697.407	1153.73	921.537	891.567	758.442	1029.55	666.466	882.561	936.648	750.438	653.457	0	16.0093	677.58	797.708	1283	778.648	745.621	601.515	754.691	935.818	732.549	1803.47	895.746	1059.97	1180.05	696.609	1264.05	650.464	860.502	428.267	771.514	1283.08	526.394	L1	pos
923	M705T121	705.185	705.176	705.19	121.081	104.24	131.296	33	22	695.347	640.32	46.0263	317.195	734.419	391.251	400.229	382.246	519.297	409.283	276.177	220.152	262.168	0	0	0	2797.45	5389.19	5476.79	1501.17	2313.98	4908.25	2368.07	9167.63	7671.75	5672.72	6794.07	5387.67	6239.25	4003.56	5238.49	7291.88	706.424	3004.93	1950.3	2520.1	3649.92	L1	pos
924	M711T108	710.653	710.642	710.659	108.254	103.032	120.678	21	21	0	54.0337	26.0162	0	15.0094	30.0188	0	0	45.0281	0	0	0	30.0225	65.0433	2023.64	0	4468.91	3719.89	5585.57	1303.12	5869.8	5421.88	4509.1	4598.08	5176.6	2400.92	2948.45	4435.94	2597.27	5192.67	684.598	4798.31	1855.16	2537.59	3161.21	4399.96	2262.76	L1	pos
925	M713T108	712.653	712.649	712.707	108.254	103.032	125.547	24	22	27.015	0	90.05	0	43.0287	1952.24	1335.8	0	0	0	895.597	3165.11	0	40.0267	0	0	3047.66	2865.29	3897.19	857.762	4328.71	3802.42	3428.94	3505.11	3900.51	1464.17	1924.65	2766.46	1459.28	3443.1	415.369	3294.93	727.436	2284.27	1608.07	3234.91	779.623	L1	pos
926	M719T910	719.218	719.211	719.224	909.748	900.35	934.96	38	19	0	0	0	104.069	0	31.0207	11.0064	0	11.0073	11.0073	0	13.0087	0	0	29.0266	0	4179.85	1926.73	1779.54	0	4585.28	5344.37	3516.93	6198.16	3921.61	2384.1	4115.56	3504.23	5480.56	5709.96	5688.87	4650.93	1528.02	1820.16	1551.93	741.679	2339.06	L1	pos
927	M723T112	723.194	723.184	723.203	112.285	110.129	133.347	26	19	0	0	0	0	0	0	0	0	0	0	0	0	0	0	0	0	4860.32	4422.93	2274.99	81.0709	7703.16	8291.46	7886.09	5941.19	7556.71	5204.62	6699.36	12398.1	7792.92	12606.8	10556.2	14207.6	1700.06	729.486	2478.56	563.483	388.339	L1	pos
928	M727T911	727.162	727.158	727.166	910.718	888.937	925.267	41	20	76.0507	0	14.0082	0	44.0293	27.018	24.014	0	0	0	25.0167	0	0	0	12.0109	0	8426.22	10073.4	8411.7	82.0683	11191.3	13492.4	8527.1	18363.8	11101.5	5806.84	7305.08	7778.66	10323.6	8402.2	10251.7	9405.05	5584.26	7380.69	7964.06	2003.72	5020.56	L1	pos
929	M727T834	727.164	727.159	727.18	834.08	810.921	836.32	38	20	0	64.0349	0	13.0083	0	0	40.0255	16.0102	0	0	27.0172	64.0407	14.0089	0	32.0291	0	2705.29	3545.04	2985.74	0	3530.21	3639.8	2466.79	5112.64	2200.32	847.726	1599.28	1747.63	2684.24	2434.03	2383.65	2457.05	2152.56	3275.91	3240.94	981.763	1694.54	L1	pos
930	M728T570	728.174	728.166	728.216	569.962	557.611	629.01	43	21	11.0077	0	0	25.015	0	0	0	0	0	0	0	0	0	0	0	0	9406.54	5749.7	6701.36	15027.8	8538.76	8424.77	8776.58	8513.19	8083.34	11973	12178.2	8136.39	8654.92	11430.5	9484.02	11767.4	2897.81	3531.12	3811.29	6133.9	10269.3	L1	pos
931	M728T475	728.172	728.168	728.21	474.645	470.581	488.666	21	19	0	0	0	0	0	0	0	0	0	0	0	0	0	0	0	11.0066	760.665	673.606	604.483	14612.4	774.619	1702.51	709.567	939.782	1107.97	2462.24	2081.73	2827.31	2571.71	1857.65	2477.25	3482.9	2704.72	3015.92	2707.62	6328.17	9533.52	L1	pos
932	M729T559_1	728.671	728.655	728.696	558.812	556.6	627.636	32	25	1369.91	3188.03	26.0156	16.0096	1352.9	108.054	157.094	0	2003.11	257.154	195.117	176.123	57.0342	0	0	0	6018.47	3800.11	4696.84	10423.6	6404.82	5760.18	6149.91	5921.3	6265.63	9337.23	9227.51	5405.91	6456.46	8111.59	6436.85	7641.46	1997.2	2749.77	2529.52	4553.64	7281.06	L1	pos
933	M729T559_2	729.173	729.155	729.204	558.745	551.898	576.963	30	24	197.138	2058.23	0	41.0246	1328.74	14.007	76.0456	127.064	1467.82	182.109	24.0144	54.0378	141.085	0	0	155.093	2411.11	2073.61	1944.51	5816.33	2880.59	3059.78	3637.18	2813.97	2986.69	3884.88	4402	2665.4	3304.79	3993.66	2336.1	3655.09	960.611	1609.97	1310.83	2421.2	3833.13	L1	pos
934	M730T559	729.674	729.665	729.881	558.712	469.621	570.888	29	24	652.435	886.554	4542.72	0	101.067	30.0133	54.036	0	776.431	92.0511	58.0322	72.048	0	3750.08	7219.56	0	1134.97	759.607	885.688	1684.54	1103.92	1029.93	1179.79	1100.77	905.815	1472.47	1596.47	970.889	1073.89	1412.28	1184.99	1387.15	30.02	108.072	47.0313	700.63	1161.95	L1	pos
935	M731T556	731.176	731.158	731.202	555.714	448.523	571.72	63	21	91.056	39.024	15.0092	11.0068	32.0197	12.0065	0	133.072	34.0209	15.0092	11.0068	0	189.116	0	0	82.0505	12150.7	10958.3	11320.7	6860.85	11409.8	11316.8	10960	12380.7	11922.1	12688.8	8616.38	9475.8	10022.5	12749.9	9112.8	11213.6	6292	6614.21	7932.88	14968.6	12250.4	L1	pos
936	M732T560	732.181	732.028	732.186	559.615	534.064	616.819	30	21	0	0	0	24.0148	0	0	0	11.0059	16.0098	0	0	0	0	1392.84	824.674	0	4855.88	4937.84	4569.51	4795.42	4188.59	4214.61	4978.11	5913.83	4623.29	723.602	4486.18	3428.97	3713.18	4386.76	4869.17	4359.73	2643.76	1894.16	2851.75	4025.09	4462.82	L1	pos
937	M741T106	740.675	740.655	740.682	106.253	100.01	125.575	22	21	11.0066	0	63.0315	0	0	15.01	0	0	33.0198	24.016	14.0084	2180.51	0	0	0	0	1567.39	2066.61	3477.16	1243.09	725.593	1528.37	437.388	2096.63	1830.52	2633.34	3210.71	1824.62	1972.77	1472.14	496.397	1420.24	2318.54	2841.7	2823.57	751.683	2908.64	L1	pos
938	M741T662	741.219	741.046	741.234	661.85	518.742	680.472	68	22	0	39.027	19.0117	0	0	25.0154	13.008	0	14.0097	12.0074	45.0277	0	13.008	20.0123	1348.21	0	1254.99	794.794	1903.63	1004.94	1863.69	2124.7	1285.14	3224.79	1008.54	3882.1	3789.03	1235.06	1884.63	1043.89	1276.04	1418.24	1453.89	1430.91	1535.02	696.619	763.572	L1	pos
939	M742T622	742.225	742.183	742.243	621.779	531.373	679.83	51	20	0	0	0	0	0	0	0	0	0	0	0	13.0078	13.0091	0	0	0	2271.92	1872.53	1388.25	1943.77	3043.53	4131.54	2353.92	3570.59	3092.53	2918.39	3244.7	2817.53	2607.34	2263.03	2648.38	2491.04	818.545	873.546	993.662	517.414	1422.29	L1	pos
940	M743T106	742.673	742.553	742.68	106.249	102.2	108.87	22	22	0	0	1203.67	0	11.0061	26.0173	0	0	0	12.008	26.0162	0	26.0144	906.566	2159.94	0	1189.04	1240.99	2428.99	710.609	659.513	1276.12	424.377	1534.19	942.733	1841.66	2073.73	977.868	1622.46	1166.91	578.506	1295.13	1667.04	2247.5	2244.35	300.267	2480.25	L1	pos
941	M745T562	745.191	745.137	745.213	562.173	534.4	622.784	32	19	0	0	0	0	0	0	23.0138	12.0072	0	0	0	16.0112	24.0144	37.0222	1057.79	13.0078	2200.98	1959.6	1821.46	3545.22	1940.59	1582.42	2148.25	1859.43	807.665	2644.2	3432.21	792.679	589.491	2993.69	2393.91	3335.94	948.758	1577.9	0	1913.53	2666.07	L1	pos
942	M747T559	747.152	747.132	747.161	558.78	513.357	583.75	49	24	13.008	11.0068	916.572	0	0	0	0	12.0065	35.0215	0	15.0092	0	0	1585.01	1750.57	15.0092	9925.79	21074.8	21188.6	16909.6	13911.9	13080.1	13831.9	21575.9	19723.3	11500.1	14559.5	10391.9	11974.3	11426.1	10729.1	12604.8	20287.7	24207.9	25476.7	13586.3	13604.5	L1	pos
943	M749T564	749.162	749.126	749.188	563.904	556.6	670.157	31	20	23.0153	0	21559.3	78.052	0	0	30.0167	0	28.0187	0	27.015	0	11.0073	18533.4	23391.7	14.0093	823.686	3787.03	5795.6	2020.73	873.748	1555.38	1940.29	4602.68	2511.2	1759.37	1304.12	1276.09	2025.8	1377.2	1695.21	1015.01	3726.29	4272.63	4423.84	2558.19	720.576	L1	pos
944	M750T557	750.164	750.143	750.19	556.79	472.631	571.856	32	24	0	11.007	8535.25	0	30.0191	28.0127	0	0	0	0	11.006	0	0	6705.47	9057.4	0	4183.44	3625.02	3948.03	1055.92	3444.87	4380.01	3612.3	4564.51	3085.83	3161.92	3751.46	2987.74	4086.57	4209.51	3734.11	3963.24	1533.94	1473.84	1568.96	1210.07	2445.2	L1	pos
945	M751T557	750.666	750.657	750.671	556.728	554.598	557.875	21	21	1266.81	2431.56	0	127.089	1315.85	378.189	301.181	95.0475	1450.92	467.28	203.101	367.22	186.13	0	29.0237	0	2893.41	1734.39	1952.56	109.099	2454.07	2998.72	1966.25	1962.6	1501.38	2414.21	2214.01	1809.64	2543.26	2285.9	2182.82	2932.66	24.0144	76.0456	68.0408	733.641	1155.98	L1	pos
946	M757T580	757.216	757.139	757.309	579.549	518.742	646.334	27	22	11.0066	0	0	13.0072	35.0194	0	0	0	0	0	49.0294	0	0	802.481	1727.38	0	1361.13	854.664	718.574	6401.23	1693.45	1858.69	1298.9	1928.54	2062.69	1834.47	1868.56	1812.41	2234.83	1949.59	2723.45	2390.15	1523.01	1705.08	1799.26	706.635	2603.34	L1	pos
947	M775T564	775.179	775.161	775.188	563.785	528.129	658.108	34	19	23.0153	0	0	11.0061	11.0061	0	0	15.0083	0	24.016	11.0073	0	20.0133	0	0	27.018	1373	1452.19	1385.08	4538.08	1262.12	1533.4	1292.86	1208.06	2612.32	1228.98	1811.61	2333.07	2098.86	2267.1	2425.76	2072.84	1390.83	1837.02	2301.38	1133.91	1746.4	L1	pos
948	M778T647	778.181	778.177	778.187	646.79	615.575	648.25	24	19	0	52.0347	11.0073	0	15.01	0	0	0	0	39.026	16.0107	0	44.0293	0	0	0	8505.73	5051.54	6582.92	33.0293	6409.82	8693.95	5845.67	5168.59	6197.95	9322.45	9857.88	10102.1	12236	11182.1	9370.66	12107.9	1429.86	2048.14	2325.63	617.548	1718.56	L1	pos
949	M781T629	781.229	781.218	781.236	628.785	626.169	643.81	23	20	0	0	0	0	12.008	11.0073	0	0	0	0	0	0	0	0	0	0	1058.82	1634.27	1974.78	115.102	1909.53	2002.78	1823.66	3343.04	4336.76	3168.59	3702.33	2713.44	2587.07	2445.04	2950.36	2175.78	1234.9	1186.79	1199.8	705.564	868.772	L1	pos
950	M783T624	783.137	783.096	783.227	624.291	616.32	648.25	45	20	0	24.0137	12.0086	0	0	11.0079	0	11.0063	0	0	0	13.0093	0	0	0	0	2960.66	3209.41	2814.46	0	4235.76	5616.49	2391.79	6638.31	854.747	697.581	838.733	963.843	867.722	1966.75	647.566	2628.3	912.57	1031.52	1290.9	826.661	1140.01	L1	pos
951	M783T125	783.215	783.096	783.218	125.272	105.382	127.234	23	23	0	0	1676.96	0	0	0	0	0	0	0	0	0	0	1326.88	0	0	7210.4	3657.25	9196.27	8693.24	2613.32	4350.86	2076.87	6541.81	8278.96	3868.31	7586.06	4825.29	6303.67	4036.58	4421.93	6358.08	4950.46	11313.9	12597.6	2231.78	11058.8	L1	pos
952	M784T125	784.219	784.213	784.223	125.267	123.719	127.279	19	19	0	0	0	0	0	0	0	0	0	0	0	12.0075	0	11.0069	0	0	1647.46	989.879	2644.38	2358.93	619.542	1153.02	645.573	1615.41	2183.31	1434.27	1766.41	1504.35	1913.72	1249	1414.26	1804.44	1207.84	2976.08	3721.37	525.459	2815.25	L1	pos
953	M791T557	791.141	791.136	791.148	556.77	555.616	616.778	35	19	13.0078	0	0	0	11.0066	0	26.0182	11.0066	0	0	0	0	11.0066	0	0	0	1893.47	3681.01	4353.26	0	2063.77	2630.41	1823.09	3825.13	2229.04	1352.24	1651.53	1750.5	1644.46	2138.81	1849.56	2405.18	1148.69	1625.97	1482.89	807.726	972.875	L1	pos
954	M795T108	794.616	794.611	794.621	108.253	103.032	110.641	19	19	0	0	26.0162	0	0	0	27.0169	0	0	0	0	0	0	0	13.0114	0	4038.53	3143.44	4808.93	899.787	5511.51	4531.12	3998.63	4043.64	5159.58	1380.99	1474.26	4349.86	1900.66	4132.67	413.361	4606.14	1536.96	2011.26	2373.58	4139.72	1594.19	L1	pos
955	M795T549	795.277	795.217	795.285	548.511	546.571	595.949	31	21	0	0	0	0	27.015	64.0427	0	0	0	0	12.0067	38.0253	54.03	0	0	0	1835.55	1434.15	1160.9	887.71	1178.94	1131.88	1497.2	1180.92	3140.57	1586.19	2108.94	2471.02	2146.76	2016.68	1789.3	1989.66	1263.88	2440.46	2400.33	858.686	2727.31	L1	pos
956	M799T647	799.11	799.105	799.123	646.786	563.838	648.25	26	20	0	11.0073	17.0113	0	0	0	0	0	0	0	0	11.0073	14.0093	0	16.0142	0	8979.16	12513.3	16342.8	11.0098	9024.11	11634.3	8288.63	12576.3	11803.4	8888.1	11074.9	10932.7	13699.2	12219	9859.06	14996.3	981.589	1777.99	1760.23	785.698	2422.2	L1	pos
957	M809T1051	809.452	809.448	809.457	1051.02	1037.17	1055.17	19	19	27.0162	97.0582	88.044	37.0222	52.0364	76.0532	66.0396	14.0084	156.094	97.0679	66.0462	31.0186	22.0132	0	45.0405	32.0192	3720.15	1749.43	3654.99	11.0088	1136.93	1602.35	1287.16	2710.22	3360.83	2185.97	2325.97	2344.95	2973.7	3359.8	2062.85	3013.71	901.573	930.558	983.59	393.354	903.821	L1	pos
958	M814T117	814.28	814.275	814.29	117.23	115.551	120.696	21	21	0	15.0083	0	0	0	0	0	0	0	0	0	0	0	0	0	0	4248.4	1925.75	2823.26	914.812	2311.73	3906.04	3172.82	4750.27	1378.96	947.775	1236.11	1473.2	1550.38	1906.71	1411.3	1813.41	1001.63	960.6	1140.71	713.624	2087.52	L1	pos
959	M815T543	815.242	815.195	815.378	542.563	519.243	548.772	42	19	0	0	0	11.0079	0	0	0	0	0	0	0	0	0	51.0291	11.0096	15.0086	1796.57	2490.99	3147.8	413.354	1371.2	3769.83	1536.15	3914.2	1388.16	1991.74	1945.67	1171.98	2746.4	3595.87	2175.55	3346.68	903.564	971.694	975.609	431.369	2797.29	L1	pos
960	M879T108	878.578	878.575	878.597	108.252	103.032	109.607	20	19	0	13.0081	0	12.0075	0	26.0162	0	0	0	0	0	0	0	0	0	0	3545.1	3107.41	4165.41	744.558	5141.4	4483.03	3562.24	3294.93	3931.49	1405.05	874.728	3554.11	1666.46	3851.42	373.326	3609.16	1151.82	1934.21	1962.31	3626.22	1488.12	L1	pos
961	M881T651	881.165	881.145	881.214	650.802	648.596	691.095	27	20	14.0093	0	0	45.025	0	55.0367	0	0	0	0	0	0	30.02	88.0489	60.0533	0	1513.36	963.867	1033.85	43674.9	566.485	781.683	1200.98	1314.07	1938.36	1199.08	1254	1358.09	818.701	941.836	787.689	1214.94	7555.53	644.322	9298.58	745.639	1324.13	L1	pos
962	M935T640	935.159	935.154	935.173	639.796	638.794	642.092	21	21	0	0	11.0073	11.0073	0	14.0082	0	0	0	0	0	25.0167	0	0	0	0	1774.63	1070.91	1536.28	2566.22	1261.17	1360.18	1938.61	1959.81	4328.4	2159.85	2340	2584.24	1706.39	1724.35	2032.74	1390.16	2147.29	2556.53	2749.65	1585.44	1803.47	L1	pos
963	M963T108	962.54	962.536	962.555	108.253	103.032	110.641	19	19	0	11.0069	0	0	0	0	0	0	0	0	0	0	0	0	0	0	2411.11	2092.63	2461.97	398.348	3141.72	2594.33	2441.22	2243.99	3005.67	780.557	1184.99	2190.95	1066.93	2399.13	0	2248.97	870.621	916.572	1193.75	2579.32	742.636	L1	pos
964	M965T108	964.538	964.533	964.559	108.251	103.032	110.641	19	19	0	0	0	0	31.0194	0	0	0	0	12.0075	13.0081	46.0288	0	0	0	0	2374.08	1640.43	2001.5	78.0683	2843.32	2887.56	2493.24	2094.86	2973.67	695.521	1039.85	2063.8	1039.92	2618.35	0	2415.14	789.526	1096.63	1262.84	2987.69	842.655	L1	pos
965	M985T795	985.258	985.254	985.263	794.911	793.211	795.891	19	19	0	0	0	13.0087	33.022	0	0	55.0367	0	11.0061	14.0078	11.0073	0	0	0	0	2300.88	1158.95	609.541	0	2295.88	3381.76	1546.24	3291.96	3252.77	1489.22	2411.93	2616.03	4068.25	2920.33	5048.13	2558.04	655.364	889.494	931.508	81.063	997.831	L1	pos

## Sheet: L1_neg
ID_numb	ID	mz	mzmin	mzmax	rt	rtmin	rtmax	npeaks	neg	F1C1L1_rep1_neg	F1C1L1_rep2_neg	F1C1L1_rep3_neg	F1C1L1_rep4_neg	F1C2L1_rep1_neg	F1C2L1_rep2_neg	F1C2L1_rep3_neg	F1C2L1_rep4_neg	F1C3L1_rep1_neg	F1C3L1_rep2_neg	F1C3L1_rep3_neg	F1C3L1_rep4_neg	F1C4L1_rep1_neg	F1C4L1_rep2_neg	F1C4L1_rep3_neg	F1C4L1_rep4_neg	F2C1L1_rep1_neg	F2C1L1_rep2_neg	F2C1L1_rep3_neg	F2C1L1_rep4_neg	F2C2L1_rep1_neg	F2C2L1_rep2_neg	F2C2L1_rep3_neg	F2C2L1_rep4_neg	F2C3L1_rep1_neg	F2C3L1_rep2_neg	F2C3L1_rep3_neg	F2C3L1_rep4_neg	F2C4L1_neg_rep1	F2C4L1_rep2_neg	F2C4L1_rep3_neg	F2C4L1_rep4_neg	QC_1_neg_10.ul	QC_2_neg_10.ul	QC_3_neg_10.ul	QC_4_neg_10.ul	QC_5_neg_10.ul	Tissue	Ionization
1	M111T92	110.999	110.977	111.005	92.033	88.825	135.483	57	35	1191.51	1466.29	1113.77	897.14	1426.25	1753.19	2259.35	1007.24	1708.78	1897.27	1810.71	2295.99	1118.49	2698.55	2653.41	1166.46	2424.53	775.29	207.414	1587.19	2836.17	2393.98	1608.07	2008.98	1498.49	1856.68	1027.76	1375.85	1235.61	1529.07	1443.84	383.126	1175.47	1339.17	324.76	771.386	934.078	L1	neg
2	M113T118	113.013	112.973	113.024	117.517	10.672	145.607	86	35	1865.24	1027.31	1028.81	1958.35	1790.15	331.879	1672.67	1381.69	1260.22	694.925	744.916	376.877	692.923	1488.82	840.662	240.288	1034.77	1143.83	835.459	521.301	317.881	255.909	285.482	487.323	1609.22	977.708	469.303	1246.11	1284.6	369.624	1470.47	1191.56	2968.31	3788.66	2357.33	2187	2943.97	L1	neg
3	M115T104	114.991	114.967	114.999	104.498	92.033	148.349	95	37	4838.91	6539.59	4951.68	3701.52	5490.98	4971.52	6270.74	5503.44	4347.81	4051.24	789.604	2508.45	3916.69	4413.29	6381.79	2387.45	576.768	3299.85	6081.31	687.11	3778.85	2970.84	1668.67	2863.8	780.799	2468.31	3178.34	3755.66	1148.84	2251.43	4728.15	4275.14	476.179	5779.79	5041.53	6366.17	5678.45	L1	neg
4	M117T91	117.008	117.004	117.017	91.256	88.799	117.163	45	33	1740.71	547.138	1826.23	1588.57	2132.19	1543.88	2337.92	2308.43	1378.53	2586.64	2488.11	2873.73	4021.11	3698.17	3463.61	2515.47	3100.45	1670.63	866.926	1990.31	3230.02	2514.96	2673.74	2507.42	1910.12	1474.58	1254.25	1930.3	1411.35	907.983	1813.32	2737.26	616.821	415.553	1018.31	619.49	417.682	L1	neg
5	M119T115	119.024	119.021	119.031	115.441	110.799	132.778	49	37	27733.1	18449	23970.3	20065.4	18156.2	8588.7	15968.8	20644.9	15631.4	15787	11467.4	13920.2	11379.1	9391.14	14812.3	14180.2	9995.12	19400.8	13701.8	10841.3	3819.22	5824.69	4593.7	5380.21	18023.3	12087.6	18076.6	16263.8	14284.6	13493.5	14052.2	14509	27902.3	34339.9	34333.2	26072.8	30072.5	L1	neg
6	M120T116	120.028	120.021	120.035	115.667	113.278	120.462	31	23	1270.11	743.939	907.087	574.23	578.694	281.902	655.896	498.581	309.913	570.225	309.397	613.788	447.01	673.925	402.517	325.418	355.558	655.518	406.687	341.057	119.153	59.602	145.228	115.197	297.034	367.16	843.904	570.977	568.974	604.042	448.276	482.389	302.863	1406.73	921.921	897.664	1241.59	L1	neg
7	M127T139	126.992	126.985	127.064	138.852	97.653	142.9	39	27	712.354	470.063	290.791	818.032	637.764	528.634	427.512	255.807	462.054	560.171	748.997	339.953	631.757	508.109	205.747	667.8	383.156	714.268	403.691	1059.71	292.834	412.749	247.924	280.448	728.309	517.385	1036.69	460.836	1050.8	618.049	558.401	431.275	335.883	1201.87	1109.31	963.102	627.059	L1	neg
8	M127T11	126.99	126.987	127.027	11.172	10.673	23.351	35	35	986.094	1128.85	1045.16	1070.34	1070.69	1015.66	1072.29	1052.4	976.3	1066.68	1057.67	1108.55	1088.95	973.797	1029.64	1223.86	1029.56	896.992	605.908	960.566	940.168	0	386.653	1011.27	881.909	992.261	1099.21	1106.27	25.5383	986.25	1018.81	1020.81	1052.17	709.386	1155.62	1175.83	927.646	L1	neg
9	M128T151	128.06	128.018	128.069	150.985	99.508	163.139	31	21	973.764	294.294	492.041	776.007	2218.88	1108.94	1939.99	1158.54	1750.27	3145.08	2879.68	1340.74	6067.48	9146.09	15300.9	3795.24	1220.62	761.793	552.438	234.852	1681.52	6081.16	2829.58	6895.47	614.591	347.59	1209.61	644	541.92	605.528	357.035	773.807	641.897	2050.59	910.46	1580.43	691.15	L1	neg
10	M129T143	128.949	128.945	128.955	143.448	133.367	151.416	48	34	7338.53	1278.89	698.337	2586.28	7150.46	5756.86	2965.31	4310.24	3685.65	3953.44	7517.38	2675.97	5791.36	1141.37	3025.81	5260.24	1893.91	5500.55	7278.74	4081.94	2699.9	2859.89	2654.59	4590.32	6707.08	3321.39	4196.41	5173.68	3568.57	1699.83	3552.89	4496.7	5311.13	924.231	6477.04	13084.6	6987.78	L1	neg
11	M129T91	129.007	128.994	129.113	91.499	89.908	191.096	61	37	151265	148800	154242	119109	106601	70177.1	86256.2	90458.4	107503	95537.2	79162.3	79382.7	68306.6	88075.6	81004.1	63398.4	115785	89867.5	103220	109528	58543.3	51136.4	45881.3	57423.4	44355.8	46320.1	40611	35473	50410.5	49474.9	31026.2	70628.1	204985	229665	223131	203496	219593	L1	neg
12	M130T91	130.012	130.007	130.083	91.499	86.934	178.7	59	37	8573.1	8475.81	10332.9	8310.17	6687.13	4206.85	4768.56	6357.38	6199.84	5291.15	5088.29	5164.5	4249.02	4536.03	5005.95	4675.28	7425.04	5472	6847.04	7226.12	2845.1	3167.51	3130.74	3557.13	1328.21	2751.17	2312.39	1795.64	2698.44	3247.67	1648.27	4308.74	13587	14891.6	15353.5	12444.5	12917.7	L1	neg
13	M131T113	131.024	131.001	131.068	112.87	87.521	172.231	70	31	817.539	489.733	2347.31	953.77	1252.12	612.315	429.112	891.038	880.575	376.952	206.247	667.357	696.928	958.841	672.43	600.271	473.256	464.295	607.511	5594.77	232.278	568.947	247.912	418.697	639.117	236.378	528.379	409.654	458.785	231.462	788.462	477.867	83924.3	95382.6	92848.1	62325.5	66189	L1	neg
14	M132T109	132.029	132.015	132.062	109.167	98.839	132.17	66	31	562.843	1250.03	1977.06	1172.84	728.874	517.669	794.977	524.198	462.66	627.806	986.767	421.921	712.449	724.001	885.179	562.723	474.163	236.42	263.979	777.278	291.889	484.291	728.118	496.86	455.279	409.208	449.269	430.264	316.061	238.924	187.792	324.003	5236.61	6405.53	6645.4	4834.37	5491.77	L1	neg
15	M133T95	133.003	132.993	133.014	95.2785	89.003	167.676	66	37	106800	122471	103922	58159.6	100566	80900	88322.1	97114.9	83769.1	82219.2	81457.2	91048.7	109832	127779	86441.1	70328.5	82864.7	73417.4	89545.2	70177.6	46604.1	42919.4	46457.3	46348.5	84208.6	72727.6	77291.6	103432	83755.2	75499.6	79805.4	76823.2	49936	112799	107486	94023.9	100213	L1	neg
16	M134T95	134.006	134.003	134.013	95.195	92.186	112.675	45	34	4431.81	5710.83	5216.58	2682.35	5022.32	3439.83	1943.01	5786.43	2395.31	3439.79	1514.32	4252.94	5419.96	5272.24	4542.95	3399.03	4694.92	3514.3	3455.37	2183.16	1355.85	953.904	1950.16	2043.13	4360.03	2238	3252.87	4476.72	4267.76	3211	3525.03	3474.53	4003.37	3598.79	4978.59	4744.39	3671.11	L1	neg
17	M134T506	134.036	134.033	134.04	505.708	463.705	530.331	22	19	1309.6	253.838	1576.86	672.29	244.811	93.1184	802.52	186.761	1230.08	829.605	273.865	526.701	735.418	365.511	459.551	158.19	122.721	54.0972	21.5344	155.186	194.811	403.672	419.17	42.0756	66.6064	22.5405	98.1764	10.016	75.6359	19.5351	48.0864	70.6269	1468.96	618.856	4416.71	13761.7	15245.3	L1	neg
18	M135T101	135.016	135.005	135.026	100.522	92.948	118.618	79	37	9802.23	8535.16	11364.1	7457.1	6538.98	3779.35	2793.59	3796.67	5650.64	5094.36	5093.08	4339.42	5364.64	6822.82	5989.74	3408.95	2777.44	4188.38	3543.83	1721.9	2425.11	5724.85	2974.75	2995.43	3857.99	5014.34	4173.22	4186.38	4099.15	6059.45	5141.62	6157	6737.07	8128.51	8778.31	7593.39	7392.8	L1	neg
19	M137T487	136.98	136.907	136.985	487.445	362.32	503.407	24	19	595.773	574.23	1433.34	701.911	1110.44	586.311	1087.95	1488.93	1454.82	518.565	757.446	1602.68	541.689	1510.31	947.636	635.312	120.69	594.99	109.684	139.737	270.96	313.036	107.681	362.109	419.205	417.702	205.824	263.438	188.32	729.697	508.388	191.281	473.101	546.209	275.858	222.355	329.548	L1	neg
20	M137T116	137.012	136.985	137.021	115.688	99.376	119.484	49	37	5977.97	8008.43	5890.49	5743.67	11913.6	10167.8	10276.1	11415.3	10385.8	7556.93	9295.64	9164.64	12851.4	12297.1	10842.6	7528.15	5611.84	7455.58	4181.03	7498.48	9723.15	7590.63	9313.21	6858.83	6875.44	8734.65	6449.1	6126.64	6825.01	5812.82	5966.71	7512.5	3278.93	3744.38	3715.89	2333.58	3351.12	L1	neg
21	M138T116	138.015	138.011	138.021	116.146	113.355	118.073	23	19	314.867	714.383	327.416	581.177	720.425	396.027	645.273	302.863	592.789	519.191	317.904	433.551	862.608	860.112	372.02	378.412	284.914	474.289	267.445	267.99	513.66	374.686	331.059	273.997	317.08	462.339	416.146	290.532	412.173	326.533	628.576	585.99	110.641	340.954	104.132	140.255	184.335	L1	neg
22	M139T104	138.992	138.962	138.999	103.996	95.181	108.217	42	37	20501.1	19752.2	20384.2	18320	24422.8	22426	24890.8	22449	22407.3	24609.3	22484.2	28315	24569.4	22981.8	25135.1	18813.9	13231.6	7719.81	8799.87	7688.66	10206.5	11636.8	8680.87	11599.8	10324.7	8701.13	12447.5	8601.81	9880.15	9782.17	9035.96	10322.7	18584.6	13884.6	12728.2	5620.24	3248.06	L1	neg
23	M140T104	139.996	139.992	140.003	104.083	101.944	105.818	43	35	1557	1037.77	1259.59	560.747	1736.08	1173.59	1905.42	1834.37	1946.17	2260.35	587.282	2190.34	579.926	2173.24	1748.75	1368.77	667.416	673.107	898.91	567.52	340.909	755.777	429.686	472.279	431.238	341.606	812.988	263.939	571.934	507.922	508.86	916.126	1506.96	1009.4	1208.64	631.532	461.279	L1	neg
24	M141T140	141.005	141	141.013	140.063	116.997	148.622	52	37	13687.2	883	16935.6	20611.9	14345.1	14142.2	7932.4	15920.2	16311.8	10539.2	11558.2	11662.3	14417.4	16426	8628.22	16585.5	9545.24	4712.15	7960.45	6193.42	6680.71	5051.77	7694	4946.53	6852.33	7315.59	6730.29	6109.46	9569.78	7168.45	6795.94	9201.5	6610.98	3873.55	3611.68	1190.78	4186.66	L1	neg
25	M141T11	141.006	141.002	141.013	11.172	11.162	17.209	36	34	2569.7	2462.78	2529.63	2186.07	2895.97	2414.44	2688.89	2668.33	2426.89	2550.83	2533.98	2507.55	2708.42	2448	2646.82	3141.63	2556.6	2061.49	1259.15	2096.42	2055.69	154.277	114.203	1869.75	1881.6	3651.46	2504.5	2225.94	121.694	2287.98	2131.14	2012.44	2574.86	1728.26	2646.2	1549.59	1991.34	L1	neg
26	M143T137	142.981	142.961	143.03	136.709	24.402	209.927	172	37	16745.1	16652.5	18882.4	16422.4	20055	28008.4	1868.74	16180.4	19364.1	1024.82	5709.02	2157.09	9276.62	12835.8	9696.83	9555.61	2130.4	6749.23	11860.6	4279.25	5523.09	2440.48	2284.15	1102.89	13305.2	2641.02	4274.22	1707.23	2693.71	5121.04	2688.8	1581.03	37775.5	17755.1	16235.6	15945.4	11379.5	L1	neg
27	M145T148	144.948	144.942	144.959	148.007	135.028	152.234	35	25	0	681.407	8.51275	0	0	0	855.639	0	107.161	807.575	470.063	876.667	0	96.096	1095.59	601.721	539.924	1140.05	774.546	936.747	507.175	1231.46	741.796	0	13.0208	710.182	445.211	547.456	281.45	704.626	436.122	551.1	840.619	653.37	432.518	0	667.628	L1	neg
28	M145T116	145.046	144.96	145.09	115.641	92.948	195.03	88	37	8971.95	12640.3	4395.12	12016.5	5537.31	4905.3	4601.35	6608.14	3603.13	2532.03	3798.38	3377.15	5020.95	5844.5	4497.99	3680.9	3456.81	1685.47	2821.7	8092.22	2623.99	2611.56	2015.29	3249.18	2828.34	2147.25	968.658	1652.29	1820.62	2044.4	973.701	2087.32	76756.6	86430.9	90050.8	56971.2	63176.7	L1	neg
29	M146T100	146.033	146.027	146.059	100.354	98.059	116.672	56	37	7232.83	9837.66	7435.38	7383.72	6881.68	9576.75	6496.29	5357.63	5415.33	2367.15	4676.73	5404.17	7234.89	6421.55	4719.45	2782.97	6040.42	3690.82	4014.41	3863.09	2389.36	3157.6	5696.21	4113.98	2811.04	707.13	1956.76	2645.45	1866.39	1666.32	2728.09	2543.07	11269.7	12469.4	12695.6	10207	9978.8	L1	neg
30	M147T100	147.019	147.014	147.049	100.187	90.408	129.5	61	34	5184.04	3470.91	5316.4	4147.13	4537.61	1060.91	3071.33	3717.64	4411.71	2001.9	985.649	1692.53	6111.13	6193.31	5053.06	2049.23	6419.68	1089.87	1136.52	960.034	4973.32	5934.93	1855.87	4189.25	6111.39	2133.41	3017.89	6054.36	2689.98	2975.2	5726.63	3447.57	856.14	1580.18	713.57	2748.44	2704.59	L1	neg
31	M149T116	149.033	149.03	149.041	115.587	99.357	134.345	69	37	12562.9	9587.29	10465.9	10268.3	10084.2	741.487	10331.5	11573.1	274.438	7823.34	6673.5	7189.84	7759.76	12141.4	8035.67	7749.09	7620.41	9261.17	5408.06	5476.04	3806.62	7158.31	9490.57	2986.69	12144.8	7297.99	10033.2	9887.45	9437.29	10021.3	9170.2	7418.62	16734.5	22055.2	19716.3	14923.2	18394.3	L1	neg
32	M151T117	151.047	151.03	151.054	117.024	115.599	132.876	43	33	2655.35	2800.92	1063.18	1176.07	1727.11	1131.93	1234.08	771.9	844.084	706.908	776.931	226.271	1793.3	868.992	1419.89	1131.88	1121.39	833.769	478.319	213.341	537.16	501.347	619.49	545.433	709.799	549.44	292.083	893.51	863.921	972.117	667.184	318.135	1009.71	845.125	890.47	786.862	644.589	L1	neg
33	M154T153	154.039	154.034	154.058	153.148	131.983	164.171	33	25	321.875	326.422	255.3	565.282	193.25	290.409	486.594	372.982	644.793	892.153	321.428	947.742	2295.97	1204.06	908.174	2420.99	234.886	659.084	318.082	536.274	488.632	351.602	541.504	342.055	1843.15	369.15	587.505	1557.02	478.837	2310.91	504.211	212.374	847.48	2640.91	3402.52	4068.19	5438.42	L1	neg
34	M155T96	154.992	154.982	155.024	96.195	88.987	137.548	90	37	1073.93	1076.08	955.591	1446.81	1049.31	2461.63	1049.31	1399.05	529.635	3776.03	3581.47	1197.52	804.464	6505.43	6449.09	4468.52	1039.88	1681.08	2026.33	2448.74	2788.08	4118.72	4088.8	893.06	1475.96	1982.39	775.238	2605.84	1159.53	1444.31	640.022	2266.27	825.737	776.887	998.998	413.59	306.49	L1	neg
35	M157T141	156.981	156.964	157.044	140.952	14.764	271.2	133	37	136863	147889	173254	112770	130812	147127	184154	106818	128292	109141	163505	167852	137954	187068	157458	170828	128589	67883.1	101440	111576	78871.5	72168.6	78583.8	68046.6	68957	112761	106363	96659.8	80956.5	86038.8	61809.4	112721	214564	178627	178257	64050.6	140677	L1	neg
36	M158T133	157.988	157.977	158.044	133.405	108.779	151.653	93	37	7844.18	7697.4	5779.83	5620.3	1906.33	1395.43	8119.93	4759.72	849.06	6072.26	5265.89	7853.26	6857.98	5892.35	9106.07	8367.6	6067.38	2159.59	4569.68	5326.36	3395.92	3312.79	3073.84	3698.72	3936.21	4717.78	5683.48	776.55	3642.77	3978.16	2653.58	325.019	6066.9	4904.69	8228.41	2519.47	1842.19	L1	neg
37	M159T138	158.995	158.963	159.025	137.526	95.214	221.947	128	37	14164.9	14774.4	13826.3	12534	14310.2	17440.8	18302.9	12170	11795.6	11401.9	10082.1	5941.25	10852.4	14139.3	11459.8	1436.17	15679.5	8948.72	692.606	6756.95	10254.1	9338.28	393.128	8161.47	7781.71	1173.84	9270.14	581.93	7790.32	3690.86	7382.34	2959.42	18925.8	10578.9	9490.65	2060.11	14745.8	L1	neg
38	M160T112	160.029	159.97	160.046	112.302	106.825	195.142	45	28	565.206	692.83	337.404	476.094	495.566	967.449	950.314	328.894	994.241	532.532	386.515	951.45	558.744	636.694	792.99	616.713	1256.88	723.704	374.598	256.41	270.216	661.155	571.979	1010.77	568.429	440.8	911.039	1106.93	345.69	951.979	444.74	905.857	629.254	625.833	233.326	1186.87	425.708	L1	neg
39	M161T117	161.014	160.93	161.04	116.623	16.666	235.489	102	37	21286.3	14852.3	17486.8	16622.2	16249.6	7162.44	14767.4	18349.5	11681.2	11152.7	9047.84	11094.2	8272.52	14809.5	9351.14	10259.8	5576.41	14150.7	9226.79	7080.88	2564.23	803.828	3321.08	4298.91	14500.5	7791.07	13068.7	12745.7	10498	9997.9	10461.6	11257	30164.7	37929	35447.5	25868.3	29557.7	L1	neg
40	M161T396	161.028	160.929	161.038	396.267	260.841	529.428	95	35	5291.84	5737.16	4174.44	5376.93	8278.02	1061.2	7113.54	6617.82	7107.31	7144.67	6565.14	5418.89	7304.06	7457.78	7947.92	5813.97	1342.61	737.349	1558.69	311.856	1561.67	993.736	1682.19	1523.61	2065.15	1523.51	1095.82	549.961	891.025	1278.51	1392.32	332.03	1201.48	2761.55	3224.15	697.644	226.362	L1	neg
41	M162T116	162.036	162.03	162.044	116.136	112.658	119.089	38	25	798.871	1019.72	649.779	508.125	752.452	367.952	602.273	483.143	650.9	769.446	544.699	481.618	357.96	494.617	645.382	373.448	545.356	793.745	460.758	400.686	215.777	341.084	74.1269	249.928	829.472	497.351	618.488	642.569	651.021	452.328	469.365	407.255	860.983	3119.39	1084.27	994.655	1392.82	L1	neg
42	M163T127	163.03	163.01	163.052	127.269	97.597	135.969	81	37	3125.51	4172.21	4994.99	4445.25	2038.94	1238.73	2035.82	1561.32	3230.97	3490.83	2808.61	4209.94	3589.91	3409.83	6477.17	2959.3	557.168	1535.76	1606.71	1216.5	1744.49	1445.44	2031.98	2337.93	2425.6	2613.35	3803.67	2197.26	916.198	1636.15	1347.68	1365.18	3044.87	1589.18	1699.35	842.809	1089.69	L1	neg
43	M164T331	164.057	164.052	164.062	330.656	326.889	339.599	22	19	105.131	596.274	89.6119	193.742	395.994	1794.3	187.257	1344.07	209.261	1358.22	744.429	144.699	372.473	1240.58	336.384	463.617	509.372	461.319	169.799	50.0588	43.5761	55.5914	9.01482	47.5838	489.384	557.891	12.0212	167.275	803.927	1256.83	660.163	419.239	211.764	1198.1	750.357	29.0512	623.872	L1	neg
44	M165T109	165.022	165.003	165.065	109.278	97.626	136.804	110	37	6208.3	14599.2	487.149	3249.7	532.709	10131.5	466.621	458.611	14419.8	13880.2	1920.56	794.009	13249.2	13958.7	398.478	11556.9	2060.49	3697.9	10773.1	8159.83	1479.72	11170.1	1398.33	10122.1	14578	16366.7	1661.34	707.509	1588.94	16386.8	15609	1752.3	13585.8	470.783	16331.3	2046.75	14566.4	L1	neg
45	M166T101	166.03	166.025	166.038	101.352	99.607	102.844	35	33	953.224	732.837	688.847	274.329	346.933	363.985	560.64	526.657	650.327	652.802	728.395	602.266	508.621	699.979	907.746	258.31	334.978	553.41	515.323	208.333	530.135	380.121	359.574	364.582	512.267	778.263	628.576	1088.77	738.327	1332.72	433.257	839.371	428.514	856.14	688.155	629.028	830.866	L1	neg
46	M167T108	167.017	166.955	167.027	108.178	89.97	134.448	73	35	287.383	412.049	603.452	300.3	448.097	505.622	1414.88	1145.02	1017.79	337.393	591.287	1022.33	534.14	618.286	3391.23	5997.12	337.089	272.954	976.171	1588.35	405.015	374.623	441.686	293.02	1052.68	418.65	426.738	604.016	365.138	1456.51	509.882	346.615	520.193	723.343	340.425	458.293	254.907	L1	neg
47	M169T95	168.968	168.962	168.988	94.641	91.956	137.804	43	28	578.222	840.049	638.718	447.036	1114.89	956.668	390.019	880.172	1244.55	470.078	394.973	903.082	1569.01	1213.52	1266.63	1901.9	988.545	314.049	512.331	514.322	1277.36	571.02	1353.28	797.916	3018.88	1342.28	2414.72	2425.65	1761.93	657.55	2049.48	766.922	397.496	602.741	504.441	468.26	324.54	L1	neg
48	M171T13	170.819	170.809	170.827	12.671	11.167	17.179	27	24	394.951	402.502	958.911	1372.52	596.474	621.617	443.006	481.577	707.271	694.748	1226.34	345.627	862.649	268.822	634.64	698.141	870.738	651.584	1158.81	906.754	556.712	86.1548	123.772	1613.1	1256.76	859.215	351.78	895.43	121.743	757.613	1382.26	911	376.376	905.336	715.5	402.142	1180.57	L1	neg
49	M171T113	171.049	170.991	171.06	113.349	96.064	129.526	59	34	6327.32	4332.79	6496.79	9060.52	5272.7	7597.48	4759.84	6630.15	5934.59	4536.94	5379.35	7893.76	4853.67	4851.3	4710.64	9169.49	5169.65	3201.11	1359.67	3638.81	1682.74	1509.41	2046.87	1426.87	3988.97	1881.68	2591.9	891.984	3867.25	306.51	3373.73	1746.58	3591.22	886.18	358.418	527.937	442.737	L1	neg
50	M173T107	172.994	172.93	173.008	107.354	11.173	298.897	168	36	26996.5	29274.7	27316.2	24154.1	17910.5	2310.84	108153	6563.86	115175	22330.2	26515.7	22607.5	82255.7	1791.86	17874.5	77310.6	107675	18029.5	81928.8	699.697	13385.7	18576	51672.4	74384.3	9189.51	3380.4	10559.1	8043.64	10780.6	13150.2	5992.47	4928.37	219424	13642.6	39725.5	43614.6	38533.2	L1	neg
51	M173T493	173.027	172.936	173.036	492.685	426.227	529.423	42	24	750.474	1018.32	2222.78	3011.41	1467.91	1239.52	212.254	451.086	928.613	2237.42	180.216	1257.11	2591.88	2452.44	3043.3	1276.25	450.399	477.954	629.568	936.514	929.123	847.061	1449.96	858.97	825.465	936.582	3412.2	770.819	2300.17	637.991	2390.68	1372.72	286.372	2284.83	1525.83	647.077	1955.92	L1	neg
52	M174T112	174.004	173.96	174.093	111.501	88.81	178.794	111	37	1406.82	1354.25	1434.91	1598.46	1222.13	1116.34	998.83	1065.28	1914.97	371.445	1508.96	1579.47	1469.33	2698.87	1805.47	1557.87	355.067	229.867	349.081	843.869	886.18	684.138	237.474	971.712	673.222	598.194	1156.95	596.542	1224.62	706.754	1701.95	623.745	487.649	866.081	702.279	475.831	1235.74	L1	neg
53	M175T101	175.002	174.962	175.142	101.345	12.655	196.355	110	37	2213.34	90270.1	1394.86	424.008	37839.4	71203.9	91235.3	8828.14	92109.1	82070.5	111154	98366.2	233945	230881	169006	212169	54223.5	55707.6	39539.2	155096	78492.1	598.429	138391	79481	423024	319050	244671	329524	186795	161906	298760	104077	604.224	2430.59	711.109	486.559	283.065	L1	neg
54	M176T464	176.026	176.019	176.033	463.855	426.833	526.108	56	37	40680.7	37181.4	46560.5	30411.1	37873.1	23109	28406.1	37554	73328.5	55204.9	42102.8	60172.1	56112.6	63523.2	56870.9	38492.1	32422.1	19553.5	16308.8	18565	20853.5	18387.3	30485.4	23559.6	34649.6	32622.3	52299	36701	26246.3	41217.3	46067	46997.5	31257.5	31145.6	43268.4	15008.4	27538.2	L1	neg
55	M176T379	176.027	176.02	176.035	379.168	365.103	391.21	43	33	7133.5	5681.38	11658.1	5310.13	5529.08	2067.08	4914.77	6251.42	5711.26	3404.71	3763.76	2013.04	6114.27	2408.83	5705.33	4196.74	2171.76	2271.34	1083.57	2314.97	1517.62	2209.3	1585.38	1998.89	2828.21	3629.5	4001.37	3480.67	2587.33	3628.04	2530.63	1993.38	22800.5	25557.5	26591.7	13323.7	17704.1	L1	neg
56	M176T102	176.014	176.01	176.02	102.044	101.332	110.736	31	28	411.502	6664.97	361.481	258.816	2508.66	5212.77	5695.33	363.484	6855.3	6149.95	7756.97	7708.41	16868.3	17174.7	12234.3	16237.5	3986.38	4027.44	2903.19	12399.8	5882.3	208.847	10828.6	6279.06	31578.7	24026.8	18669.2	26196.8	14108.8	11759.1	22771.3	8262.75	374.499	161.715	281.75	161.268	85.6425	L1	neg
57	M177T460	176.529	176.524	176.537	460.103	371.576	496.536	63	36	6763.1	6187.82	10977.1	1387.71	6225.77	3656.28	228.774	553.237	13571.3	394.525	8088.1	11909.1	724.368	11370.2	3240.66	7545.79	6610.27	3086.14	3420.73	3181.16	3041.02	2504.05	5754.51	1561.45	5955.12	6456.24	10067.4	3048.01	3371.96	3948.2	7774.7	7500.55	3274.86	3464.73	8004.44	560.896	4184.46	L1	neg
58	M177T102	177.024	176.96	177.035	101.621	93.438	209.946	84	37	7302.75	439.439	3476.13	2440.82	4013.51	5472.77	3745.1	2594.8	4086.75	2470.79	4861.97	1721.65	6598.29	6486.14	4516.14	4481.22	9225.42	1320.66	1308.53	2527.79	3017.17	3070.63	4921.14	1663.35	10570.9	4249.44	7037.99	9784.09	4715.74	6303.39	8290.94	9424.52	433.077	896.144	1558.45	440.281	2440.01	L1	neg
59	M179T374	179.025	179.016	179.047	374.274	249.976	452.906	66	29	323.888	678.791	6023.08	673.328	302.362	506.2	955.645	598.297	664.296	2035.71	1381.34	502.102	827.492	2648.92	1283.6	701.341	367.128	710.2	996.459	331.463	991.697	251.001	624.555	778.816	2420.41	277.944	1695.87	1418.9	2662.75	448.758	3171.93	1745.95	15577.1	12940.9	13293.9	9767.98	9606.89	L1	neg
60	M179T116	179.04	179.02	179.05	115.592	96.097	182.561	110	37	240290	154183	196179	157393	160768	79830.6	154932	189098	126651	127941	130155	120379	86387.9	161922	148660	133258	94714.3	144446	105705	71553.1	32063.5	43672.2	36577	46879.4	142984	119003	128371	157009	111050	87835.8	103841	110566	310772	369045	372272	240616	287128	L1	neg
61	M180T116	180.045	180.039	180.053	115.655	100.974	126.634	47	36	16508.1	11161.4	14997.2	11778.1	11289.6	5290.39	11626.5	12663.3	8412.25	9470.9	7924.39	8585.72	6949.23	12175.9	7721.78	7150.07	4616.37	10958.1	7767.74	4873.28	2191.19	3057.31	1720.29	2793.78	10256	5764.63	10322.3	8820.41	8449.67	9685.12	8252.94	8708.54	24156.6	28334.9	26763.6	17371.8	21568.4	L1	neg
62	M181T113	181.045	180.999	181.058	113.046	40.209	141.861	98	37	5145.85	1881	1869.54	942.255	6418.34	3174.9	1922.24	3662.07	2488.66	3591.28	1830.79	1946.83	3293.69	5120.58	1690.53	3052.31	833.888	3443.9	1548.47	984.966	3228.97	1218.39	3233.81	2084.57	4888.01	4082.17	3104.67	3984.07	2359.86	1972.56	4032.4	1594.87	1685.74	747.396	6876.08	1259.74	1851.46	L1	neg
63	M183T104	182.979	182.974	182.993	103.962	98.617	115.992	48	37	85624.3	84224.9	84008.4	96975.4	99870	84211.6	103042	97737.7	92424.6	96376	82423.3	115831	91832.2	87722.5	87002.6	71981	37569.2	19650.6	22145.3	17689.3	24390.2	24128.4	28863.7	25179.2	31144.1	22221.3	34092.4	29463.5	25528.4	23793.7	21220.2	27693.5	75565.4	60149.1	58451.2	16061	15774	L1	neg
64	M184T104	183.982	183.977	183.99	104.006	101.272	107.282	41	37	6424.34	6946.53	6958.49	7233.85	8021.97	6916.21	8099.52	8022.12	7541.54	7804.42	6823.94	8659.71	7735.83	7266.93	6513.95	5511.32	1668	1460.55	1969.78	1785.52	1809.21	1453.92	2186.45	1806.01	2646.17	1571.75	2979.25	1876.62	2332.54	1834.8	957.988	1982.33	5932.74	5093.43	5046.81	823.451	1212.07	L1	neg
65	M185T102	184.983	184.966	185.046	102.216	56.775	212.426	63	35	1003.8	924.077	1664.03	348.418	968.709	1460.44	1509.85	713.951	1771.66	781.937	1409.56	1704.15	1385.7	1368.41	1550.92	1094.31	898.805	284.516	305.958	1284.2	368.491	453.292	311.998	267.033	233.874	429.726	1024.7	303.505	587.978	804.893	251.502	339.542	1034.92	312.416	475.932	363.121	425.243	L1	neg
66	M188T111	188.041	187.991	188.075	110.766	108.252	204.798	49	37	1531.75	2546.82	2388.1	2026.06	2756.52	2564.92	2474.7	2538.81	2227.38	2163.09	1773.8	2410.43	3073.91	2354.02	1218	1883.3	2101.26	1863.19	1596.08	1026.16	1054.86	869.947	995.222	984.573	2276.33	2311.89	2864.5	2822.2	3052.18	1845.99	3153.13	2163.84	1399.22	1740.23	1636.62	1820.27	1552.62	L1	neg
67	M189T116	189.023	188.971	189.043	115.953	92.649	205.94	79	33	1663.66	474.092	724.39	339.907	375.876	2467.29	1830.38	292.35	742.89	1132.39	1345.64	3908.77	2119.59	303.364	550.233	285.363	411.116	570.965	576.363	373.597	352.469	403.716	314.493	404.577	228.866	631.038	309.117	377.632	932.552	463.794	455.258	420.72	340.389	388.017	296.237	626.662	274.438	L1	neg
68	M191T102	191.014	191.001	191.047	101.502	89.908	254.713	136	37	223852	120579	267467	236442	181963	95600.2	116337	172835	61442.3	82319.6	78613.7	96206	46094.2	66771.9	68618.9	54715.9	36644.9	77800.1	85691	28164.5	42124.6	48395.5	54600.3	52813.6	37382.3	55489.7	64279.3	29783.5	74734.8	67172.9	46812.7	133749	217973	282260	272364	254971	263905	L1	neg
69	M191T460	191.041	191.014	191.048	460.27	299.871	530.382	78	33	283.84	174480	177747	187680	163271	166715	101875	46039.8	98806.6	77299.6	224449	65373.7	190838	190886	213025	140844	196046	139790	136376	154578	91810.6	134128	149185	161866	158923	226839	232257	148395	152028	97223.7	184237	198379	90226.6	162651	145265	145488	127416	L1	neg
70	M192T101	192.023	192.003	192.153	101.016	88.788	130.535	108	37	21968.3	11510.9	25565.6	19015	13684.4	9362.6	9816.26	13676.9	6392.45	8134.79	7019.85	5371.76	2521.88	10016.5	7058.07	4261.82	1624.95	6584.12	6274.85	10152.6	4688.56	3215.64	740.683	16989	1601.99	2697.99	5834.06	1649.88	4916.59	6067.91	2233.97	10417.1	17047.8	22229	22706.5	20618.7	20743.5	L1	neg
71	M193T143	192.942	192.712	192.95	142.905	89.314	196.444	40	27	1133.57	289.347	1352.35	278.334	3203.28	2369.25	346.554	1562.45	2780.07	1848.72	2598.89	3545.51	3075.69	3081.92	731.504	2098.15	2184.54	2270.12	2386.9	466.533	2587.63	1020.22	1910.12	339.527	2395.62	2788.21	2157.02	2572.2	2413.82	2543.77	1107.66	3341.78	3968.54	1444.87	2912.2	1279.6	1259.84	L1	neg
72	M193T490	193.036	193.03	193.05	490.368	399.167	530.404	40	29	909.656	618.824	1085.78	1437.33	1893.41	1060.91	620.385	345.46	378.933	1429.36	1679.19	1034.38	2442.15	2540.71	666.387	1250.67	880.953	613.725	412.659	632.543	496.819	1034.29	220.853	452.781	1023.7	541.934	779.835	2104.65	831.358	1944.87	705.775	2789.59	2730.95	2953.35	2240.69	368.602	2513.09	L1	neg
73	M193T100	193.023	193.004	193.051	99.84	88.147	133.328	103	37	6236.47	3669.28	2431.38	2095.01	2997.92	1959.3	1876.14	3932.05	1265.02	1563.37	997.328	3085.44	991.188	2189.78	748.748	1371.49	967.656	1419.86	1670.86	2724.42	638.547	1648.69	987.077	4364.91	504.306	757.21	1187.69	1295.22	909.297	307.614	1368.19	2147.43	5427.51	5341.11	4379.39	1233.55	3574.62	L1	neg
74	M195T98	194.917	194.887	194.934	97.635	47.731	209.021	97	37	6273.27	5858.3	4241.21	1859.73	4430.31	4384.47	4075.43	5737.68	3774.02	5403.17	1171.56	2066.91	9396.76	5312.53	4335.56	3092.62	2418.95	3756.5	4188.17	2714.24	1437.17	1617.19	1644.74	1369.69	3439.34	1348.81	805.608	1885.23	3016.02	2588.43	3818.23	966.043	3614.81	2825.76	21369.6	3877.54	4530.04	L1	neg
75	M195T101	195.035	194.972	195.045	101.095	10.672	131.907	62	37	17898.6	17336.9	21021.2	14615.5	18758	17334.7	19874.2	18712.1	19703.9	16587.4	17793.6	17454.3	18774.9	18471.8	17427	16867.4	13916.2	13052.2	14050.7	12988.5	12630.1	13418.4	16199.9	11743.9	23448.4	24040.2	21846.5	23520.6	23963.3	20319.8	25926.9	25363.5	14901.3	18864.6	17735.4	16770.9	15914	L1	neg
76	M196T101	196.039	196.033	196.049	100.893	98.962	103.706	45	37	1112.86	1167.8	1189.03	1186.52	955.541	1090.89	664.329	1266.13	1615.09	913.115	1423.45	716.818	1464.9	1392.81	1150.91	850.971	837.755	1006.76	394.09	897.035	429.051	642.623	669.093	713.187	1603.4	1306.2	1590.8	1606.78	1071.87	1193.57	2447.04	1390.91	734.449	1003.79	887.306	465.313	1415.83	L1	neg
77	M197T111	196.971	196.9	197.041	111.463	89.938	143.797	104	37	940.127	966.466	367.467	687.598	1300.53	1285.21	609.812	1798.84	1484.83	523.654	2094.79	968.731	2836.54	2563.15	2006.04	2121.65	1480.72	721.81	607.993	830.904	872.127	1157.88	1383.78	1253.16	1843.64	2284.91	1680.91	1652.33	474.289	925.101	1703.48	586.053	400.071	448.56	948.684	479.283	941.567	L1	neg
78	M199T129	199.008	198.998	199.017	129.133	93.136	227.398	89	37	1955.94	3196.43	3352.44	7391.99	4675.9	4878	6937.45	7041.44	4078.57	3514.43	3317.18	4605.13	4470.08	2887.73	2483.63	2057.66	5172.98	1815.22	1668.32	2937.53	1962.83	2022.33	2754.78	737.178	2665.86	4370.59	5107	4978.45	5651.75	5028.84	3501.9	4592.65	3314.76	3605.08	2217.16	1465.24	2525.79	L1	neg
79	M200T115	200.039	200.01	200.05	115.399	95.672	131.907	51	33	1832.81	3822.15	2424.5	2163.2	1726.36	2984.29	2200.86	2094.59	1348.8	360.514	1095.84	1021.25	1008.94	2722.05	306.408	884.678	3075.07	348.549	995.189	1320.14	539.185	478.765	1269.05	537.447	737.262	1208.61	852.079	1361.22	1839.62	668.714	1647.4	962.785	374.949	902.602	617.322	429.751	805.908	L1	neg
80	M201T197	201.01	201.001	201.046	196.921	115.305	269.987	48	36	138087	103456	115540	87120.4	99258.4	66550.1	73074	72927.8	92295.2	59002.8	59425.2	65625.1	81569.7	113102	77233.7	52864.3	83664	58163.7	48671.9	51917.8	6436.5	44427	19511.8	37393.5	20776.1	73839.5	271.983	53498.2	64136.6	33764.3	34479	42486.6	128035	179204	182742	80123.9	148735	L1	neg
81	M202T192	202.015	202.006	202.064	191.98	116.044	219.258	40	26	7572.74	20202.3	16367.5	20614.5	18065.4	14782.1	14113.8	14600.4	14445.3	12780.5	12572.4	13417.8	20167.4	12301.9	13479.1	8736.13	570.497	3576.48	3461.29	243.906	1306.26	1755.02	3459.04	1572.7	2446.7	2625.01	1113.71	4453.24	2670.46	493.344	465.761	5649.16	27278.5	34061.2	38971.8	11220.3	22949.4	L1	neg
82	M203T98	202.998	202.965	203.047	98.3575	11.17	182.792	100	37	3506.5	15485.5	17287	14236.8	17008.1	11334.9	2580.78	14474.6	17750.8	14379	16239	17835.2	15697.6	16842.5	18885.7	13152	8339.69	8996.8	9450.35	8320.74	700.549	10303.4	9734.56	8950.89	12709.8	10485.8	13107.8	12012.5	11763.7	12802	13221.8	11665.6	13838.2	13764.3	14022.4	11222.5	11560.5	L1	neg
83	M203T195	202.996	202.966	203.008	195.23	184.493	241.073	31	24	13924.1	1643.69	1322.76	1913.43	18703.3	11626.9	10383.3	9584.44	297.356	8496.53	9167.07	7585.35	10994.8	1547.86	5458.59	6092.91	1337.22	1226.04	1919.85	772.234	1114.95	1182.01	321.562	1290.82	1037.88	2326.45	1233.35	417.194	604.466	1062.2	5231.86	725.448	23087.7	787.918	37035.4	26767.6	3322.98	L1	neg
84	M204T111	204.018	204	204.08	110.558	93.095	200.14	79	37	841.551	1023.86	807.942	1646.02	1202	383.993	1246.08	2462.95	1100.47	2281.79	2673.56	2971.15	1033.88	1953.38	2915.08	3213.74	686.142	584.973	553.83	608.593	972.666	1379.17	1529.69	1927.3	3275.78	4079.33	3721.44	3882.78	3200.32	2569.36	5562.92	2934.93	1711.71	2402.54	1288.97	1523.26	1381.41	L1	neg
85	M205T133	205.019	204.96	205.032	132.981	93.69	191.587	57	31	10619.7	6856.4	6513.21	8003.63	7845.4	6639.34	6318.07	11253.3	10724.6	9983.02	11758.3	9839.47	9657.04	7178.94	10618.7	6196.43	526.877	5186	4407.39	2554.04	4807.76	2895.32	469.281	5480.92	5065.5	348.58	346.122	2813.41	473.788	3444.52	2295.13	2438.23	1407.22	7236.14	6154.46	4065.51	4347.89	L1	neg
86	M207T101	207.032	206.985	207.069	100.777	93.695	151.408	67	37	5631.46	2764.01	5932.65	4724.96	4136.66	3139.79	4807.76	5321	4144.73	4977.28	3052.42	3371.71	1321.05	2931.4	3981.15	3386.27	1198.76	2775.96	2341.64	1344.77	2299.87	3632.73	2022.61	2766.1	2940.9	4705.91	5602.87	2893.55	3271.16	3439.66	2124.59	6160.93	3713.03	5639.11	4310.05	3429.56	3880.96	L1	neg
87	M207T416	207.034	207.028	207.041	416.006	410.682	436.686	32	27	1180.48	395.131	2769.48	2330.93	1380.9	2224.21	2612.32	875.124	2409.51	1540.52	1496.88	1696.23	1327.67	4144.71	2631.8	4212.76	3691.72	350.09	773.852	4269.93	3369.15	2521.53	3657.8	3706.95	6267.06	12908.8	11020.2	8498.25	7888.1	7656.04	8692.3	8213.02	1011.3	763.943	753.99	1002	1712.47	L1	neg
88	M209T116	209.02	208.963	209.054	115.679	10.674	232.89	182	37	6763.36	9044.91	3210.78	5903.21	6224.77	7103.96	6139.94	5481.74	4418.67	2580.67	3108.66	2939.41	7456.1	8076.25	2676.32	3587.51	5427.53	3599.39	3291.98	2683.29	2021.84	2394.22	1912.36	1958.11	1353.7	5081.2	1043.67	7147.6	1139.32	4324.77	2200.84	3789.47	2080.77	3968.65	1616.52	1417.32	1504.03	L1	neg
89	M210T101	210.017	209.967	210.062	101.014	98.939	136.155	30	26	1428.26	1290.67	2410.44	1696.03	882.528	633.278	644.292	1224.58	870.07	640.788	349.499	381.044	823.174	1777.63	2248.59	1086.37	598.414	530.478	605.931	131.222	396.487	1113	895.391	903.403	361.015	408.179	1232.71	521.955	556.452	484.318	375.035	670.041	596.734	538.217	626.982	455.728	484.329	L1	neg
90	M211T92	210.947	210.894	211.064	92.204	14.169	183.831	90	35	569.7	255.34	553.691	45.0579	474.474	866.081	560.189	596.795	490.653	853.523	418.001	783.005	388.889	596.351	318.925	576.12	1721.71	1643.7	1183.89	1613.9	445.509	1145.64	967.656	691.196	212.84	725.756	988.727	990.213	1038.81	848.412	871.893	1399.95	564.144	479.479	901.272	1912.12	2589.43	L1	neg
91	M213T143	212.936	212.915	213.003	142.772	126.338	147.455	24	21	1132.65	818.54	714.714	325.855	863.941	366.439	904.684	686.372	749.453	210.753	316.952	788.145	810.53	730.929	230.869	588.26	483.309	334.52	663.604	593.211	396.475	397.706	375.635	222.856	370.116	596.982	511.786	516.917	500.818	246.403	479.784	433.722	429.093	460.657	703.895	811.279	660.699	L1	neg
92	M215T117	215.016	215.002	215.026	116.627	97.078	130.636	47	37	38462.7	24665	32477.4	26315.9	30353.3	28976.3	32920.1	36069.8	24169.7	29730.6	29488.2	31853.2	11503.4	22027.5	17057.7	26865.9	34163.6	62690.3	56684.8	38135.5	23824.1	30932.4	25457.7	35255.8	49898.2	34208.9	44527.7	44417.8	46647.2	39680	43902.1	46564	43418.5	36123.1	41082.8	69601.1	68865.5	L1	neg
93	M216T117	216.02	216.013	216.058	116.523	100.479	121.335	48	36	2492.32	2067.43	1415.7	993.275	1211.56	2306.07	2370.94	2129.21	1302.39	2033.28	2499.09	875.875	862.052	1560.53	1533.41	1749.64	2407.01	4323.41	3360.42	3114.37	1289.22	1529.84	2129.44	2045.57	3679.89	2265.48	3379.33	3414.89	3002.55	2541.4	3180.52	3537.26	2959.05	3032.94	3686.82	5498.1	5308.58	L1	neg
94	M217T116	217.004	216.982	217.028	115.818	12.163	291.36	201	37	124334	17445.9	20501.2	2220.82	4272.69	9365.09	122090	899.197	12473.5	9603.43	17440.9	5051.27	10209.2	74216	4619.65	13593	15828	29479.6	24119.3	19081.8	4161.85	11900.8	54058.8	14422.5	19806.1	85981.9	18895	20130.7	21389.6	1682.38	20862.7	19757.7	23511.1	17939.1	1784.64	33381.5	35747.1	L1	neg
95	M218T110	218.022	217.982	218.084	110.289	31.472	229.024	111	37	680.255	823.038	286.844	818.668	483.036	8868.34	1235.65	1264.52	441.051	499.665	523.697	9035.6	1159.26	1230.54	8598.95	888.486	1150.34	1459.19	1940.32	431.718	6217.34	744.69	872.067	7004.56	1373.56	543.368	767.777	890.023	988.911	1108.31	1663.85	710.716	880.505	476.571	5838	2015.85	4121.98	L1	neg
96	M218T129	218.087	218.085	218.096	129.32	126.286	130.801	29	27	4888.01	4208.64	5806.89	5796.22	5036.29	3930.6	4365.23	4718.39	6027.74	5333.42	5183.16	5650.8	6414.09	7990.14	6643.63	5377.48	3525.88	4379.06	3727.45	3286.9	3338	4252.49	4358.17	4570.2	4059.89	5082.95	6721.55	4849.04	5242.62	4976.77	4814.42	6829.7	4998.66	5026.27	5200.25	3698.78	4482.37	L1	neg
97	M219T105	219.026	218.988	219.084	105.369	92.73	196.443	109	36	721.341	452.493	1673.09	611.233	1649.1	2891.74	1725.38	882.101	784.619	1111.33	1733.23	1878.37	3212.42	1657.49	2105.73	1222.63	461.191	665.681	952.129	1114.88	465.057	1342.3	2427.63	775.354	1935.14	1755.89	1836.06	3673.56	2975.83	1936.31	3436.83	1513.56	1320.85	719.885	1606.61	886.609	1430.1	L1	neg
98	M219T129	219.089	219.085	219.097	129.323	128.011	130.284	25	25	627.697	135.636	467.851	228.365	380.006	492.237	53.0663	447.058	599.799	630.802	441.051	621.869	588.339	672.941	842.121	629.254	280.49	340.567	239.418	397.095	206.707	422.633	329.994	224.336	482.288	258.452	497.327	179.313	606.491	310.966	379.068	590.561	423.529	387.484	593.791	264.352	313.487	L1	neg
99	M221T105	221.013	220.927	221.054	104.988	89.003	215.508	109	37	366.488	280.28	11332.6	13293.2	387.965	325.872	2618.49	832.569	4181.67	1521.28	509.582	972.795	6576.3	607.272	408.043	2638.11	878.776	1153.03	759.213	1206.48	901.05	968.612	736.644	1407.81	709.602	974.102	960.191	887.564	490.762	543.931	719.292	588.675	529.255	427.488	295.796	590.031	438.25	L1	neg
100	M223T125	223.029	222.96	223.057	125.406	93.137	211.722	77	32	467.06	1388.26	1575.47	853.136	389.445	1702.44	311.945	959.565	1367.68	836.044	1658.12	1923.36	2419.32	1853.36	1093.96	647.776	1909.1	444.666	1014.19	576.487	1931.71	1368.37	2025.81	541.984	894.511	275.941	987.113	766.84	1065.32	478.797	879.867	458.232	1039.32	895.192	1620.76	457.8	1454.39	L1	neg
101	M225T116	225.044	225.029	225.055	115.67	98.952	134.996	45	31	2797.64	575.074	1566.44	1415.3	1021.31	636.783	1103.87	1594.55	908.247	260.847	974.798	804.504	524.645	1500.8	762.015	819.496	702.655	2251.5	686.746	581.957	164.193	360.593	217.858	461.738	1705.42	309.545	1111.42	1137.5	924.538	605.496	1110.38	1449.46	3876.73	1307.74	3572.16	7104.98	2740.74	L1	neg
102	M227T131	226.98	226.972	227.019	131.436	99.068	188.604	85	37	4460.44	4398.15	2333.25	3022.81	12752.8	5669.65	4158.98	6063.18	4265.18	4347.79	3292.34	6160	31638.8	23036.3	3034.79	8499.72	30417.5	16617.5	18475.5	20040.4	25875.1	28325.7	20496.8	21542.6	16764.9	26869.9	24256.6	26890.6	28927.3	23654.7	33551.1	23116.3	3962	4079.01	4455.62	8500.51	9596.68	L1	neg
103	M228T134	227.986	227.976	228.003	134.417	127.602	164.455	33	23	329.895	209.255	237.685	87.116	256.313	287.883	283.846	302.369	352.469	556.184	445.485	415.092	503.64	441.11	966.327	414.452	2595.72	1320.48	1104.34	903.944	1429.71	1483.13	359.628	658.486	601.043	365.584	1702.78	1625.89	1873.32	1385.46	1664.2	1379.3	242.29	213.756	73.0892	437.179	606.943	L1	neg
104	M229T126	228.983	228.96	229.012	125.616	91.265	179.352	90	37	1221.46	961.173	486.648	441.066	445.008	1891.8	1786.04	812.582	653.816	1349.23	1197.49	788.513	413.025	1332.66	1078.44	2573.13	10316.5	5607.4	7047.73	7222.67	7353.68	7385.14	8448.63	8111.2	6391.13	245.431	8415.19	9862.3	7048.35	7410.68	11422	8733.53	603.689	851.445	1258.01	3145.61	3350.35	L1	neg
105	M230T102	229.995	229.99	230.007	101.697	98.839	104.444	40	36	1735.62	2110.09	2168.65	1158.5	2275.13	2956.32	3353.02	2709.81	2094.16	746.949	1032.33	870.659	1450.78	2186.33	1263.18	1468.33	1472.25	1275.58	1229.96	1262.6	1009.19	1468.99	1409.61	384.149	2078.56	1338.73	2103.82	2413.72	2357.5	1566.68	2735.1	2358.42	1018.28	1101.41	1007.9	1187.45	770.868	L1	neg
106	M231T99	230.979	230.893	231.036	99.017	96.727	144.59	29	22	659.323	1212.53	1206.45	290.348	616.379	418.001	416.555	752.502	1227.09	850.633	616.821	301.862	662.327	655.154	1017.92	299.399	506.843	503.805	835.483	211.338	232.779	546.349	494.29	318.509	379.173	711.278	247.494	525.933	613.049	509.415	257.463	556.89	375.45	212.84	302.742	630.048	522.319	L1	neg
107	M233T94	232.877	232.86	232.912	93.8275	11.67	254.737	102	37	916.677	497.663	596.745	621.298	966.249	1055.8	763.016	702.415	426.487	654.317	373.497	462.115	710.868	472.566	960.779	415.018	2615.68	2953.16	2976.76	2938.03	1225.31	1651.8	1237.62	1293.65	990.538	2468.81	1250.56	1383.99	751.364	1121.92	1020.16	1829.54	516.144	958.238	433.789	3632.87	3440.95	L1	neg
108	M233T113	233.045	232.96	233.058	112.683	101.358	141.176	39	28	1399.22	921.124	871.661	1544.43	704.344	321.929	362.465	785.491	748.383	617.798	424.545	1127.83	328.41	787.483	278.834	431.503	982.549	573.454	471.785	393.655	291.388	382.655	558.93	362.103	290.483	318.056	347.607	692.169	425.708	605.99	811.851	1451.97	826.561	361.015	507.563	480.299	260.917	L1	neg
109	M234T128	234.08	234.075	234.085	128.189	126.307	129.321	22	21	99.6244	258.323	133.166	222.778	550.786	376.479	363.545	391.935	603.242	715.379	667.32	576.322	676.983	1044.33	522.195	453.057	318.489	219.328	119.679	162.784	205.256	274.411	308.027	184.823	362.062	122.213	359.063	307.502	216.846	453.224	318.955	290.516	248.31	193.241	140.676	135.703	213.373	L1	neg
110	M235T90	235.028	235.019	235.039	90.3145	88.916	111.206	56	37	83995.8	68505.9	87233.4	84150	45530.9	26748.5	38253.8	39967.4	28135.8	31841.4	26989.9	33430.5	33806.8	35017	42208.2	30897.3	23282.8	26360.6	29221.2	27357.9	19589.4	28718.3	18346.6	23693.8	19272.4	25687.5	22073.6	24428.3	29647.1	28615.8	31671.2	33846.4	27056	36428.3	35398.7	26292	28350.9	L1	neg
111	M236T90	236.031	236.02	236.043	90.272	89.003	99.481	45	37	8668.52	6249.88	8563.76	7138.07	4424.24	2173.1	3987.68	3701.2	2586.29	2810.87	2390.68	2969.84	2997.28	3089.75	4236.34	2070.11	2051.87	1895.1	2481.08	3160.02	1690.9	1757.69	1340.84	2062.6	1674.82	2300.63	1971.5	2001.95	3038.05	2411.09	2487.14	2788.87	2790.41	3674.54	3321.45	1662.4	1920.31	L1	neg
112	M237T101	237.041	236.965	237.084	101.151	89.315	236.231	101	37	11808.7	10119.3	11401.3	8072.58	13919.2	13967.3	13352.8	12134.4	13408.9	12747.8	11112.3	12924.4	11732.7	11162.4	13556.1	9476.57	6517.12	8759.71	7822.36	6881.18	9171.97	11003.8	7843.68	8270.41	6113.17	8296.68	7177.74	5782.62	9047.95	7090.73	7331.6	10754.8	7752.29	8554.11	9175.27	7471.18	6831.09	L1	neg
113	M238T101	238.046	238.039	238.06	100.963	99.376	103.032	39	33	1234.93	351.922	1144.49	336.904	1343.68	726.536	1028.37	766.957	771.991	1250.97	804.489	802.987	1065.28	799.105	920.69	813.637	406.609	853.978	646.648	614.955	696.806	841.44	507.811	468.802	375.577	298.988	395.677	751.3	439.78	743.237	187.812	503.805	539.706	557.637	398.398	144.741	314.514	L1	neg
114	M239T115	239.057	238.961	239.071	114.701	99.453	218.971	72	37	14959.2	10776.9	13097.2	4789.48	12837	6803.74	10596.4	12703.6	10529.3	7972.8	7105.12	7997.2	10470.4	12910	10045.6	9380.88	4317.76	6573.14	4956.87	4965.81	3095.64	4203.29	3147.09	2791.56	7263.52	4856.73	6629.85	7897.84	7951.18	4997	5864.15	10721	15171.4	18425	19805.7	9357.86	13587.5	L1	neg
115	M240T115	240.061	240.051	240.079	114.601	100.266	118.973	25	20	1139.78	1177.95	728.349	343.437	989.208	468.154	348.005	445.033	307.351	393.472	407.509	350.445	272.311	796.012	1218.09	370.87	228.373	499.832	286.468	293.98	162.707	44.5728	232.38	215.853	306.556	468.219	446.229	418.183	329.598	346.065	238.433	238.389	787.011	1334.07	1979.31	479.871	609.565	L1	neg
116	M241T144	240.938	240.929	241.02	143.844	97.394	238.359	74	35	1784.88	746.932	2555.34	2426.41	477.636	245.795	689.287	1823.69	1658.07	2192.82	1446.73	394.394	2419.22	2084.69	3112.59	1531.25	1647.72	1347.81	1743.43	1871.99	838.617	1203.12	849.898	1385.83	1685.64	381.686	1249.5	1789.02	1232.65	743.237	565.822	1732.66	911.638	1459.14	2683.35	386.142	1890.74	L1	neg
117	M241T12	240.952	240.944	240.962	11.666	10.672	15.655	23	21	136.652	630.255	569.875	367.459	313.813	414.745	280.28	546.591	422.062	229.806	459.51	587.566	436.61	117.175	390.488	524.386	142.221	455.295	267.401	0	474.025	49.0871	0	490.746	330.086	415.246	14.5226	459.734	21.5334	569.25	418.912	375.166	95.6061	480.285	251.376	163.754	165.794	L1	neg
118	M242T129	242.06	242.045	242.065	128.602	113.8	133.405	34	30	623.793	303.379	191.191	465.581	2505.65	1106.47	1803.23	1869.74	1955.6	1659.28	865.488	1328.2	2714.36	2929.24	2618.57	1450.19	3983.97	1231.69	1996.86	2391.43	814.517	403.198	1430.82	1007.12	638.52	459.81	635.057	590.994	1001.78	1873.73	777.72	1701.97	1542.91	800.607	1733.14	441.161	557.955	L1	neg
119	M243T101	242.978	242.94	243.022	101.323	11.166	153.028	32	26	445.047	347.416	418.057	431.575	563.156	385.038	560.171	287.883	480.611	743.391	747.46	428.571	1096.96	1544.56	986.275	1004.77	364.045	460.266	311.017	417.695	182.243	458.293	590.407	424.217	388.064	1085.88	810.409	407.74	1032.68	538.986	654.589	589.982	258.31	243.784	540.481	119.699	963.167	L1	neg
120	M245T104	245.023	245.008	245.037	104.441	98.962	118.44	76	37	977.721	839.117	557.242	387.041	2772	1866.49	2083.41	2616.41	4455.92	3117	3588.98	2800.23	4658.92	4523.35	1344.21	2893.53	1451.64	3900.17	1934.18	4136.23	4485.8	3686.31	848.395	901.473	988.078	403.725	513.024	482.789	926.586	1331.75	819.444	270.54	2808.65	2757.48	805.939	344.072	2007.54	L1	neg
121	M247T117	247.018	246.972	247.038	116.571	106.939	172.983	63	36	312.374	961.701	658.486	1191.99	568.222	1417.3	497.096	670.788	919.335	396.027	889.142	480.64	943.159	1026.29	710.947	410.492	2521.98	809.212	310.496	2084.94	1692.06	784.883	2579.21	601.091	2185.93	2083.09	1480.17	361.516	2490.29	1270.15	3065.39	613.071	660.84	619.261	834.535	471.307	517.896	L1	neg
122	M249T100	249.042	249.03	249.077	100.041	95.672	129.87	45	37	9090.3	7339.83	13519.7	6816.29	9912.91	2855.3	3664.18	8093.34	3737.67	4549.53	2016.35	916.126	3498.95	6805.42	8971.4	3782.04	1938.4	3156.4	2706.32	808.366	826.325	6160.04	3818.02	2312.57	2181.48	4829.89	6237.21	5028.67	9849.98	5210.67	8861.4	7681.63	3025.85	4863.98	4830.89	5552.16	7066.99	L1	neg
123	M251T132	251.037	250.973	251.06	131.937	88.867	203.323	85	37	1953.4	1985.94	2251.37	2023.6	3926.79	3544.55	3536.85	3115	4315.75	4059.57	3915.94	4562.2	3900.69	2727.77	2674.29	2180.3	1178.33	1823.91	1220.09	1788.4	1164.9	589.176	1214.66	818.307	1340.19	901.575	1561.6	1385.42	1162.41	1143.55	1511.92	822.938	1828.85	2118.82	2326.49	955.836	1326.73	L1	neg
124	M253T115	253.018	252.962	253.079	114.726	98.899	130.145	41	25	168.681	141.674	307.273	414.532	858.091	317.881	753.458	690.878	307.409	408.476	911.071	786.982	157.694	589.324	224.776	22.5277	394.118	895.43	836.431	330.558	476.085	329.576	408.675	592.506	249.916	351.137	274.457	454.768	431.229	489.838	461.279	581.071	198.244	251.359	90.1108	53.0897	246.416	L1	neg
125	M255T144	254.949	254.922	255.025	143.825	95.673	213.634	66	37	14997.5	15269.3	19664.5	11652.5	13014.7	13847.2	19253.9	7250.65	10106.5	7862.97	15901	12332.8	13064.8	18900.3	16569.6	18176.6	11330.7	5462.74	7730.08	10373.6	5769.7	5601.34	5539.12	5406.5	5886.47	7710.62	8747.85	8195.85	5436.86	6492.11	4166.56	7548.8	24173.3	18974	15564.7	5227.12	13911.7	L1	neg
126	M257T142	256.943	256.923	256.957	141.653	101.019	149.07	53	31	1011.26	3110.64	3169.48	98.6212	3230.99	3303.9	1972.42	1601.97	302.846	627.836	442.544	224.769	505.131	3370.78	495.192	2451.09	1272.18	574.471	975.147	2113.7	1403.65	953.676	571.465	466.338	1127.44	1309.68	1313.62	614.073	625.082	876.901	461.216	776.932	3042.39	3501.76	2290.32	483.703	1418.1	L1	neg
127	M259T97	259.002	258.987	259.014	96.843	95.421	132.812	65	37	2895.18	3787.66	1605.42	2381.08	5269.02	3543.12	4900.21	5407.69	7391.1	5135.84	4816.12	4711.29	8354.83	6970.86	8422.92	6005.13	5032.27	4337.58	3749.56	3244.4	5081.24	3919.86	3613.4	3552.76	4101.05	3056.99	3799.25	2771.24	3400.82	3085.74	3409.33	3707.94	7296.24	7436.9	7469.99	5201.91	5649.23	L1	neg
128	M263T11	262.957	262.955	262.969	10.675	10.668	11.175	24	24	340.389	369.943	362.914	326.827	370.87	376.43	331.397	334.445	369.026	315.315	376.43	380.608	368.526	180.27	311.915	416.976	336.059	315.525	180.288	292.234	192.808	0	9.018	222.834	304.987	328.547	296.945	353.588	0	361.722	327.044	312.123	354.925	267.32	365.521	410.183	335.058	L1	neg
129	M265T109	265.071	265.062	265.078	108.697	106.863	110.403	23	20	469.528	614.267	502.127	393.992	354.936	978.234	1131.47	373.466	538.68	336.874	704.901	654.817	1065.33	554.712	840.539	341.401	809.612	458.301	360.585	299.486	605.225	383.122	411.685	442.774	920.575	688.6	672.118	1039.86	735.242	756.227	637.572	674.144	275.378	440.55	281.316	24.5429	173.782	L1	neg
130	M267T101	267.051	267.026	267.084	100.851	99.84	137.946	50	37	12497.8	15073.7	17970.8	13151.7	8337.6	7848.95	9728.03	9418.15	7276.72	7617.92	6633.57	7709.24	7651.96	7646.46	6949.75	7312.22	3922.27	6899.98	4868.17	5572.87	4543.63	5460.42	4221.06	4262.8	7673.4	11139.9	9010.27	9180.54	10519.8	8747.69	13782.2	12539.8	11422	12261.9	13301.2	10325.5	10540	L1	neg
131	M267T344	267.053	267.029	267.071	344.414	338.732	403.837	41	28	5484.69	2190.71	1956.38	3019.27	3086.03	3347.89	949.659	1538.97	3169.57	2033.78	1964.89	3163.02	4930.35	5055.38	3847.83	1291.18	470.289	155.761	1436.55	1496.37	1330.75	463.257	671.005	470.806	405.147	539.405	101.162	70.6241	652.094	2840.34	324.069	328.551	533.685	2534.81	2330.38	214.878	511.408	L1	neg
132	M268T101	268.056	268.046	268.083	101.208	99.211	116.107	43	33	1248.62	318.898	1837.88	1339.67	495.582	792.082	923.085	1223.04	807.036	382.486	325.45	654.805	411.013	298.341	452.042	648.891	164.758	747.794	531.834	614.563	449.599	455.207	353.054	377.164	580.343	1210.99	1013.31	333.571	963.089	476.324	1545.57	492.843	759.385	645.821	809.809	661.588	794.298	L1	neg
133	M269T114	269.068	269.06	269.082	114.101	111.233	118.48	44	33	1109.36	1440.82	683.869	763.971	1098.96	1299.68	2449.61	1572.52	2316.83	1632.04	1302.61	1653.7	2298.34	1975.44	1942.98	1560.5	820.274	262.437	747.243	593.503	947.195	693.195	700.588	990.714	1636.78	857.985	1592.73	963.263	858.97	625.481	1364.35	852.475	764.94	540.648	884.06	279.512	358.126	L1	neg
134	M271T99	270.961	270.861	270.981	98.593	49.205	159.22	68	31	355.444	3374.79	2539.8	1647.47	2678.27	2264.88	1483.43	2065.63	1825.3	1763.61	2075.65	1322.13	1020.77	1196.3	2283.82	424.029	1317.51	889.021	1194.49	1723.54	497.497	1069.31	1142.9	490.479	795.344	304.54	665.124	444.21	257.972	593.594	710.592	1208.54	388.456	3719.1	2797.15	552.883	2944.84	L1	neg
135	M271T288	271.063	271.053	271.075	287.686	275.455	295.506	45	34	5543.35	5665.32	5315.03	2972.8	8031.21	3532.91	7639.18	8895.31	9386.72	3676.9	6279.56	7299.16	8297.75	9265.48	7488.9	6812.87	579.06	2989.81	1804.03	2233.57	363.645	2186.76	664.996	453.755	992.622	1885.76	2228.36	1317.64	1635.72	2744.57	428.26	277.475	3016.46	4271.11	3999.77	457.711	1208.95	L1	neg
136	M273T102	272.983	272.962	273.063	102.276	97.981	189.641	53	32	1300.86	808.577	1194.69	672.855	1988.94	634.345	1485.86	1025.02	1071.07	1431.91	651.868	1155.78	1975.93	2365.41	1946	1287.58	1598.86	1054.18	1622.67	621.55	459.51	1064.65	512.296	665.696	994.589	944.968	1059.14	1036.33	320.139	875.483	357.07	1018.45	2252.89	2701.97	2904.4	2059.2	1857.18	L1	neg
137	M275T98	275.004	274.989	275.055	98.205	91.265	157.647	54	32	739.933	673.397	486.113	558.682	1186.08	220.264	425.546	729.875	889.566	595.269	578.722	389.925	1282.56	1328.21	1640.53	614.789	1807.89	423.115	1549.61	1929.24	488.514	256.91	1245.43	473.372	940.029	1162.58	857.945	847.438	1152.93	388.21	263.438	789.902	512.158	770.003	988.823	234.374	789.84	L1	neg
138	M277T11	276.97	276.966	276.984	10.674	10.667	11.175	21	21	287.344	338.906	333.444	331.832	317.881	294.942	342.456	314.419	206.206	329.329	350.4	363.08	339.953	206.81	306.306	405.486	334.072	294.971	196.814	357.909	174.261	0	0	178.267	325.542	397.18	282.924	393.655	0	322.644	320.533	328.547	319.883	236.283	365.584	361.077	269.538	L1	neg
139	M277T116	277.014	277.005	277.058	115.667	101.151	128.938	49	35	2772.43	526.657	2497.55	1003.4	1712.2	942.711	1507.01	1504.85	942.845	1502.43	825.154	1221.53	1069.84	2493.74	1977.95	1547.75	553.922	1813.8	920.031	1067.73	787.011	859.953	614.538	454.778	1264.71	1134.03	1410.58	1093.37	1085.73	1585.27	1032.9	1823.53	307.351	1314.64	1075.23	457.823	512.523	L1	neg
140	M279T128	279.031	279.026	279.084	127.764	105.422	151.408	49	37	13008.9	12608.9	14141.3	12170.9	8483.39	6432.06	9112.74	6387	10328.8	12142.2	9527.9	15189.2	10734.8	12007.4	16527.7	13207.3	2800.1	3287.82	4467.43	3455.25	6472.26	5554.28	5163.18	6832.69	8377.64	9637.1	9926.42	7174.8	4958.16	6242.5	5193.3	5207.51	12223.8	8333.6	7868.1	4429.58	4287.73	L1	neg
141	M279T242	279.02	279.013	279.03	241.643	235.809	250.077	25	19	1552.47	381.99	883.651	1743.77	1603.09	2150.11	1693.56	2093.63	1032.34	403.484	2234.32	826.532	1900.39	275.851	1067.8	808.955	615.014	402.179	945.652	469.303	363.936	2349.53	2105.47	2144.85	447.274	95.1487	295.993	344.545	614.514	852.406	23.5388	241.899	7126.36	8200.03	6646.26	5851.77	7314.1	L1	neg
142	M280T128	280.034	280.027	280.049	128.002	126.77	129.77	35	35	2297.32	1715.78	1905.09	1568.01	812.427	914.162	1600.36	911.12	1298.73	2126.94	1641.93	2619.3	1458.87	1650.28	2473.18	1817.68	292.487	562.249	787.758	503.838	816.316	836.8	666.088	1085.27	1285.14	1322.29	1629.03	1181.56	817.451	1051.18	540.339	723.624	1245.58	973.847	1106.76	347.996	715.572	L1	neg
143	M281T103	280.952	280.869	280.959	103.336	100.434	145.196	26	24	4745.16	2665.33	3760.59	1350.8	4961.66	1088	1991.39	4043.35	2837.17	3259.34	2007.03	2056.97	1790.74	2950.04	3947.63	2162.2	854.705	451.337	747.648	385.159	296.381	324.486	662.539	403.133	373.085	317.543	385.684	386.662	230.862	476.315	348.597	278.005	1320.83	3471.49	2618.44	449.307	254.435	L1	neg
144	M281T102	281.064	281.032	281.079	101.501	99.866	131.092	70	37	7705.37	6563.78	9094.81	7816.6	6236.83	8887.8	10115.5	9995.81	8772.39	8792.68	6698.2	9237.3	8526.91	7530.81	7316.5	6448.4	2569.59	4635.43	3779.23	3782.86	5136.66	6229.95	5498.59	6964.21	7150.74	9641.04	8214.91	8419.79	10631.4	9835.46	14511.4	14706.1	8261.22	9597.37	8599.18	7074.77	7996.31	L1	neg
145	M282T101	282.07	282.062	282.09	101.214	99.55	104.85	37	32	1094.87	567.693	601.74	395.527	930.084	888.242	1145.4	601.301	704.366	668.301	928.236	900.657	616.821	479.639	592.82	702.878	219.337	472.772	237.401	286.484	341.42	619.519	349.537	469.169	487.731	558.797	649.653	243.486	1034.2	1125.83	1589.17	1384.93	993.284	775.969	499.428	395.176	738.664	L1	neg
146	M283T122	283.069	283.019	283.094	122.322	100.212	132.694	80	34	376.46	577.673	482.078	598.704	902.582	920.682	1412.76	900.124	1481.74	442.089	1035.81	679.357	2182.06	2682.88	1865.98	622.329	1156.42	468.154	527.403	307.961	525.065	1121.9	714.167	405.208	983.733	308.027	847.83	1065.3	934.15	947.645	731.298	710.103	453.028	689.861	283.36	240.411	391.169	L1	neg
147	M284T99	284.023	284.014	284.079	98.784	96.246	113.166	45	37	1179.02	736.937	1599.3	1469.33	2015.04	2357.47	3181.81	2119.15	2532.19	1943.22	1957.53	2652.87	1469.46	932.686	2647.73	2356.24	406.124	708.738	846.449	688.658	1146.79	1319.14	813.263	1266.11	2005.34	1275.5	2380.5	1226.14	2727.34	2343.48	3103.07	2907.43	969.245	1182.53	1062.41	703.704	504.864	L1	neg
148	M285T302	285.044	285.034	285.084	301.573	274.867	355.375	59	30	12535.6	2238.28	15966.2	14816.2	5708.47	4067.17	903.553	7552.26	10690.5	9538.75	3889.53	6743.51	8157.47	4321.41	10859.7	6239.31	1217.01	227.363	458.916	3240.17	2824.83	1900.3	2011.27	1853.51	1570.68	1866.67	1422.02	2284.39	2488.1	3022.11	1265.64	1066.26	1506.41	5841.83	6126.91	336.171	1828.1	L1	neg
149	M287T331	287.053	286.88	287.075	331.478	184.175	367.285	28	19	44.5619	681.908	96.6175	72.0939	937.715	894.6	827.982	883.021	1013.85	401.994	746.494	370.462	1545.48	1379.3	949.698	1221.6	37.0611	119.207	53.593	25.0304	146.254	11.519	0	32.0557	1012.75	73.1206	238.393	782.264	107.678	93.1456	292.508	250.435	849.591	321.428	485.647	403.659	409.181	L1	neg
150	M289T98	288.994	288.962	289.019	97.5185	89.984	133.272	94	37	13758.5	7522.77	596.215	6011.93	11557.9	4047	1813.26	10668.8	5025.5	867.54	4034.37	3868.28	2278.73	2880.29	5062.04	2072.26	5900.93	3558.64	2853	2450.41	1510.22	703.404	884.825	1887.69	2481.58	1007.15	2138.74	866.464	1200.05	3686.26	826.821	2654.09	762.261	414.997	13697.4	6438.21	6590.34	L1	neg
151	M293T99	292.903	292.865	293.078	99.376	65.058	190.589	95	32	1154.65	579.643	552.789	280.336	1013.21	1077.37	382.458	1226.36	1761.61	403.484	866.112	736.383	2055.57	2660.04	1718.72	768.596	403.576	417.333	372.137	871.547	179.724	414.189	260.891	431.739	275.465	66.6164	1005.72	364.596	128.192	215.376	242.387	437.198	735.479	625.714	587.086	625.04	457.261	L1	neg
152	M295T145	294.882	294.868	294.898	144.761	95.019	149.481	31	20	866.632	223.768	479.979	765.918	1338.6	902.702	314.919	976.3	861.533	309.81	869.042	733.88	1109.98	645.821	1375.83	1616.99	1038.84	979.695	1224.62	1412.51	1322.63	752.803	1252.08	839.38	1004.74	2254.41	1093.8	1412.45	1246.16	1150.99	919.449	318.072	502.169	209.751	274.775	636.517	1404.43	L1	neg
153	M295T106	295.037	295.019	295.09	105.956	99.196	119.412	88	37	8931.04	8950.52	1278.2	7799.35	7425.34	1325.39	1676.59	5418.99	7822.27	2069.16	487.084	9135.66	9428.55	7412.87	10180.7	7203.31	528.634	5217.32	5872.27	638.52	2915.64	1259.96	2836.32	7859.04	930.357	5068.74	1602.79	7045.35	529.134	1041.73	6010.5	867.985	6577.86	2902.51	3783.94	474.853	3566.5	L1	neg
154	M296T101	296.028	296.018	296.083	101.005	98.619	115.305	48	37	1483.37	1403.18	983.728	723.326	883.176	1085.95	414.914	635.847	1369.32	976.219	1530.04	1386.71	1209.11	1071.28	1185.66	527.29	842.282	874.929	393.173	505.272	956.167	1296.03	877.402	1026.73	694.59	488.732	853.461	992.677	466.789	933.194	540.966	1248.2	804.482	357.94	814.651	358.096	341.606	L1	neg
155	M297T144	296.886	296.874	296.906	143.528	133.266	147.388	30	23	720.96	780.539	779.365	357.476	412.53	723.964	735.98	636.322	348.898	683.956	502.169	313.918	495.049	368.961	665.386	520.693	411.23	1011.29	1243.13	666.481	326.415	471.807	505.918	1209.55	402.223	338.572	602.472	670.541	295.524	711.792	698.74	668.687	513.684	475.042	711.79	1308.62	1345.27	L1	neg
156	M297T130	297.093	296.974	297.112	130.387	89.13	184.348	75	35	995.265	741.889	685.548	578.193	1408.29	1663.72	1544.06	854.695	1584.11	342.421	1065.72	1113.98	2502.73	2970.04	1330.59	1215.46	1639.55	330.018	303.551	937.498	816.048	504.864	1724.4	509.873	545.347	505.826	663.103	2054.71	497.493	659.152	2701.11	1627.45	452.575	532.677	512.64	645.116	380.608	L1	neg
157	M299T116	299.056	299.047	299.07	116.053	111.247	168.821	53	37	13876.6	20355.5	15811.2	14481.9	27326.6	20875.1	26438	24379.7	24367.9	19492.4	20939.6	19772.7	29538.5	27977.4	22729.1	17289.5	14860.5	14586.3	9329.8	15643.8	14913.4	12783.6	16468	11513.1	16195.9	17790.4	13928.3	14893.4	15113.9	13908.6	13087.7	15639.5	8942.37	10016.8	8809.85	7757.63	7145.72	L1	neg
158	M299T518	299.056	299.051	299.065	518.332	509.183	523.808	44	37	36073.1	33027.1	27997.6	38023.9	23957.9	11202.6	13797.2	17202.8	14777.5	14030.7	10629.9	15128.5	8418.41	10606.9	10197.3	6438.41	5098.65	20880.6	13536.9	14963.6	4187.92	7112.11	4863.82	3165.53	5382.59	3262.08	4667.08	1376	6774.98	5508.47	3680.26	6009.33	18293.4	22154	20781.3	10579.6	16377.7	L1	neg
159	M299T414	299.056	299.052	299.068	414.301	363.149	422.444	44	36	6721.23	8987.28	7652.23	5936.17	10339.2	6657.04	13763.5	4953.55	9590.43	2786.85	3992.04	3990.98	13126	12578.7	7488.02	6097.56	7775.2	5276.75	4636.52	6715.84	6597.85	3321.22	8056.85	2998.13	9581.73	7537.29	8025.59	10039.2	8119.4	4600.79	11373.3	3137.72	1823.82	4593.31	3503.37	1882.32	3772.73	L1	neg
160	M299T316	299.044	299.034	299.066	315.933	307.388	360.701	33	19	59.5793	596.819	813.994	444.074	0	294.844	312.374	446.557	26.0289	540.665	922.634	0	421.561	1704.71	331.898	860.074	157.776	56.5989	9.51662	26.0325	338.062	62.093	828.306	23.0403	584.57	187.828	168.795	555.971	66.6164	712.72	264.963	182.819	0	328.417	780.513	17.5262	41.5622	L1	neg
161	M300T116	300.059	300.054	300.081	115.688	112.85	120.78	43	37	2111.07	3837.5	2428.16	660.66	4321.63	2076.64	3461.61	3826.41	4403.5	2459.45	3058.61	2489.58	4639.29	4019.57	3572.84	2581.69	1498.92	1197.67	551.356	1507.38	2008.48	1700.47	2384.77	1258.18	2491.26	2189.29	1611.36	2154.44	2030.34	1847.66	1325.32	2091.02	1007.15	855.552	1792.15	718.255	675.348	L1	neg
162	M300T520	300.061	300.055	300.069	520.282	512.818	526.499	28	24	5439.99	5328.74	3806.34	5266.14	3296.79	489.058	856.641	558.773	1890.02	273.328	1148.93	326.466	508.703	1559	1342.2	562.222	529.856	1716.86	2272.19	2292.28	129.209	406.186	498.854	306.525	237.93	392.171	451.229	215.307	524.848	276.974	169.791	295.96	1384.79	2031.11	2818.08	1653.23	1127.04	L1	neg
163	M301T99	300.978	300.961	301.062	98.527	92.391	203.872	89	36	355.473	542.65	376.001	472.601	317.254	600.72	1573.95	290.849	429.515	794.992	495.192	624.832	595.293	938.339	1772.91	657.321	808.234	398.163	353.104	678.195	811.311	555.609	241.886	724.224	762.353	675.103	689.693	311.498	378.63	527.843	394.563	298.978	907.144	823.057	1259.62	554.33	1022.75	L1	neg
164	M301T394	301.071	301.063	301.083	393.795	382.646	434.058	43	37	11778.7	11679.1	11708.1	9071.72	17738.6	13502.3	15891	15753.2	17881.6	14864.3	14685.8	13526.4	18321.9	19272	16131	13055.8	7871.89	6387.13	5594.93	5378.79	5867.54	6034.96	8152.11	6172.9	5321.87	8520.52	8926.88	8211.12	8064.2	7957	4707.85	6400.91	5824.13	6914.25	7006.67	2801.56	3766.13	L1	neg
165	M301T472	301.035	301.027	301.065	472.209	467.768	522.259	33	25	2874.2	2506.13	3622.84	3905.9	2818.6	150.188	3028.83	1500.26	493.993	2864.97	3023.3	3292.27	1998.01	1495.29	1659.55	832.581	900.563	880.529	533.977	591.46	262.934	354.616	306.031	508.883	817.849	482.337	1190.5	449.269	812.852	465.852	1181.52	646.51	1387.23	574.717	579.143	527.871	528.872	L1	neg
166	M302T530	302.046	302.038	302.051	530.212	526.326	533.864	22	21	121.145	643.818	0	22.5315	291.871	757.047	518.276	491.687	1392.79	612.315	694.383	829.494	879.554	1491.13	498.133	36.5438	486.875	782.823	521.868	1007.58	1643.81	577.037	284.454	810.324	387.633	176.282	152.276	268.447	886.999	476.779	313.063	371.167	942.698	721.901	639.266	1364.04	327.022	L1	neg
167	M302T393	302.075	302.065	302.086	393.481	385.578	399.714	30	27	1611.56	544.68	1232.54	949.232	2086.86	1883.38	1075.32	2001.67	2292.86	1582.11	812.974	1399.79	2970.96	2048.08	1901.84	1616	519.83	435.725	699.197	420.525	518.406	295.519	612.501	500.332	921.646	434.723	339.61	443.287	658.104	737.663	1223.05	636.618	426.548	635.308	33.0412	101.162	305.512	L1	neg
168	M302T129	302.077	302.006	302.088	128.718	112.432	192.664	22	20	204.272	95.6114	35.035	57.5671	322.368	334.882	353.95	352.97	878.628	276.942	252.336	462.077	712.89	437.082	561.748	608.748	1425.1	891.885	1308.32	875.029	206.24	128.217	321.535	369.124	359.608	40.5748	268.913	26.5448	509.925	466.746	178.274	728.69	210.28	306.89	135.18	426.59	253.428	L1	neg
169	M303T101	303.025	302.967	303.057	100.713	99.84	200.312	29	25	3827.78	820.411	3367.98	811.542	2170.67	508.677	808.009	2046.95	579.695	561.301	414.517	609.21	357.929	639.852	1319.76	673.897	345.017	325.019	632.122	142.237	252.336	552.92	416.123	432.219	442.737	418.142	382.136	1550.52	1495.99	555.438	2882.66	899.52	3589.98	6829.33	6688.51	4318.6	4754.71	L1	neg
170	M305T107	305.033	304.969	305.059	107.099	96.021	151.848	58	30	285.342	1392.7	723.303	411.047	794.993	537.781	923.006	639.33	1121.9	629.755	447.05	408.024	699.932	519.155	681.881	564.251	547.821	326.006	430.688	270.981	412.995	361.562	410.085	368.654	284.568	250.901	263.421	529.952	287.979	343.099	335.586	429.262	347.963	889.184	604.549	494.768	391.125	L1	neg
171	M306T108	306.054	306.047	306.061	107.745	104.398	109.1	33	29	909.538	5321.59	9.01137	10.0126	3955.15	3241.46	6448.87	3719.45	7502.78	5216.45	4568.58	6179.91	8258.08	3726.65	4261.32	3919.77	3582.2	1789.13	2406.05	2319	1853.72	27.0455	2238.86	642.282	4379.08	2203.24	2334.69	3250.1	3041.92	1926.71	3830.1	2195.37	54.5688	0	0	0	37.0623	L1	neg
172	M307T101	306.991	306.965	307.066	100.894	92.603	116.306	62	32	2755.54	2108.98	1689.67	1009.8	1765.62	307.409	359.931	596.82	757.946	601.206	728.896	920.695	1017.22	2375.16	3412.04	929.8	345.036	422.19	624.634	60.599	227.289	676.08	838.788	648.059	336.049	396.178	429.243	329.063	357.134	389.166	313.469	582.557	464.162	889.142	374.8	582.557	371.11	L1	neg
173	M307T288	307.037	307.026	307.051	287.743	281.016	305.482	40	34	7047.05	8608.46	2985.18	7722.99	10559.6	6540.31	10182.1	7466.12	9460.43	6236.47	7933.9	8661.47	7486.35	10550.1	8395.48	7206.23	5532.31	7341.66	4649.96	3595.66	4593.52	4165.23	5598.56	4694	7339.29	3474.92	527.553	6392.72	3971.03	2400.73	3986.29	495.365	2737.45	5109.06	4456.97	3403.37	3792.89	L1	neg
174	M309T288	309.032	309.022	309.042	288.241	282.067	295.534	33	24	1198.54	3138.18	1531.81	1603.58	4894.07	3076.39	2894.85	4056.64	1290.18	3527.55	3106.42	2016.08	3648.18	4989.52	1053.78	247.301	709.108	1692.98	701.621	1289.99	1673.42	1484.06	1727.29	868.156	867.54	1263.69	883.604	921.589	1094.71	458.757	929.614	532.424	280.841	627.784	594.693	910.03	506.836	L1	neg
175	M309T95	308.956	308.9	309.03	94.662	91.171	101.325	27	22	796.614	700.98	496.595	264.37	542.759	421.505	388.043	501.601	430.491	489.685	384.549	460.552	637.283	422.006	355.927	322.869	997.594	556.89	1156.85	1215.5	280.327	389.212	439.79	447.775	407.611	250.4	485.275	927.209	868.561	288.988	329.526	387.187	664.797	489.137	641.513	782.42	1672.28	L1	neg
176	M311T225	311.053	310.86	311.069	225.397	174.569	417.021	74	37	87624.6	128653	72756.4	104537	90885.5	69111.1	544.622	275.367	109137	125581	70672.4	151451	126881	86106.8	80210.9	137904	11314	29255.3	48569.1	31228.8	29797.7	31355.2	27814.6	56934.7	55593.5	3845.58	61798.3	13760.9	14688.6	44609.1	33939.7	58650.8	58783.9	45176.6	52292	20040.2	15892.6	L1	neg
177	M311T140	310.906	310.866	311.084	139.847	22.622	150.024	58	34	3203.27	325.433	2179.18	2869.21	1769.06	561.061	2591.95	1552.44	1405.3	2731.91	704.344	1944.01	472.551	672.747	302.362	3234.74	3912.56	2187.43	3291.52	4147.52	1695.1	2220.8	2100.03	2091.52	2391.91	1214.67	3071.65	264.953	340.68	2477.74	982.115	3020.12	22702.7	3599.45	2118.49	1128.88	4542.12	L1	neg
178	M311T526	311.056	310.856	311.084	526.025	500.496	530.409	44	31	2338.23	7045.15	1962.24	472.233	2660.27	6076.27	6217.9	3799.83	6944.23	2826.11	6819.58	5536.41	18128.7	17620	5871.83	3094.5	2383.66	1599.71	521.853	2144.5	3204.29	1241.73	5179.62	2763.47	22179.7	8052.69	16266.8	19378.4	13803.7	7010.75	23996.6	7199.39	3332.31	465.119	409.011	461.807	222.889	L1	neg
179	M313T129	313.061	312.866	313.084	128.796	49.469	264.901	90	37	13669.4	17100.5	13110.5	4186.47	18104.7	13969.6	17008.6	16031.2	11515.3	10003.3	11535.3	9183.7	13188.1	15287.4	10737.3	10107.6	14125.7	11060.9	7137.72	9675.74	7080.49	8689.96	9571.88	6570.16	11563	6894.04	8428.67	9308.43	10016.1	7034.24	8963.54	9240.14	8699.17	10231.3	8691.57	7487.97	8053.87	L1	neg
180	M313T120	313.088	313.085	313.097	120.382	119.004	129.398	38	34	839.197	7918.99	5752.39	11074.7	7983.97	6907.7	7068.58	6713.12	7028.87	4343.92	5647.77	2016.06	10565.2	10628.3	6228	5483.3	6642.99	3184.49	2102.5	3560.69	3919.7	2651	4868.26	2866.12	8916.63	5371.33	6015.11	9141.87	7493.72	6529.08	9681.19	5403.95	2636.39	2887.34	4006.95	2891.22	2805.98	L1	neg
181	M314T128	314.079	314.068	314.101	128.369	119.769	131.833	62	37	2003.07	2592.96	2362.72	1763.67	2877.54	1970.12	3104.72	3143.54	2394.57	1668.14	1609.98	1684.45	2422.58	2132.26	1864.48	1911.43	2096.29	2056.51	1230.08	1336.66	1365.14	968.136	2169.11	620.514	1861.1	1260.32	1480.03	1345.94	1464.53	853.943	1463.34	1807.09	1059.65	1812.33	1432.32	790.684	1000.13	L1	neg
182	M315T99	314.989	314.86	315.079	99.409	93.717	170.671	113	37	8495.33	8617.02	1488.89	7673.33	6090.45	2852.06	8804.49	6184.72	5981.67	3018.84	520.123	6773.83	4311.74	2943.62	5965.44	2518.52	2992.48	3664.1	412.618	3656.34	1590.85	948.42	1612.96	5034.97	878.904	1959.7	2911.15	2676.36	4225.73	3061.8	2646.06	6285.46	2862.72	1078.38	3869.26	1049.68	3529.87	L1	neg
183	M315T220	315.05	315.044	315.064	219.982	176.382	252.455	74	32	76323.1	75616.4	127107	112769	60528.5	56360.3	93720.3	55447.8	96318.2	66879.2	62407.3	77798.2	84050.6	56984.9	54681	130727	55866.7	26250.1	71961.4	19666.4	34759.7	51288.2	26335.1	33143.6	29119.8	14398.5	9315.5	24794.9	13974.4	30127.3	23096.2	5619.89	61145.5	31081.2	42966.3	30375.8	14329.4	L1	neg
184	M315T339	315.05	315.044	315.074	338.986	307.708	357.222	47	37	122528	130557	128964	131205	121972	108404	126079	110004	109747	85499.1	94209.6	123698	132188	131651	130406	97756.7	28529.2	24997.5	21796.8	20356.1	32939.3	28172	33152.2	29254.8	40733.1	31087	22776.7	38955	38982.2	35508.8	23906.4	18427.4	89953.1	62660	61225.8	24149.6	23066.5	L1	neg
185	M315T491	315.043	315.025	315.096	491.191	479.403	530.382	49	28	519.692	310.496	1186.08	390.52	1007.34	662.883	2159.59	340.453	1873.38	1184.51	953.212	1888.58	1851.85	1711.6	990.259	1178.54	2097.13	198.85	179.295	162.267	70.6253	533.927	471.824	80.1412	390.65	141.232	482.868	773.807	653.696	228.365	619.041	0	845.16	493.172	603.242	91.1606	65.6079	L1	neg
186	M316T339	316.054	316.047	316.07	338.579	329.414	350.334	34	30	18919.1	20130.1	20512	19881.8	19143.2	16808	19928.7	15704.3	16453.1	12875.7	14191.4	19656.8	19718.2	19528.5	20293.7	14821.2	352.587	2327.37	2481.78	3082.32	3944.56	3906.54	4826.73	3665.9	2432.05	801.333	1644.33	5402.67	2541.87	5043.91	3099.83	735.765	12355.2	9509.09	10192.5	237.88	3544.96	L1	neg
187	M316T129	316.062	315.981	316.103	128.979	93.939	246.558	91	36	2202.86	936.651	422.036	549.686	4639.7	3660.53	3425.78	4383.47	6440.22	2866.32	2081.15	2765.8	4480.87	8959.39	5971.25	3983.77	8600.63	3009.42	4175.59	5139.55	1240.33	452.222	2262.26	1591.28	454.649	921.557	1353.23	1573.77	3350.57	4525.24	1066.1	4408.37	1178.01	2203.28	1516.79	344.505	1194.86	L1	neg
188	M317T102	317.028	316.93	317.053	101.503	11.172	151.848	43	33	1345.68	1997.74	2444.55	1438.72	1094.87	1600.13	1206.45	1479.9	827.051	239.787	1088.95	532.638	1184.92	1629.24	482.643	757.932	1388.13	379.663	716.693	571.856	881.173	843.904	846.909	1001.67	1722.91	1127.95	1416.47	1654.89	1074.82	842.973	1492.52	882.615	782.462	589.816	1106.53	316.527	363.104	L1	neg
189	M317T339	317.057	317.045	317.075	338.58	306.549	429.324	36	23	3996.62	744.47	2809.47	1986.01	1616.65	92.6207	3486.58	4023.55	3261.69	2225.22	761.985	3067.42	4471.14	3996.99	4063.57	2679.39	352.587	165.289	108.189	335.931	718.666	299.498	179.784	470.823	401.722	474.79	683.694	332.052	632.605	179.283	459.302	290.507	2804.03	992.633	1444.76	64.6129	302.518	L1	neg
190	M317T201	316.986	316.966	317.074	200.903	180.029	239.777	22	20	593.362	1290.5	403.984	375.951	736.358	507.145	1337.28	451.073	1810.24	1284.67	701.278	138.184	362.946	302.336	252.336	288.384	505.383	281.468	277.462	140.734	254.839	105.693	209.849	295.459	434.723	265.442	203.839	222.834	234.374	340.009	283.479	426.209	3264.58	5250.8	1594.62	997.826	298.021	L1	neg
191	M319T530	319.036	319.03	319.044	530.259	521.64	533.864	39	36	1355.22	4012.93	568.181	2982.79	1489.39	2013.42	3889.94	3449.74	5490.98	6054.06	2383.03	11449.8	3661.15	6501.66	2267.64	407.008	1270.76	3649.98	2276.79	2954.18	3197.47	1856.84	1278.46	2794.57	2308.4	2065.49	756.373	875.957	4145.59	1192.64	1118.01	3342.06	3810.34	1613.43	1459.94	2691.55	2368	L1	neg
192	M321T350	321.051	321.046	321.065	349.865	341.069	361.375	38	35	13531.7	18549.2	13660.7	17159.7	20417.8	11105.5	12711.1	14742	11300.1	8453.81	10411.6	7355.01	14239.9	18186.3	16820.2	10030.9	8462.43	9599.47	6239.18	7476.16	9317.45	8514.66	11662.3	9336.55	11828.2	5027.1	4839.96	9765.56	9307.5	6126.07	2878.93	1051.8	4893.04	8191.41	8140.66	7935.7	8101.6	L1	neg
193	M321T530	321.035	321.022	321.044	530.239	528.174	533.864	25	25	450.6	1652.91	481.612	830.556	461.587	400.033	1414.96	860.031	2268.79	2319.4	744.893	4004.55	1056.27	2470.17	716.796	276.331	225.861	896.492	974.622	914.642	727.689	547.985	222.355	867.886	841.344	734.674	153.275	424.262	1266.71	408.233	461.319	1047.77	1177.07	352.352	1325.65	302.544	331.997	L1	neg
194	M322T350	322.055	322.042	322.07	349.973	344.274	356.241	30	26	136.674	2121.15	1225.63	2665.92	2465.58	534.093	1247.61	1595.57	579.724	970.095	1058.38	606.889	1933.85	1967.46	2545.7	117.149	145.252	1543.08	936.603	499.665	229.398	765.273	1019.14	192.334	1382.4	1380.9	707.667	638.115	241.482	767.277	709.17	531.423	131.667	216.259	12.5148	123.214	576.998	L1	neg
195	M323T350	323.048	323.032	323.069	349.554	335.085	359.289	49	34	4949.71	7678.76	5676	6212.13	7923.82	4517.4	5080.01	4963.95	4509.31	3571.2	3700.99	2668.55	5996.33	7303.88	8184.9	4660.6	3440.99	3777.46	916.641	3097.92	2639.89	2583.26	4052.36	3095.77	3087.58	2016.41	2089.45	2966.65	4040.12	334.52	1998.46	600.499	1861.38	2240.04	1361.55	2833.77	2249.35	L1	neg
196	M323T123	323.108	323.085	323.125	122.881	116.103	129.823	58	37	4299.41	5088.98	3920.98	5227.47	5705.7	7064.12	6077.33	5796.45	4722.56	2471.67	3504.17	4362.31	6893.35	5636.43	3910.52	2591.95	4929.29	2592.3	2282.34	2835.22	1871.24	2693.2	3242.48	2536.81	3053.16	2600.08	1920.66	3096.15	2158.53	2279.79	1828.75	2120.53	3444.23	3329.56	2769.56	1549.93	1265.47	L1	neg
197	M324T123	324.116	324.106	324.133	122.79	120.385	125.269	29	21	209.751	703.865	537.131	541.631	863.568	839.506	544.152	840.575	342.928	556.241	528.634	678.371	699.373	768.023	396.495	297.847	593.537	294.49	375.635	407.125	284.331	282.02	510.358	314.031	621.564	308.521	261.943	490.328	340.075	412.687	481.313	259.389	469.603	452.556	300.901	375.577	218.363	L1	neg
198	M325T144	324.892	324.884	324.906	144.249	136.805	147.388	24	21	1229.14	301.43	1341.99	972.666	859.645	747.495	805.465	888.683	442.062	862.534	896.074	712.915	1271.69	267.901	1029.37	1126.93	664.042	579.541	450.199	537.758	647.276	539.924	354.136	317.634	661.131	401.194	522.359	340.6	507.887	356.617	446.213	552.974	291.966	1469.76	1742.19	3172.18	964.174	L1	neg
199	M325T116	325.073	325.03	325.118	116.059	98.875	168.468	103	37	3501.83	4349.81	1569.88	2762.95	1642.19	1028.82	927.658	2280.35	1141.9	1150.03	619.242	1237.91	1495.29	1682.02	1535.34	1499.33	865.382	720.078	633.584	1441.74	1160.36	897.052	653.575	646.092	967.656	317.006	445.763	636.517	758.763	594.95	334.668	630.579	19266.7	24590.8	23864.7	14045.5	15449.6	L1	neg
200	M327T93	326.923	326.911	326.958	92.746	90.181	101.609	38	26	274.391	228.805	116.629	160.213	381.109	282.877	358.398	286.327	387.516	400.033	691.253	222.767	386.515	422.983	373.998	288.867	794.41	424.707	562.398	487.812	890.016	1350.49	1211.22	1690	582.452	903.466	1228.04	370.239	597.995	726.289	1274.6	1265.85	136.151	306.909	297.764	317.063	322.594	L1	neg
201	M327T122	327.062	327.044	327.106	121.815	100.212	152.245	91	37	37582.7	34725.4	49267.7	40679.7	49393.8	18246.1	44219.2	42962.1	36226	54658	27007.3	39055.4	24332.1	35802.8	45177.9	37332.1	7535.54	27867.7	22690.1	27177	28882.6	32930.3	19573.2	31667.5	16447.1	26427.4	18264.1	19384.5	20256.7	21113.3	21174.9	23863.8	21341.9	23483.9	18343.4	15235	17821.4	L1	neg
202	M327T420	327.084	327.04	327.098	419.951	350.679	517.873	85	36	4506.32	5078.84	5459.24	5319.58	9367.26	5610.5	8977.53	8799.17	7973.69	8532.23	7197.42	7047.2	1356.81	8244.72	11146.4	6847.61	1049.37	839.698	346.577	1782.21	1221.27	2207.28	2735.59	2510.27	569.975	589.029	380.633	545.433	2114.17	1279.27	2638.09	2283.83	1826.43	4001.71	4135.06	390.624	436.208	L1	neg
203	M328T122	328.053	328.038	328.067	121.826	117.631	127.798	46	37	6163.33	5355.82	7945.32	6872.08	8131.34	3200.84	6216.76	6377.31	6419.36	9632.55	4696.25	6199.25	4456.51	5503.94	7755.86	5402.6	1011.2	4380.56	3836.11	4426.48	4762.62	5445.34	3398.74	5128.34	1747.58	3904.06	2199.62	2135.15	3398.4	3600.75	3357.65	4178.95	3562.48	3844.19	3111.52	2467.89	1738.23	L1	neg
204	M329T392	329.05	329.04	329.08	391.952	323.581	442.722	35	23	39.0499	566.728	1038.77	328.911	1794.17	1758.22	144.184	312.446	1893.42	559.723	592.724	1237.11	1883.51	3460.96	812.607	2147.3	743.187	451.257	779.823	540.164	1082.32	320.533	993.058	695.667	3884.44	2224.55	735.743	2781.83	450.287	1802.46	1999.42	1049.34	88.6204	155.203	65.078	215.344	428.719	L1	neg
205	M329T121	329.061	328.992	329.078	121.06	95.421	201.974	105	37	1097.32	1128.38	1133.86	763.517	1479.61	4744.13	1144.31	1222.58	6542.71	5585.52	4929.91	1117.84	6567.02	5411.13	6400.52	3018.77	2944.48	20404.4	468.78	3899.41	16084.6	3770.9	3386.41	16358	426.22	736.26	1046.79	4074.47	801.834	3454.13	478.85	4264.07	3192.65	3550.06	3743.76	1482.04	317.006	L1	neg
206	M330T109	330.067	330.06	330.083	108.775	105.434	132.625	57	37	2971.13	3551.98	4443.65	2004	2437.65	1482.4	3736.35	3122.4	2988.15	2433.42	1792.33	2795.96	3302.03	3105.22	3414.59	2737.28	1299.02	3607.17	1819.41	2277.7	1893.27	2676.5	1507.51	1476.93	2306.88	1996.52	2692.28	2824.66	1840.51	2122.27	1949.28	2672.61	1907.54	2226.81	1361.2	2142.83	1930.9	L1	neg
207	M331T94	330.826	330.82	330.834	94.1325	92.881	98.764	32	28	1444.98	1013.18	1141.37	1333.1	899.644	750.437	1036.27	1067.28	531.182	1017.27	660.825	811.473	583.742	388.924	297.857	424.021	1034.69	1085.31	1916.24	1725.95	501.501	530.559	771.87	335.536	309.995	724.724	296.032	380.665	280.949	222.355	356.534	676.701	884.56	1436.47	706.471	1116.28	2280.85	L1	neg
208	M331T110	331.067	330.836	331.084	109.615	10.672	195.582	58	34	368.902	326.408	630.339	1231.72	647.296	380.006	390.496	769.979	439.026	713.891	379.974	555.714	735.418	522.114	358.477	305.388	383.056	382.178	330.159	663.12	278.828	504.864	495.309	275.489	276.46	269.538	491.341	417.667	267.437	379.569	833.331	460.836	315.401	336.448	353.392	1792.81	364.123	L1	neg
209	M331T377	331.045	331.034	331.084	376.686	283.458	401.503	59	37	170659	164931	185082	166252	193429	173564	192078	168789	223657	146643	165390	129752	194315	174612	142810	107202	156323	85378.8	85098.5	94863.2	59852.1	46147.1	85024.2	48133.1	99458	86570.6	48542.5	109023	99861.4	42619.7	121983	50206.5	31751.8	45203.9	44010	27920.2	22660.3	L1	neg
210	M331T475	331.081	331.069	331.092	475.354	461.742	521.699	31	25	688.394	975.707	1628.86	1239.15	900.699	687.889	1241.69	872.589	1817.36	498.133	432.994	1407.28	1810.7	2344.73	1755.07	658.439	593.537	1011.31	479.83	604.428	567.454	786.823	1078.37	486.325	1399.41	1857.23	1134.79	445.742	1027.73	856.926	2194.83	806.772	141.679	289.395	111.152	204.844	199.836	L1	neg
211	M332T377	332.047	332.04	332.062	377.339	325.246	381.148	44	37	24981	25459	28767.3	27481.2	30046.7	27846	29787.7	25936.5	33313.6	21742.6	26395.8	29538.9	29882.5	25923.1	22036.3	16700.3	24904.5	13314.9	14101.8	14989.7	8761.58	7174.48	13013.8	7159.41	16526.7	13152.9	14214.4	17220.6	8977.31	5685.46	18519.8	5920.11	9030.76	3563.37	5434.24	2689.2	1983.37	L1	neg
212	M333T378	333.049	333.038	333.061	378.158	370.799	383.411	36	29	5469.07	1313.11	6016.65	3962.04	5246.14	3130.82	7069.83	5475.84	7984.85	4629.95	414.521	5643.83	6727.7	5436.64	5079.76	3238.17	526.551	2910.48	2060.84	1280.2	1289.79	1426.96	2104.05	870.981	1489.66	1263.08	751.728	2554.34	1888.77	1583.66	3629.32	1583.19	518.777	1176.07	249.814	291.997	459.748	L1	neg
213	M333T98	333.001	332.96	333.047	97.635	90.408	193.943	81	37	410.492	3404.58	4026.98	346.395	3341.51	3536.92	3270.34	4737.15	9266.28	6320.22	2630.78	4163.75	7488.22	8541.93	6544.5	5491.43	6471.7	2756.39	3961.83	4073.41	723.326	577.653	1956.31	2302.02	1280.58	1126.94	710.418	811.371	3166.62	4021.19	837.449	4604.22	2273.53	3001.25	2828.97	2231.14	2869.78	L1	neg
214	M335T115	335.027	334.933	335.075	114.95	90.929	200.144	75	37	1603.92	6490.91	3603.05	4784.75	8370.7	10108.4	7303.04	5636.83	7770.7	6923.35	7312.26	6278.76	8646.19	6627.6	8109.8	6245.22	8002.31	5981.85	4127.42	8417.75	12053.2	9144.34	12169.9	7810.6	7217.18	8898.45	6396.61	7004.55	7916.65	5537.05	6252.35	8313.93	877.078	924.278	519.649	1881.32	1280.72	L1	neg
215	M335T513	335.052	335.041	335.065	512.808	496.349	528.486	45	37	79604.6	51840.9	68787.8	94666.6	31168.3	397.977	37472	36170.7	42496.3	31218	51143.7	37565.3	49725.4	29389.9	73253	25326.2	36936.5	4972.27	8808.57	25477.2	20488.1	21894.8	23858.9	32157.8	25849.9	20033.3	1259.74	863.765	29563.7	25954.5	13610.9	44332.4	41196.4	41213.9	39653.2	31220	34760.4	L1	neg
216	M335T445	335.053	335.046	335.064	445.485	434.071	455.254	40	34	19155.7	20319.2	19416.3	20969.6	16992.9	8625.1	17229.9	6781.92	11078.4	11500.1	9875.42	16272.3	13126.1	16818.5	20579.9	16151.8	3126.78	8072.89	6700.22	18828.8	5553.24	5260.91	3499.41	6808.5	8418.07	11386.5	17480.6	11833	13641.8	9690.64	6654.47	19557.9	109375	138985	64272.2	94805.2	79919	L1	neg
217	M336T503	336.056	336.047	336.075	503.205	435.646	530.267	68	36	15343	10075.7	12015.6	17865	2697.9	5937.27	6386.23	6236.95	7454.48	6903.05	8605.96	6790.04	9368.07	455.607	14113.8	294.294	7952.41	3362.59	4008.08	2888.54	1821.68	3279.99	4127.36	5565.8	2137.51	2215.85	4157.72	1481.39	4908.67	3857.56	2157.17	7849.5	5917.38	6778.03	6959.63	6118.19	5365.78	L1	neg
218	M336T116	336.034	336.023	336.043	116.025	112.423	120.514	37	28	170.71	699.874	487.108	0	1123.96	636.347	622.746	489.633	938.75	323.888	705.397	916.677	1080.94	967.256	777.498	549.61	362.078	544.336	551.432	1364.24	1642.51	1199.58	1299.58	991.556	359.628	1268.27	631.603	494.847	755.735	527.903	476.451	808.884	30.0323	179.248	64.0788	67.1134	255.432	L1	neg
219	M337T113	337.045	337.016	337.096	112.631	99.84	216.681	112	37	846.014	807.468	691.329	1238.77	4267.93	2909.07	1204.44	1765.52	1244.66	3996.54	3275.86	1696.76	2867.08	1248	1383.84	739.887	2958.36	3843.56	2125.21	3637.65	1023.23	3259.48	4085.72	3513.69	1721.87	1212.44	4124.32	4304.08	3498.55	777.742	1029.64	4034.66	535.713	543.691	854.55	1058.87	1487.7	L1	neg
220	M337T405	337.06	337.037	337.081	404.932	386.488	468.789	135	37	20714.6	1262.62	2148.12	2333.35	2102.93	25835.1	1264.61	896.694	3418.66	2666.05	1429.54	2550.13	2141.07	2342.05	3209.17	1119.3	926.644	1436.05	812.497	802.802	637.542	443.224	817.836	1363.59	985.687	30440.4	36310.6	33051.3	435.224	301.001	749.747	725.158	98497.1	82058.4	74758.6	71245	97663	L1	neg
221	M337T516	337.068	337.055	337.083	516.351	500.692	530.206	50	37	54630.4	43720.4	62249.7	65326.4	46191.1	12681.9	15441.6	25604.7	6587.9	29608.7	26551.1	12390.8	28117.6	35867.3	481.061	33021.8	31949.2	35442.4	37559.9	25727.7	21102.1	24754.7	28250.5	30542.1	31161.4	15881.7	36569.6	22561.5	35647	17229.4	26549	51362.5	39541.8	113960	79816.2	134296	140664	L1	neg
222	M338T396	338.056	338.042	338.079	396.387	388.185	458.619	64	34	3018.34	2986.26	640.815	3183.59	5700.4	3707.04	4664.87	4310.42	6315.66	4696.65	459.565	4624.54	1901.36	6700.2	5400.74	4711.43	2261.41	3972.65	2118.53	3706.35	4935.66	4220.69	4361.42	3748.3	5337.43	2188.43	5332.08	4525.35	4711.94	4002.59	4149.68	3798.32	610.813	1607.01	1293.22	1644.37	3343.34	L1	neg
223	M338T106	338.054	338.026	338.069	106.329	104.505	116.964	48	31	347.963	555.134	802.037	415.053	785.491	1243.07	1487.88	1211.61	739.924	589.707	484.115	906.621	1378.77	2303.57	1255.48	847.496	734.6	386.168	299.979	242.888	826.491	668.668	1259.07	444.71	1808.16	1650.35	1999.97	2162.96	763.143	1167	836.893	262.92	617.74	676.845	783.881	374.147	147.235	L1	neg
224	M338T521	338.072	338.063	338.083	520.819	510.578	530.174	39	34	10713	8644.87	12016.7	12302.4	9272.35	2159.52	505.105	2945.18	7652.89	5941.85	5223.92	3038.17	5205.74	6795.17	9458.43	6521.64	10831.5	6690.75	3744.54	2438.15	4160.42	4570.55	3951.22	4143.24	5454.29	2433.25	6758.35	572.452	6497.45	2226.45	1756.47	8153.87	7574.09	1315.67	14226.4	23940.1	26559.3	L1	neg
225	M339T116	338.965	338.897	339.08	116.168	88.736	151.603	115	37	3078.38	3366.7	1888.51	2074.09	1632.1	2320.59	1580.6	535.111	2424.16	4084.6	2690.51	2104.63	2884.99	3447.59	2241.24	1036.79	1409.88	2624.53	365.083	1082.71	644.736	555.363	945.953	429.223	904.141	557.019	733.721	957.721	731.123	855.423	1040.76	2260.89	6301.29	325.433	829.035	505.408	636.155	L1	neg
226	M339T524	339.073	339.061	339.083	523.752	509.038	530.206	25	19	1112.89	313.376	1629.74	1475.53	1764.8	424.116	585.244	577.298	513.115	901.145	237.296	171.714	852.564	1090.5	690.986	459.111	1374.7	591.524	983.276	441.475	117.205	122.213	200.32	452.834	235.912	260.455	345.561	740.232	854.396	120.224	17.0295	154.287	1682.81	2659.32	984.729	2182.49	4770.16	L1	neg
227	M339T396	339.042	339.033	339.079	395.559	388.722	458.619	51	37	8359.58	10402	9725.5	7318.09	14438	10051.3	12756.5	12295.9	18653.3	12997.8	12213.6	11539.8	15097.6	19818.7	18472.6	14153.2	9419.47	11529.1	9433.48	9592.91	10169.3	10768.1	11530.8	11456.8	14249.4	6518.15	13769.3	12435.3	13128.9	8252.48	9971.22	11152.9	366.94	6553.74	970.211	1124.8	1093.75	L1	neg
228	M340T393	340.043	340.036	340.081	393.297	387.054	459.64	42	31	330.941	1254.98	1259.07	1029.34	1368.11	1521.35	1007.79	1121.45	2865.02	404.994	649.365	1503.83	881.173	2665.55	1921.8	1293.22	527.82	626.094	565.441	1246.09	1276.61	511.36	936.496	313.021	427.263	784.29	717.281	899.616	732.188	1062.78	950.062	592.969	1463.33	380.543	329.405	71.6192	641.496	L1	neg
229	M341T144	340.901	340.834	340.925	144.309	126.582	148.951	24	19	1113.89	1168.9	688.728	947.683	720.864	533.21	305.806	664.412	524.582	711.353	922.228	337.038	1065.42	760.012	1260.18	782.462	371.106	490.357	615.044	421.674	474.068	241.418	223.863	330.577	684.093	346.105	410.155	702.155	423.74	270.973	481.221	428.749	527.202	1035.85	360.432	707.56	1193.57	L1	neg
230	M341T409	341.065	341.044	341.081	409.224	391.888	423.462	41	28	3234.5	1304.74	354.425	5065.03	8542.67	1205.89	4195.71	6020.15	1749.6	258.81	1432.87	1154.92	1204.25	4685.52	5380	1914.5	1917.25	1818.87	1227.67	450.485	2639.14	1878.73	2932.45	1235.64	4052.74	1535.16	4315.92	578.991	3759.89	3198.66	3075.62	2974.75	1274.66	3372.31	726.968	1080.28	471.284	L1	neg
[truncated: 319 more rows]

## Sheet: L1_annot
XCMS.ID	KEGG.name	Probability	Tissue
M179T116_neg	5-Methylthio-D-ribose	1	L1
M239T115_neg	(1R,6R)-6-Hydroxy-2-succinylcyclohexa-2,4-diene-1-carboxylate	1	L1
[truncated: 156 more rows]

## Sheet: I1_pos
ID_numb	ID	mz	mzmin	mzmax	rt	rtmin	rtmax	npeaks	pos	F1C2I1_rep1_pos	F1C2I1_rep2_pos	F1C2I1_rep3_pos	F1C2I1_rep4_pos	F1C3I1_rep1_pos	F1C3I1_rep2_pos	F1C3I1_rep3_pos	F1C3I1_rep4_pos	F1C4I1_rep1_pos	F1C4I1_rep2_pos	F1C4I1_rep3_pos	F1C4I1_rep4_pos	F2C1I1_rep1_pos	F2C1I1_rep2_pos	F2C1I1_rep3_pos	F2C1I1_rep4_pos	F2C2I1_rep1_pos	F2C2I1_rep2_pos	F2C2I1_rep3_pos	F2C2I1_rep4_pos	F2C3I1_rep1_pos	F2C3I1_rep2_pos	F2C3I1_rep3_pos	F2C3I1_rep4_pos	F2C4I1_rep1_pos	F2C4I1_rep2_pos	F2C4I1_rep3_pos	F2C4I1_rep4_pos	QC_1_pos_10.ul	QC_2_pos_10.ul	QC_3_pos_10.ul	QC_4_pos_10.ul	QC_5_pos_10.ul	Ionization	Tissue
[truncated: 1,251 more rows]

[truncated: 8 more sheets: I1_neg, I1_annot, I5_pos, I5_neg, I5_annot, I9_pos, I9_neg, I9_annot]
